# Supplementary material for: Integrated Proteomics and Metabolomics Analysis Provides Insights into Ganoderic Acid Biosynthesis in Response to Methyl Jasmonate in Ganoderma Lucidum
Source: Int J Mol Sci. 2019 Dec 4;20(24):6116. doi: 10.3390/ijms20246116 (PMC6941157; doi:10.3390/ijms20246116)
Supplement: Supplementary file 1 [file ijms-20-06116-s001.zip]

Archive with 22 entries (19 files):
- ijms-642095-revised-r1-supplementary/
- ijms-642095-revised-r1-supplementary/Figure S1-S7/
- ijms-642095-revised-r1-supplementary/Figure S1-S7/Fig. S1 Venn.tif
- ijms-642095-revised-r1-supplementary/Figure S1-S7/Fig. S2 M15 GO and KEGG.tif
- ijms-642095-revised-r1-supplementary/Figure S1-S7/Fig. S3 Bioinformatics analysis .tif
- ijms-642095-revised-r1-supplementary/Figure S1-S7/Fig. S4 ribosome .tif
- ijms-642095-revised-r1-supplementary/Figure S1-S7/Fig. S5 GC PCA PLS .tif
- ijms-642095-revised-r1-supplementary/Figure S1-S7/Fig. S6 LC PCA PLS .tif
- ijms-642095-revised-r1-supplementary/Figure S1-S7/Fig. S7 EMP of M15 and M24.tif
- ijms-642095-revised-r1-supplementary/Table S1-S12/
- ijms-642095-revised-r1-supplementary/Table S1-S12/Table S1 DAPs M15 and M24 in common.docx
- ijms-642095-revised-r1-supplementary/Table S1-S12/Table S10.xlsx
- ijms-642095-revised-r1-supplementary/Table S1-S12/Table S11.xls
- ijms-642095-revised-r1-supplementary/Table S1-S12/Table S12.xls
- ijms-642095-revised-r1-supplementary/Table S1-S12/Table S2 up M15.doc
- ijms-642095-revised-r1-supplementary/Table S1-S12/Table S3 down M15.doc
- ijms-642095-revised-r1-supplementary/Table S1-S12/Table S4 up M24.doc
- ijms-642095-revised-r1-supplementary/Table S1-S12/Table S5 down M24.doc
- ijms-642095-revised-r1-supplementary/Table S1-S12/Table S6 GC-MS.docx
- ijms-642095-revised-r1-supplementary/Table S1-S12/Table S7 LC-MS.docx
- ijms-642095-revised-r1-supplementary/Table S1-S12/Table S8.docx
- ijms-642095-revised-r1-supplementary/Table S1-S12/Table S9.xlsx
