# Supplementary material for: Integrated Proteomics and Metabolomics Analysis Provides Insights into Ganoderic Acid Biosynthesis in Response to Methyl Jasmonate in Ganoderma Lucidum
Source: Int J Mol Sci. 2019 Dec 4;20(24):6116. doi: 10.3390/ijms20246116 (PMC6941157; doi:10.3390/ijms20246116)
Supplement: Supplementary file 1 [file ijms-20-06116-s001.zip › ijms-642095-revised-r1-supplementary/Table S1-S12/Table S10.xlsx]

## Sheet: Sheet1
N	Unused	Total	% Cov (50)	% Cov (95)	Accession #	Peptides(95%)	119:113	121:113	119:114	121:114	FoldChange	Log2FoldChange	Identity	Evalue	Uniprot	Genename	Biological Process	Cell Component	Molecular Function	KEGG Pathways	UNIPROT_URL	Transcription Factor
11	44.67	44.89	65.7	60.2	GL17001-R1_1	32	0.4656	0.4018	0.5012	0.4246	0.448	-1.15843	28.44	2e-30	P35497	SOR1	GO:0044238,primary metabolic process|GO:0044710,single-organism metabolic process|GO:0005975,carbohydrate metabolic process|GO:0005996,monosaccharide metabolic process|GO:0019318,hexose metabolic process|GO:0071704,organic substance metabolic process|GO:0055114,oxidation-reduction process|GO:0008152,metabolic process|GO:0044723,single-organism carbohydrate metabolic process|GO:0044699,single-orga…		GO:0005488,binding|GO:0043169,cation binding|GO:0016614,oxidoreductase activity, acting on CH-OH group of donors|GO:0003939,L-iditol 2-dehydrogenase activity|GO:0016616,oxidoreductase activity, acting on the CH-OH group of donors, NAD or NADP as acceptor|GO:0043167,ion binding|GO:0046914,transition metal ion binding|GO:0003824,catalytic activity|GO:0008270,zinc ion binding|GO:0046872,metal ion bi…	sce00051,Fructose and mannose metabolism|sce00040,Pentose and glucuronate interconversions|sce01100,Metabolic pathways	http://www.uniprot.org/uniprot/P35497	FALSE
127	21.54	21.98	30.5	26.3	GL25136-R1_1	20	0.6546	0.4571	0.6427	0.4446	0.55	-0.862496	53.52	1e-133	P14540	FBA1	GO:0046031,ADP metabolic process|GO:0009185,ribonucleoside diphosphate metabolic process|GO:0006732,coenzyme metabolic process|GO:0046364,monosaccharide biosynthetic process|GO:0009144,purine nucleoside triphosphate metabolic process|GO:1901575,organic substance catabolic process|GO:0019752,carboxylic acid metabolic process|GO:0043436,oxoacid metabolic process|GO:0034641,cellular nitrogen compoun…	GO:0005737,cytoplasm|GO:0043231,intracellular membrane-bounded organelle|GO:0005829,cytosol|GO:0044464,cell part|GO:0044444,cytoplasmic part|GO:0005739,mitochondrion|GO:0005622,intracellular|GO:0043229,intracellular organelle|GO:0005623,cell|GO:0044424,intracellular part|GO:0043227,membrane-bounded organelle|GO:0043226,organelle	GO:0043169,cation binding|GO:0046914,transition metal ion binding|GO:0016829,lyase activity|GO:0016830,carbon-carbon lyase activity|GO:0016832,aldehyde-lyase activity|GO:0043167,ion binding|GO:0003824,catalytic activity|GO:0008270,zinc ion binding|GO:0004332,fructose-bisphosphate aldolase activity|GO:0046872,metal ion binding|GO:0005488,binding	sce00051,Fructose and mannose metabolism|sce01110,Biosynthesis of secondary metabolites|sce01100,Metabolic pathways|sce00030,Pentose phosphate pathway|sce01230,Biosynthesis of amino acids|sce00010,Glycolysis / Gluconeogenesis|sce00680,Methane metabolism|sce01130,Biosynthesis of antibiotics|sce01200,Carbon metabolism	http://www.uniprot.org/uniprot/P14540	FALSE
75	12.07	12.19	35.9	34.3	GL22268-R1_1	10	0.492	0.5012	0.5395	0.5248	0.514	-0.96016	54.8	1e-85	P00942	TPI1	GO:0009167,purine ribonucleoside monophosphate metabolic process|GO:0044281,small molecule metabolic process|GO:0009161,ribonucleoside monophosphate metabolic process|GO:1901360,organic cyclic compound metabolic process|GO:0044712,single-organism catabolic process|GO:0044710,single-organism metabolic process|GO:0044711,single-organism biosynthetic process|GO:0009199,ribonucleoside triphosphate me…	GO:0005737,cytoplasm|GO:0043231,intracellular membrane-bounded organelle|GO:0044464,cell part|GO:0043229,intracellular organelle|GO:0005739,mitochondrion|GO:0005622,intracellular|GO:0044444,cytoplasmic part|GO:0005623,cell|GO:0044424,intracellular part|GO:0043227,membrane-bounded organelle|GO:0043226,organelle	GO:0016853,isomerase activity|GO:0003824,catalytic activity|GO:0016860,intramolecular oxidoreductase activity|GO:0016861,intramolecular oxidoreductase activity, interconverting aldoses and ketoses|GO:0004807,triose-phosphate isomerase activity	sce00051,Fructose and mannose metabolism|sce01110,Biosynthesis of secondary metabolites|sce01100,Metabolic pathways|sce01200,Carbon metabolism|sce01230,Biosynthesis of amino acids|sce00010,Glycolysis / Gluconeogenesis|sce01130,Biosynthesis of antibiotics|sce00562,Inositol phosphate metabolism	http://www.uniprot.org/uniprot/P00942	FALSE
39	37.15	37.55	41	37.4	GL20491-R1_1	22	0.4831	0.3664	0.4786	0.3565	0.421	-1.24811	39.29	9e-12	P04807	HXK2	GO:0080090,regulation of primary metabolic process|GO:0019222,regulation of metabolic process|GO:0009167,purine ribonucleoside monophosphate metabolic process|GO:0044281,small molecule metabolic process|GO:0009161,ribonucleoside monophosphate metabolic process|GO:1901362,organic cyclic compound biosynthetic process|GO:1901360,organic cyclic compound metabolic process|GO:0044712,single-organism ca…	GO:0005737,cytoplasm|GO:0005829,cytosol|GO:0043231,intracellular membrane-bounded organelle|GO:0005634,nucleus|GO:0044464,cell part|GO:0044444,cytoplasmic part|GO:0005739,mitochondrion|GO:0005622,intracellular|GO:0043229,intracellular organelle|GO:0005623,cell|GO:0044424,intracellular part|GO:0043227,membrane-bounded organelle|GO:0043226,organelle	GO:0005488,binding|GO:0019200,carbohydrate kinase activity|GO:0035639,purine ribonucleoside triphosphate binding|GO:0004396,hexokinase activity|GO:0030246,carbohydrate binding|GO:0048029,monosaccharide binding|GO:0043167,ion binding|GO:1901363,heterocyclic compound binding|GO:0001883,purine nucleoside binding|GO:0001882,nucleoside binding|GO:0043168,anion binding|GO:0000166,nucleotide binding|GO:…	sce00052,Galactose metabolism|sce00051,Fructose and mannose metabolism|sce01110,Biosynthesis of secondary metabolites|sce01100,Metabolic pathways|sce00520,Amino sugar and nucleotide sugar metabolism|sce00500,Starch and sucrose metabolism|sce00010,Glycolysis / Gluconeogenesis|sce01130,Biosynthesis of antibiotics|sce01200,Carbon metabolism	http://www.uniprot.org/uniprot/P04807	FALSE
50	13.16	13.71	21.4	16.9	GL27042-R1_1	8	6.792	10.2802	1.803	2.8314	5.427	2.44015	23.6	2e-11	P54781	ERG5	GO:0044249,cellular biosynthetic process|GO:0044281,small molecule metabolic process|GO:0044283,small molecule biosynthetic process|GO:1901362,organic cyclic compound biosynthetic process|GO:0044699,single-organism process|GO:1901576,organic substance biosynthetic process|GO:0044710,single-organism metabolic process|GO:0044711,single-organism biosynthetic process|GO:1901360,organic cyclic compoun…		GO:0043169,cation binding|GO:0004497,monooxygenase activity|GO:0043167,ion binding|GO:0046914,transition metal ion binding|GO:0020037,heme binding|GO:0046906,tetrapyrrole binding|GO:0000249,C-22 sterol desaturase activity|GO:0016717,oxidoreductase activity, acting on paired donors, with oxidation of a pair of donors resulting in the reduction of molecular oxygen to two molecules of water|GO:00167…	sce00100,Steroid biosynthesis|sce01130,Biosynthesis of antibiotics|sce01100,Metabolic pathways	http://www.uniprot.org/uniprot/P54781	FALSE
84	16.01	16.4	17.7	14.9	GL22946-R1_1	10	0.4786	0.3837	0.6026	0.4831	0.487	-1.03801	28.22	7e-05	P53318	COQ6	GO:0006732,coenzyme metabolic process|GO:0006733,oxidoreduction coenzyme metabolic process|GO:0044249,cellular biosynthetic process|GO:0009108,coenzyme biosynthetic process|GO:0044281,small molecule metabolic process|GO:0044283,small molecule biosynthetic process|GO:0044699,single-organism process|GO:1901576,organic substance biosynthetic process|GO:0044710,single-organism metabolic process|GO:00…	GO:0044464,cell part|GO:0031975,envelope|GO:0043229,intracellular organelle|GO:0043227,membrane-bounded organelle|GO:0043226,organelle|GO:0005737,cytoplasm|GO:0031090,organelle membrane|GO:0016020,membrane|GO:0005740,mitochondrial envelope|GO:0005739,mitochondrion|GO:0031967,organelle envelope|GO:0031966,mitochondrial membrane|GO:0043231,intracellular membrane-bounded organelle|GO:0019866,organel…	GO:0043168,anion binding|GO:0008681,2-octaprenyl-6-methoxyphenol hydroxylase activity|GO:0004497,monooxygenase activity|GO:0050660,flavin adenine dinucleotide binding|GO:0016709,oxidoreductase activity, acting on paired donors, with incorporation or reduction of molecular oxygen, NAD(P)H as one donor, and incorporation of one atom of oxygen|GO:0097159,organic cyclic compound binding|GO:0016705,ox…	sce00130,Ubiquinone and other terpenoid-quinone biosynthesis|sce01110,Biosynthesis of secondary metabolites|sce01100,Metabolic pathways	http://www.uniprot.org/uniprot/P53318	FALSE
111	25.52	26.99	30.3	27	GL24512-R1_1	16	0.5346	0.5598	0.5649	0.5916	0.563	-0.828793	25	2e-08	P53909	AAH1	GO:0044699,single-organism process|GO:0072523,purine-containing compound catabolic process|GO:1901564,organonitrogen compound metabolic process|GO:0044248,cellular catabolic process|GO:0009167,purine ribonucleoside monophosphate metabolic process|GO:0034641,cellular nitrogen compound metabolic process|GO:0006807,nitrogen compound metabolic process|GO:0009056,catabolic process|GO:0044281,small mol…	GO:0005737,cytoplasm|GO:0043231,intracellular membrane-bounded organelle|GO:0005634,nucleus|GO:0044464,cell part|GO:0005623,cell|GO:0005622,intracellular|GO:0043229,intracellular organelle|GO:0044424,intracellular part|GO:0043227,membrane-bounded organelle|GO:0043226,organelle	GO:0016787,hydrolase activity|GO:0046872,metal ion binding|GO:0046914,transition metal ion binding|GO:0043169,cation binding|GO:0016810,hydrolase activity, acting on carbon-nitrogen (but not peptide) bonds|GO:0016814,hydrolase activity, acting on carbon-nitrogen (but not peptide) bonds, in cyclic amidines|GO:0043167,ion binding|GO:0003824,catalytic activity|GO:0019239,deaminase activity|GO:000827…	sce00230,Purine metabolism|sce01100,Metabolic pathways	http://www.uniprot.org/uniprot/P53909	FALSE
6	6.64	6.89	31.3	31.3	GL16081-R1_1	5	2.1281	1.8707	1.7219	1.5276	1.812	0.857583	41.38	5e-38	Q03677	ADI1	GO:0071267,L-methionine salvage|GO:0019752,carboxylic acid metabolic process|GO:0071265,L-methionine biosynthetic process|GO:0044249,cellular biosynthetic process|GO:0006807,nitrogen compound metabolic process|GO:0009067,aspartate family amino acid biosynthetic process|GO:0009066,aspartate family amino acid metabolic process|GO:0044283,small molecule biosynthetic process|GO:0044699,single-organis…	GO:0005737,cytoplasm|GO:0043231,intracellular membrane-bounded organelle|GO:0005634,nucleus|GO:0044464,cell part|GO:0005623,cell|GO:0005622,intracellular|GO:0043229,intracellular organelle|GO:0044424,intracellular part|GO:0043227,membrane-bounded organelle|GO:0043226,organelle	GO:0043169,cation binding|GO:0010308,acireductone dioxygenase (Ni2+-requiring) activity|GO:0010309,acireductone dioxygenase [iron(II)-requiring] activity|GO:0051213,dioxygenase activity|GO:0043167,ion binding|GO:0016702,oxidoreductase activity, acting on single donors with incorporation of molecular oxygen, incorporation of two atoms of oxygen|GO:0016701,oxidoreductase activity, acting on single …	sce00270,Cysteine and methionine metabolism|sce01100,Metabolic pathways	http://www.uniprot.org/uniprot/Q03677	FALSE
14	40.07	40.05	49.3	47.9	GL17501-R1_1	32	0.5754	0.52	0.4742	0.4207	0.498	-1.00578	75.11	0	P39954	SAH1	GO:0009164,nucleoside catabolic process|GO:0044281,small molecule metabolic process|GO:0044282,small molecule catabolic process|GO:0044283,small molecule biosynthetic process|GO:0046130,purine ribonucleoside catabolic process|GO:1901360,organic cyclic compound metabolic process|GO:1901361,organic cyclic compound catabolic process|GO:0044712,single-organism catabolic process|GO:0044710,single-orga…		GO:0016787,hydrolase activity|GO:0016801,hydrolase activity, acting on ether bonds|GO:0004013,adenosylhomocysteinase activity|GO:0016802,trialkylsulfonium hydrolase activity|GO:0003824,catalytic activity|GO:0005488,binding|GO:0005515,protein binding	sce00270,Cysteine and methionine metabolism|sce01100,Metabolic pathways	http://www.uniprot.org/uniprot/P39954	FALSE
201	75.41	75.99	53.2	48	GL31662-R1_1	51	0.5012	0.1803	0.4966	0.1803	0.34	-1.55639	53.08	0	P05694	MET6	GO:0019752,carboxylic acid metabolic process|GO:0044249,cellular biosynthetic process|GO:0006807,nitrogen compound metabolic process|GO:0009067,aspartate family amino acid biosynthetic process|GO:0009066,aspartate family amino acid metabolic process|GO:0044283,small molecule biosynthetic process|GO:0044699,single-organism process|GO:1901576,organic substance biosynthetic process|GO:0044710,single…		GO:0043169,cation binding|GO:0046872,metal ion binding|GO:0046914,transition metal ion binding|GO:0042085,5-methyltetrahydropteroyltri-L-glutamate-dependent methyltransferase activity|GO:0043167,ion binding|GO:0008172,S-methyltransferase activity|GO:0003824,catalytic activity|GO:0016740,transferase activity|GO:0016741,transferase activity, transferring one-carbon groups|GO:0008270,zinc ion bindin…	sce00270,Cysteine and methionine metabolism|sce01110,Biosynthesis of secondary metabolites|sce01230,Biosynthesis of amino acids|sce00450,Selenocompound metabolism|sce01100,Metabolic pathways	http://www.uniprot.org/uniprot/P05694	FALSE
16	12.8	13.04	20.7	16.4	GL17912-R1_1	7	2.9923	2.1281	3.4356	2.466	2.756	1.46258	34.34	1e-66	P46367	ALD4	GO:0006739,NADP metabolic process|GO:0006732,coenzyme metabolic process|GO:0006733,oxidoreduction coenzyme metabolic process|GO:0019752,carboxylic acid metabolic process|GO:1901615,organic hydroxy compound metabolic process|GO:0044249,cellular biosynthetic process|GO:0034641,cellular nitrogen compound metabolic process|GO:0006807,nitrogen compound metabolic process|GO:0046496,nicotinamide nucleot…	GO:0031974,membrane-enclosed lumen|GO:0043229,intracellular organelle|GO:0043228,non-membrane-bounded organelle|GO:0042645,mitochondrial nucleoid|GO:0043227,membrane-bounded organelle|GO:0009295,nucleoid|GO:0005737,cytoplasm|GO:0005739,mitochondrion|GO:0043226,organelle|GO:0005759,mitochondrial matrix|GO:0043231,intracellular membrane-bounded organelle|GO:0043232,intracellular non-membrane-bounde…	GO:0004030,aldehyde dehydrogenase [NAD(P)+] activity|GO:0004029,aldehyde dehydrogenase (NAD) activity|GO:0016620,oxidoreductase activity, acting on the aldehyde or oxo group of donors, NAD or NADP as acceptor|GO:0003824,catalytic activity|GO:0016903,oxidoreductase activity, acting on the aldehyde or oxo group of donors|GO:0016491,oxidoreductase activity	sce00280,Valine, leucine and isoleucine degradation|sce01110,Biosynthesis of secondary metabolites|sce00310,Lysine degradation|sce01100,Metabolic pathways|sce00410,beta-Alanine metabolism|sce00340,Histidine metabolism|sce00071,Fatty acid degradation|sce00330,Arginine and proline metabolism|sce00620,Pyruvate metabolism|sce00010,Glycolysis / Gluconeogenesis|sce00380,Tryptophan metabolism|sce00561,G…	http://www.uniprot.org/uniprot/P46367	FALSE
38	20.77	22.9	25.6	21.1	GL20474-R1_1	12	0.4875	0.1977	0.6081	0.2512	0.386	-1.37333	30.08	4e-43	Q04458	HFD1	GO:0044712,single-organism catabolic process|GO:0044710,single-organism metabolic process|GO:0046185,aldehyde catabolic process|GO:0006081,cellular aldehyde metabolic process|GO:0009987,cellular process|GO:1901575,organic substance catabolic process|GO:0044237,cellular metabolic process|GO:0044248,cellular catabolic process|GO:0071704,organic substance metabolic process|GO:0044763,single-organism…	GO:0016020,membrane|GO:0098573,intrinsic component of mitochondrial membrane|GO:0019867,outer membrane|GO:0043229,intracellular organelle|GO:0031306,intrinsic component of mitochondrial outer membrane|GO:0031301,integral component of organelle membrane|GO:0031300,intrinsic component of organelle membrane|GO:0032592,integral component of mitochondrial membrane|GO:0043227,membrane-bounded organelle…	GO:0004030,aldehyde dehydrogenase [NAD(P)+] activity|GO:0004028,3-chloroallyl aldehyde dehydrogenase activity|GO:0004029,aldehyde dehydrogenase (NAD) activity|GO:0003824,catalytic activity|GO:0016620,oxidoreductase activity, acting on the aldehyde or oxo group of donors, NAD or NADP as acceptor|GO:0047770,carboxylate reductase activity|GO:0016903,oxidoreductase activity, acting on the aldehyde or…	sce00280,Valine, leucine and isoleucine degradation|sce01110,Biosynthesis of secondary metabolites|sce00310,Lysine degradation|sce01100,Metabolic pathways|sce00410,beta-Alanine metabolism|sce00340,Histidine metabolism|sce00071,Fatty acid degradation|sce00330,Arginine and proline metabolism|sce00620,Pyruvate metabolism|sce00010,Glycolysis / Gluconeogenesis|sce00380,Tryptophan metabolism|sce00561,G…	http://www.uniprot.org/uniprot/Q04458	FALSE
31	56.01	58.23	42.5	38	GL19766-R1_1	33	0.5808	0.3192	0.631	0.3467	0.469	-1.09234	33.33	9e-25	P06208	LEU4	GO:0019752,carboxylic acid metabolic process|GO:0044249,cellular biosynthetic process|GO:0006807,nitrogen compound metabolic process|GO:0044281,small molecule metabolic process|GO:0044283,small molecule biosynthetic process|GO:0044699,single-organism process|GO:1901576,organic substance biosynthetic process|GO:0044710,single-organism metabolic process|GO:0044711,single-organism biosynthetic proce…	GO:0005737,cytoplasm|GO:0043231,intracellular membrane-bounded organelle|GO:0044464,cell part|GO:0043229,intracellular organelle|GO:0005739,mitochondrion|GO:0005622,intracellular|GO:0044444,cytoplasmic part|GO:0005623,cell|GO:0044424,intracellular part|GO:0043227,membrane-bounded organelle|GO:0043226,organelle	GO:0046912,transferase activity, transferring acyl groups, acyl groups converted into alkyl on transfer|GO:0003824,catalytic activity|GO:0016740,transferase activity|GO:0016746,transferase activity, transferring acyl groups|GO:0005488,binding|GO:0005515,protein binding|GO:0003852,2-isopropylmalate synthase activity	sce00290,Valine, leucine and isoleucine biosynthesis|sce01110,Biosynthesis of secondary metabolites|sce01100,Metabolic pathways|sce00620,Pyruvate metabolism|sce01230,Biosynthesis of amino acids|sce01210,2-Oxocarboxylic acid metabolism	http://www.uniprot.org/uniprot/P06208	FALSE
27	25.46	26	45	39.6	GL19372-R1_1	19	0.4656	0.6427	0.4487	0.6194	0.544	-0.878321	53.93	2e-162	P39522	ILV3	GO:0019752,carboxylic acid metabolic process|GO:0044249,cellular biosynthetic process|GO:0006807,nitrogen compound metabolic process|GO:0044281,small molecule metabolic process|GO:0044283,small molecule biosynthetic process|GO:0044699,single-organism process|GO:1901576,organic substance biosynthetic process|GO:0044710,single-organism metabolic process|GO:0044711,single-organism biosynthetic proce…	GO:0005737,cytoplasm|GO:0043231,intracellular membrane-bounded organelle|GO:0044464,cell part|GO:0043229,intracellular organelle|GO:0005739,mitochondrion|GO:0005622,intracellular|GO:0044444,cytoplasmic part|GO:0005623,cell|GO:0044424,intracellular part|GO:0043227,membrane-bounded organelle|GO:0043226,organelle	GO:0043169,cation binding|GO:0051540,metal cluster binding|GO:0051539,4 iron, 4 sulfur cluster binding|GO:0016835,carbon-oxygen lyase activity|GO:0016836,hydro-lyase activity|GO:0043167,ion binding|GO:0003824,catalytic activity|GO:0005488,binding|GO:0051536,iron-sulfur cluster binding|GO:0046872,metal ion binding|GO:0016829,lyase activity|GO:0004160,dihydroxy-acid dehydratase activity	sce00290,Valine, leucine and isoleucine biosynthesis|sce01110,Biosynthesis of secondary metabolites|sce01100,Metabolic pathways|sce01230,Biosynthesis of amino acids|sce01130,Biosynthesis of antibiotics|sce00770,Pantothenate and CoA biosynthesis|sce01210,2-Oxocarboxylic acid metabolism	http://www.uniprot.org/uniprot/P39522	FALSE
166	28.12	29.09	40.6	35.3	GL30076-R1_1	17	0.302	0.3802	0.3802	0.4786	0.385	-1.37707	74.12	0	P48570	LYS20	GO:0034728,nucleosome organization|GO:0044238,primary metabolic process|GO:0043933,macromolecular complex subunit organization|GO:0006139,nucleobase-containing compound metabolic process|GO:0019752,carboxylic acid metabolic process|GO:0006553,lysine metabolic process|GO:0090304,nucleic acid metabolic process|GO:0043436,oxoacid metabolic process|GO:0034641,cellular nitrogen compound metabolic proc…	GO:0005737,cytoplasm|GO:0043231,intracellular membrane-bounded organelle|GO:0005634,nucleus|GO:0044464,cell part|GO:0005623,cell|GO:0005622,intracellular|GO:0043229,intracellular organelle|GO:0044424,intracellular part|GO:0043227,membrane-bounded organelle|GO:0043226,organelle	GO:0046912,transferase activity, transferring acyl groups, acyl groups converted into alkyl on transfer|GO:0004410,homocitrate synthase activity|GO:0003824,catalytic activity|GO:0016740,transferase activity|GO:0016746,transferase activity, transferring acyl groups	sce00300,Lysine biosynthesis|sce01100,Metabolic pathways|sce00620,Pyruvate metabolism|sce01230,Biosynthesis of amino acids|sce01130,Biosynthesis of antibiotics|sce01210,2-Oxocarboxylic acid metabolism	http://www.uniprot.org/uniprot/P48570	FALSE
69	46.44	46.8	39.3	33.8	GL22111-R1_1	28	0.4966	0.2489	0.3767	0.1854	0.327	-1.61264	52.49	3e-160	P38999	LYS9	GO:0019752,carboxylic acid metabolic process|GO:0006553,lysine metabolic process|GO:0044249,cellular biosynthetic process|GO:0006807,nitrogen compound metabolic process|GO:0009067,aspartate family amino acid biosynthetic process|GO:0044281,small molecule metabolic process|GO:0044283,small molecule biosynthetic process|GO:1901576,organic substance biosynthetic process|GO:0044699,single-organism pr…		GO:0016646,oxidoreductase activity, acting on the CH-NH group of donors, NAD or NADP as acceptor|GO:0016645,oxidoreductase activity, acting on the CH-NH group of donors|GO:0003824,catalytic activity|GO:0004753,saccharopine dehydrogenase activity|GO:0004755,saccharopine dehydrogenase (NADP+, L-glutamate-forming) activity|GO:0016491,oxidoreductase activity	sce00300,Lysine biosynthesis|sce01110,Biosynthesis of secondary metabolites|sce00310,Lysine degradation|sce01100,Metabolic pathways|sce01230,Biosynthesis of amino acids|sce01130,Biosynthesis of antibiotics	http://www.uniprot.org/uniprot/P38999	FALSE
112	5.79	6.05	3.8	1.7	GL24538-R1_1	4	0.3499	0.4325	0.3499	0.4207	0.388	-1.36587	23.36	7e-28	P07702	LYS2	GO:0019752,carboxylic acid metabolic process|GO:0006553,lysine metabolic process|GO:0044249,cellular biosynthetic process|GO:0006807,nitrogen compound metabolic process|GO:0009067,aspartate family amino acid biosynthetic process|GO:0044281,small molecule metabolic process|GO:0044283,small molecule biosynthetic process|GO:1901576,organic substance biosynthetic process|GO:0044699,single-organism pr…	GO:0005737,cytoplasm|GO:0044464,cell part|GO:0005623,cell|GO:0005622,intracellular|GO:0044424,intracellular part	GO:0004043,L-aminoadipate-semialdehyde dehydrogenase activity|GO:0016620,oxidoreductase activity, acting on the aldehyde or oxo group of donors, NAD or NADP as acceptor|GO:0003824,catalytic activity|GO:0016903,oxidoreductase activity, acting on the aldehyde or oxo group of donors|GO:0016491,oxidoreductase activity	sce00300,Lysine biosynthesis|sce01110,Biosynthesis of secondary metabolites|sce00310,Lysine degradation|sce01100,Metabolic pathways|sce01230,Biosynthesis of amino acids|sce01130,Biosynthesis of antibiotics	http://www.uniprot.org/uniprot/P07702	FALSE
5	15.44	18.33	27.5	19.4	GL15986-R1_1	10	2.2491	3.281	1.6596	2.4889	2.42	1.27501	22.82	4e-13	P21595	DIT2	GO:0022607,cellular component assembly|GO:1903046,meiotic cell cycle process|GO:0008152,metabolic process|GO:0030154,cell differentiation|GO:0048468,cell development|GO:0019953,sexual reproduction|GO:0043935,sexual sporulation resulting in formation of a cellular spore|GO:0043934,sporulation|GO:0009272,fungal-type cell wall biogenesis|GO:0022402,cell cycle process|GO:0071940,fungal-type cell wall…		GO:0043169,cation binding|GO:0004497,monooxygenase activity|GO:0046914,transition metal ion binding|GO:0020037,heme binding|GO:0046906,tetrapyrrole binding|GO:0097159,organic cyclic compound binding|GO:0016705,oxidoreductase activity, acting on paired donors, with incorporation or reduction of molecular oxygen|GO:0043167,ion binding|GO:0003824,catalytic activity|GO:0005488,binding|GO:0005506,iron…	sce00380,Tryptophan metabolism|sce00071,Fatty acid degradation	http://www.uniprot.org/uniprot/P21595	FALSE
145	10.37	10.54	21.4	18.7	GL27379-R1_1	6	2.7797	2.5586	1.8535	1.7865	2.245	1.16672	24.2	2e-08	P38169	BNA4	GO:0034354,'de novo' NAD biosynthetic process from tryptophan|GO:0043436,oxoacid metabolic process|GO:0009165,nucleotide biosynthetic process|GO:0044281,small molecule metabolic process|GO:0044282,small molecule catabolic process|GO:0044283,small molecule biosynthetic process|GO:1901362,organic cyclic compound biosynthetic process|GO:1901360,organic cyclic compound metabolic process|GO:1901361,or…	GO:0031975,envelope|GO:0043229,intracellular organelle|GO:0043227,membrane-bounded organelle|GO:0043226,organelle|GO:0005737,cytoplasm|GO:0031090,organelle membrane|GO:0098805,whole membrane|GO:0016020,membrane|GO:0005740,mitochondrial envelope|GO:0005739,mitochondrion|GO:0031968,organelle outer membrane|GO:0098588,bounding membrane of organelle|GO:0031967,organelle envelope|GO:0031966,mitochondr…	GO:0043168,anion binding|GO:0050662,coenzyme binding|GO:0004497,monooxygenase activity|GO:0050660,flavin adenine dinucleotide binding|GO:0004502,kynurenine 3-monooxygenase activity|GO:0016709,oxidoreductase activity, acting on paired donors, with incorporation or reduction of molecular oxygen, NAD(P)H as one donor, and incorporation of one atom of oxygen|GO:0097159,organic cyclic compound binding…	sce00380,Tryptophan metabolism|sce01100,Metabolic pathways	http://www.uniprot.org/uniprot/P38169	FALSE
177	6.26	6.75	8.4	4.8	GL30526-R1_1	4	0.2032	0.2333	0.2704	0.2992	0.252	-1.9885	48.28	2.5	P50264	FMS1	GO:0006598,polyamine catabolic process|GO:0006732,coenzyme metabolic process|GO:0015939,pantothenate metabolic process|GO:0009310,amine catabolic process|GO:0006595,polyamine metabolic process|GO:0044249,cellular biosynthetic process|GO:0042402,cellular biogenic amine catabolic process|GO:0006807,nitrogen compound metabolic process|GO:0009108,coenzyme biosynthetic process|GO:0044281,small molecul…		GO:0016647,oxidoreductase activity, acting on the CH-NH group of donors, oxygen as acceptor|GO:0016645,oxidoreductase activity, acting on the CH-NH group of donors|GO:0003824,catalytic activity|GO:0046592,polyamine oxidase activity|GO:0052901,spermine:oxygen oxidoreductase (spermidine-forming) activity|GO:0052902,spermidine:oxygen oxidoreductase (3-aminopropanal-forming) activity|GO:0052903,N1-ac…	sce00410,beta-Alanine metabolism|sce00330,Arginine and proline metabolism	http://www.uniprot.org/uniprot/P50264	FALSE
150	10.14	10.32	37.7	28.6	GL28124-R1_1	5	2.9376	2.3768	3.9084	2.9376	3.04	1.60407	23.38	1.5	P23776	EXG1	GO:0044042,glucan metabolic process|GO:0044238,primary metabolic process|GO:0044264,cellular polysaccharide metabolic process|GO:0044262,cellular carbohydrate metabolic process|GO:0044260,cellular macromolecule metabolic process|GO:0031505,fungal-type cell wall organization|GO:0005976,polysaccharide metabolic process|GO:0009987,cellular process|GO:0016043,cellular component organization|GO:004317…	GO:0005618,cell wall|GO:0044464,cell part|GO:0005623,cell|GO:0030312,external encapsulating structure|GO:0071944,cell periphery|GO:0009277,fungal-type cell wall|GO:0005576,extracellular region	GO:0015926,glucosidase activity|GO:0016787,hydrolase activity|GO:0016798,hydrolase activity, acting on glycosyl bonds|GO:0008422,beta-glucosidase activity|GO:0003824,catalytic activity|GO:0004553,hydrolase activity, hydrolyzing O-glycosyl compounds|GO:0004338,glucan exo-1,3-beta-glucosidase activity	sce00500,Starch and sucrose metabolism	http://www.uniprot.org/uniprot/P23776	FALSE
2	2	2.47	3.8	3.1	GL15299-R1_1	2	0.4246	0.4613	0.4656	0.5012	0.463	-1.11092	39.02	4.3	P48016	ATH1	GO:0042221,response to chemical|GO:0009991,response to extracellular stimulus|GO:0009628,response to abiotic stimulus|GO:0009414,response to water deprivation|GO:0016052,carbohydrate catabolic process|GO:0009415,response to water|GO:0009311,oligosaccharide metabolic process|GO:0071497,cellular response to freezing|GO:0009313,oligosaccharide catabolic process|GO:0071229,cellular response to acid c…	GO:0005737,cytoplasm|GO:0000324,fungal-type vacuole|GO:0000323,lytic vacuole|GO:0000322,storage vacuole|GO:0005773,vacuole|GO:0042597,periplasmic space|GO:0030287,cell wall-bounded periplasmic space|GO:0044464,cell part|GO:0044444,cytoplasmic part|GO:0005623,cell|GO:0030312,external encapsulating structure|GO:0005618,cell wall|GO:0043229,intracellular organelle|GO:0071944,cell periphery|GO:000927…	GO:0015927,trehalase activity|GO:0016787,hydrolase activity|GO:0003824,catalytic activity|GO:0016798,hydrolase activity, acting on glycosyl bonds|GO:0030246,carbohydrate binding|GO:0004555,alpha,alpha-trehalase activity|GO:0005488,binding|GO:0004553,hydrolase activity, hydrolyzing O-glycosyl compounds	sce00500,Starch and sucrose metabolism|sce01100,Metabolic pathways	http://www.uniprot.org/uniprot/P48016	FALSE
186	4.02	4.02	16.7	16.7	GL31267-R1_1	2	0.2291	0.597	0.2466	0.6368	0.427	-1.22769	37.14	1.2	Q06625	GDB1	GO:0044248,cellular catabolic process|GO:0044249,cellular biosynthetic process|GO:0009250,glucan biosynthetic process|GO:0009251,glucan catabolic process|GO:0034645,cellular macromolecule biosynthetic process|GO:0006091,generation of precursor metabolites and energy|GO:0033692,cellular polysaccharide biosynthetic process|GO:0044699,single-organism process|GO:0044247,cellular polysaccharide catabo…	GO:0005737,cytoplasm|GO:0043231,intracellular membrane-bounded organelle|GO:0044464,cell part|GO:0043229,intracellular organelle|GO:0005739,mitochondrion|GO:0005622,intracellular|GO:0044444,cytoplasmic part|GO:0005623,cell|GO:0044424,intracellular part|GO:0043227,membrane-bounded organelle|GO:0043226,organelle	GO:0015926,glucosidase activity|GO:0016787,hydrolase activity|GO:0004133,glycogen debranching enzyme activity|GO:0016798,hydrolase activity, acting on glycosyl bonds|GO:0004134,4-alpha-glucanotransferase activity|GO:0004135,amylo-alpha-1,6-glucosidase activity|GO:0090599,alpha-glucosidase activity|GO:0003824,catalytic activity|GO:0016740,transferase activity|GO:0016757,transferase activity, trans…	sce00500,Starch and sucrose metabolism|sce01100,Metabolic pathways	http://www.uniprot.org/uniprot/Q06625	FALSE
131	8.19	10.4	9.4	4.9	GL25395-R1_1	5	0.3597	0.1644	0.4656	0.2051	0.299	-1.74178	29.82	2.2	P23642	VAN1	GO:0030154,cell differentiation|GO:0097502,mannosylation|GO:0044036,cell wall macromolecule metabolic process|GO:0034645,cellular macromolecule biosynthetic process|GO:0009653,anatomical structure morphogenesis|GO:0009100,glycoprotein metabolic process|GO:0050789,regulation of biological process|GO:0044699,single-organism process|GO:0044038,cell wall macromolecule biosynthetic process|GO:0044267,…	GO:0005783,endoplasmic reticulum|GO:0005789,endoplasmic reticulum membrane|GO:0042175,nuclear outer membrane-endoplasmic reticulum membrane network|GO:0043229,intracellular organelle|GO:0031301,integral component of organelle membrane|GO:0031300,intrinsic component of organelle membrane|GO:0030173,integral component of Golgi membrane|GO:0005622,intracellular|GO:0043227,membrane-bounded organelle|…	GO:0005515,protein binding|GO:0000009,alpha-1,6-mannosyltransferase activity|GO:0003824,catalytic activity|GO:0016740,transferase activity|GO:0005488,binding|GO:0016757,transferase activity, transferring glycosyl groups|GO:0016758,transferase activity, transferring hexosyl groups|GO:0000030,mannosyltransferase activity	sce00513,Various types of N-glycan biosynthesis|sce01100,Metabolic pathways	http://www.uniprot.org/uniprot/P23642	FALSE
199	2.01	2.36	5.3	3.3	GL31571-R1_1	2	5.8076	3.2509	15.417	8.9536	8.357	3.06299	39.02	0.15	Q04958	NTE1	GO:0019220,regulation of phosphate metabolic process|GO:0080090,regulation of primary metabolic process|GO:0019222,regulation of metabolic process|GO:0031326,regulation of cellular biosynthetic process|GO:0031323,regulation of cellular metabolic process|GO:0044248,cellular catabolic process|GO:0044249,cellular biosynthetic process|GO:0034641,cellular nitrogen compound metabolic process|GO:0006807…	GO:0005783,endoplasmic reticulum|GO:0005789,endoplasmic reticulum membrane|GO:0042175,nuclear outer membrane-endoplasmic reticulum membrane network|GO:0043229,intracellular organelle|GO:0043227,membrane-bounded organelle|GO:0043226,organelle|GO:0031224,intrinsic component of membrane|GO:0005737,cytoplasm|GO:0031090,organelle membrane|GO:0016021,integral component of membrane|GO:0016020,membrane|G…	GO:0016787,hydrolase activity|GO:0016788,hydrolase activity, acting on ester bonds|GO:0003824,catalytic activity|GO:0052689,carboxylic ester hydrolase activity|GO:0004622,lysophospholipase activity|GO:0004620,phospholipase activity|GO:0016298,lipase activity	sce00564,Glycerophospholipid metabolism	http://www.uniprot.org/uniprot/Q04958	FALSE
18	26.03	26.24	40.8	37.6	GL18309-R1_1	19	4.0926	2.9923	3.3729	2.5119	3.242	1.69688	31.3	2e-05	P53037	PSD2	GO:0006656,phosphatidylcholine biosynthetic process|GO:0006650,glycerophospholipid metabolic process|GO:0044249,cellular biosynthetic process|GO:0034641,cellular nitrogen compound metabolic process|GO:0006807,nitrogen compound metabolic process|GO:0044281,small molecule metabolic process|GO:0044283,small molecule biosynthetic process|GO:0044255,cellular lipid metabolic process|GO:0044699,single-o…	GO:0005795,Golgi stack|GO:0005794,Golgi apparatus|GO:0031984,organelle subcompartment|GO:0043231,intracellular membrane-bounded organelle|GO:0005773,vacuole|GO:0043227,membrane-bounded organelle|GO:0044444,cytoplasmic part|GO:0044464,cell part|GO:0043229,intracellular organelle|GO:0005623,cell|GO:0005737,cytoplasm|GO:0044446,intracellular organelle part|GO:0044431,Golgi apparatus part|GO:0012505,…	GO:0016829,lyase activity|GO:0016830,carbon-carbon lyase activity|GO:0016831,carboxy-lyase activity|GO:0003824,catalytic activity|GO:0004609,phosphatidylserine decarboxylase activity	sce00564,Glycerophospholipid metabolism|sce01110,Biosynthesis of secondary metabolites|sce01100,Metabolic pathways	http://www.uniprot.org/uniprot/P53037	FALSE
159	9.85	10.11	20.1	17.6	GL29426-R1_1	6	0.6668	0.5445	0.6427	0.5297	0.596	-0.746616	26.8	9e-18	P41911	GPD2	GO:0046434,organophosphate catabolic process|GO:0019674,NAD metabolic process|GO:0006732,coenzyme metabolic process|GO:0006733,oxidoreduction coenzyme metabolic process|GO:0019751,polyol metabolic process|GO:0006734,NADH metabolic process|GO:1901615,organic hydroxy compound metabolic process|GO:0034641,cellular nitrogen compound metabolic process|GO:0006807,nitrogen compound metabolic process|GO:…	GO:0043234,protein complex|GO:0005737,cytoplasm|GO:0032991,macromolecular complex|GO:0043231,intracellular membrane-bounded organelle|GO:0009331,glycerol-3-phosphate dehydrogenase complex|GO:0005829,cytosol|GO:0044464,cell part|GO:0044444,cytoplasmic part|GO:0005739,mitochondrion|GO:1990204,oxidoreductase complex|GO:0043229,intracellular organelle|GO:0005623,cell|GO:0044424,intracellular part|GO:…	GO:0004367,glycerol-3-phosphate dehydrogenase [NAD+] activity|GO:0050662,coenzyme binding|GO:0016614,oxidoreductase activity, acting on CH-OH group of donors|GO:0016616,oxidoreductase activity, acting on the CH-OH group of donors, NAD or NADP as acceptor|GO:0051287,NAD binding|GO:0000166,nucleotide binding|GO:0036094,small molecule binding|GO:0003824,catalytic activity|GO:0048037,cofactor binding…	sce00564,Glycerophospholipid metabolism|sce04011,MAPK signaling pathway - yeast|sce01110,Biosynthesis of secondary metabolites	http://www.uniprot.org/uniprot/P41911	FALSE
140	27.25	27.46	41.5	35.1	GL26490-R1_1	14	0.2729	0.0759	0.4742	0.1047	0.232	-2.1078	25	0.016	P32891	DLD1	GO:0044238,primary metabolic process|GO:0044710,single-organism metabolic process|GO:0044262,cellular carbohydrate metabolic process|GO:0015980,energy derivation by oxidation of organic compounds|GO:0009987,cellular process|GO:0044237,cellular metabolic process|GO:0071704,organic substance metabolic process|GO:0009060,aerobic respiration|GO:0044763,single-organism cellular process|GO:0044699,sing…	GO:0044464,cell part|GO:0031970,organelle envelope lumen|GO:0031974,membrane-enclosed lumen|GO:0031975,envelope|GO:0043229,intracellular organelle|GO:0043227,membrane-bounded organelle|GO:0043226,organelle|GO:0005737,cytoplasm|GO:0031090,organelle membrane|GO:0016020,membrane|GO:0044444,cytoplasmic part|GO:0005739,mitochondrion|GO:0005758,mitochondrial intermembrane space|GO:0031967,organelle env…	GO:0043168,anion binding|GO:0050662,coenzyme binding|GO:0050660,flavin adenine dinucleotide binding|GO:0016614,oxidoreductase activity, acting on CH-OH group of donors|GO:0008762,UDP-N-acetylmuramate dehydrogenase activity|GO:0016616,oxidoreductase activity, acting on the CH-OH group of donors, NAD or NADP as acceptor|GO:0097159,organic cyclic compound binding|GO:0000166,nucleotide binding|GO:003…	sce00620,Pyruvate metabolism	http://www.uniprot.org/uniprot/P32891	FALSE
67	29.07	29.17	41.9	39.8	GL21941-R1_1	18	0.2377	0.263	0.3105	0.3565	0.292	-1.77596	36.36	6.5	Q00955	ACC1	GO:0051169,nuclear transport|GO:0044238,primary metabolic process|GO:0061024,membrane organization|GO:0009165,nucleotide biosynthetic process|GO:0009163,nucleoside biosynthetic process|GO:0044283,small molecule biosynthetic process|GO:1901362,organic cyclic compound biosynthetic process|GO:0042451,purine nucleoside biosynthetic process|GO:0071840,cellular component organization or biogenesis|GO:0…	GO:0005783,endoplasmic reticulum|GO:0005789,endoplasmic reticulum membrane|GO:0042175,nuclear outer membrane-endoplasmic reticulum membrane network|GO:0043229,intracellular organelle|GO:0043227,membrane-bounded organelle|GO:0043226,organelle|GO:0005737,cytoplasm|GO:0044446,intracellular organelle part|GO:0031090,organelle membrane|GO:0016020,membrane|GO:0044432,endoplasmic reticulum part|GO:00985…	GO:0035639,purine ribonucleoside triphosphate binding|GO:0016885,ligase activity, forming carbon-carbon bonds|GO:0005488,binding|GO:0043167,ion binding|GO:1901363,heterocyclic compound binding|GO:1901265,nucleoside phosphate binding|GO:0001882,nucleoside binding|GO:0043168,anion binding|GO:0043169,cation binding|GO:0000166,nucleotide binding|GO:0016879,ligase activity, forming carbon-nitrogen bon…	sce00640,Propanoate metabolism|sce01110,Biosynthesis of secondary metabolites|sce01100,Metabolic pathways|sce00061,Fatty acid biosynthesis|sce00620,Pyruvate metabolism|sce01212,Fatty acid metabolism	http://www.uniprot.org/uniprot/Q00955	FALSE
125	25.01	25.4	37.4	33.1	GL25059-R1_1	14	0.4055	0.2466	0.3467	0.2109	0.302	-1.72738	35.85	9.4	P52910	ACS2	GO:0018393,internal peptidyl-lysine acetylation|GO:0044238,primary metabolic process|GO:0006637,acyl-CoA metabolic process|GO:0043933,macromolecular complex subunit organization|GO:0006473,protein acetylation|GO:0006475,internal protein amino acid acetylation|GO:0019752,carboxylic acid metabolic process|GO:0044249,cellular biosynthetic process|GO:0009108,coenzyme biosynthetic process|GO:0044281,s…	GO:0031974,membrane-enclosed lumen|GO:0043229,intracellular organelle|GO:0043228,non-membrane-bounded organelle|GO:0043227,membrane-bounded organelle|GO:0043226,organelle|GO:0005737,cytoplasm|GO:0031981,nuclear lumen|GO:0005730,nucleolus|GO:0005634,nucleus|GO:0043231,intracellular membrane-bounded organelle|GO:0043232,intracellular non-membrane-bounded organelle|GO:0043233,organelle lumen|GO:0005…	GO:0035639,purine ribonucleoside triphosphate binding|GO:0016880,acid-ammonia (or amide) ligase activity|GO:0005488,binding|GO:0043167,ion binding|GO:1901363,heterocyclic compound binding|GO:1901265,nucleoside phosphate binding|GO:0001882,nucleoside binding|GO:0043168,anion binding|GO:0043169,cation binding|GO:0000166,nucleotide binding|GO:0001883,purine nucleoside binding|GO:0032549,ribonucleosi…	sce00640,Propanoate metabolism|sce01110,Biosynthesis of secondary metabolites|sce01100,Metabolic pathways|sce00620,Pyruvate metabolism|sce00010,Glycolysis / Gluconeogenesis|sce00680,Methane metabolism|sce01130,Biosynthesis of antibiotics|sce01200,Carbon metabolism	http://www.uniprot.org/uniprot/P52910	FALSE
9	3.17	4.89	11.7	8.7	GL16520-R1_1	4	0.0291	0.2355	0.0488	0.5346	0.212	-2.23786	30.98	2e-25	Q12068	GRE2	GO:0030447,filamentous growth|GO:0044281,small molecule metabolic process|GO:1901360,organic cyclic compound metabolic process|GO:0044710,single-organism metabolic process|GO:0040007,growth|GO:0055114,oxidation-reduction process|GO:0071704,organic substance metabolic process|GO:0044699,single-organism process|GO:0016125,sterol metabolic process|GO:0006629,lipid metabolic process|GO:0009987,cellul…	GO:0005737,cytoplasm|GO:0043231,intracellular membrane-bounded organelle|GO:0005634,nucleus|GO:0044464,cell part|GO:0005623,cell|GO:0005622,intracellular|GO:0043229,intracellular organelle|GO:0044424,intracellular part|GO:0043227,membrane-bounded organelle|GO:0043226,organelle	GO:0005488,binding|GO:0050662,coenzyme binding|GO:0016614,oxidoreductase activity, acting on CH-OH group of donors|GO:0016616,oxidoreductase activity, acting on the CH-OH group of donors, NAD or NADP as acceptor|GO:0043892,methylglyoxal reductase (NADPH-dependent) activity|GO:0003824,catalytic activity|GO:0046568,3-methylbutanol:NAD(P) oxidoreductase activity|GO:0048037,cofactor binding|GO:001845…	sce00640,Propanoate metabolism|sce04011,MAPK signaling pathway - yeast|sce00620,Pyruvate metabolism	http://www.uniprot.org/uniprot/Q12068	FALSE
55	27.37	27.45	41.1	36.8	GL21327-R1_1	18	3.1915	3.1333	4.9204	4.8753	4.03	2.01078	30.96	8e-44	P42884	AAD14	GO:0044710,single-organism metabolic process|GO:0006081,cellular aldehyde metabolic process|GO:0009987,cellular process|GO:0044237,cellular metabolic process|GO:0071704,organic substance metabolic process|GO:0044763,single-organism cellular process|GO:0055114,oxidation-reduction process|GO:0008152,metabolic process|GO:0044699,single-organism process		GO:0016614,oxidoreductase activity, acting on CH-OH group of donors|GO:0018456,aryl-alcohol dehydrogenase (NAD+) activity|GO:0016616,oxidoreductase activity, acting on the CH-OH group of donors, NAD or NADP as acceptor|GO:0003824,catalytic activity|GO:0005488,binding|GO:0005515,protein binding|GO:0016491,oxidoreductase activity	sce00650,Butanoate metabolism|sce00051,Fructose and mannose metabolism|sce00591,Linoleic acid metabolism|sce01100,Metabolic pathways	http://www.uniprot.org/uniprot/P42884	FALSE
103	39.17	41.28	37.2	29.9	GL24071-R2_1	25	12.3595	12.942	6.0256	6.4269	9.439	3.23863	28.66	2e-28	Q07747	AAD4	GO:0044710,single-organism metabolic process|GO:0006081,cellular aldehyde metabolic process|GO:0009987,cellular process|GO:0044237,cellular metabolic process|GO:0071704,organic substance metabolic process|GO:0044763,single-organism cellular process|GO:0055114,oxidation-reduction process|GO:0008152,metabolic process|GO:0044699,single-organism process		GO:0016614,oxidoreductase activity, acting on CH-OH group of donors|GO:0016616,oxidoreductase activity, acting on the CH-OH group of donors, NAD or NADP as acceptor|GO:0003824,catalytic activity|GO:0018456,aryl-alcohol dehydrogenase (NAD+) activity|GO:0016491,oxidoreductase activity	sce00650,Butanoate metabolism|sce00051,Fructose and mannose metabolism|sce00591,Linoleic acid metabolism|sce01100,Metabolic pathways	http://www.uniprot.org/uniprot/Q07747	FALSE
123	19.71	21.93	33	30	GL24922-R1_1	12	1.888	1.4997	1.888	1.4997	1.694	0.760434	48.9	2e-126	P54839	ERG13	GO:0044249,cellular biosynthetic process|GO:0044281,small molecule metabolic process|GO:0044283,small molecule biosynthetic process|GO:1901362,organic cyclic compound biosynthetic process|GO:0044699,single-organism process|GO:1901576,organic substance biosynthetic process|GO:0044710,single-organism metabolic process|GO:0044711,single-organism biosynthetic process|GO:0071704,organic substance meta…		GO:0046912,transferase activity, transferring acyl groups, acyl groups converted into alkyl on transfer|GO:0004421,hydroxymethylglutaryl-CoA synthase activity|GO:0003824,catalytic activity|GO:0016740,transferase activity|GO:0016746,transferase activity, transferring acyl groups	sce00650,Butanoate metabolism|sce00280,Valine, leucine and isoleucine degradation|sce01110,Biosynthesis of secondary metabolites|sce01100,Metabolic pathways|sce00072,Synthesis and degradation of ketone bodies|sce00900,Terpenoid backbone biosynthesis|sce01130,Biosynthesis of antibiotics	http://www.uniprot.org/uniprot/P54839	FALSE
49	9.81	10.23	22.8	10.4	GL21006-R1_1	5	0.5649	0.3311	0.5248	0.2965	0.429	-1.22095	25.45	0.45	Q04792	GAD1	GO:0009065,glutamine family amino acid catabolic process|GO:0019752,carboxylic acid metabolic process|GO:0009063,cellular amino acid catabolic process|GO:0006807,nitrogen compound metabolic process|GO:0044281,small molecule metabolic process|GO:0044282,small molecule catabolic process|GO:0009064,glutamine family amino acid metabolic process|GO:0044699,single-organism process|GO:0044712,single-org…		GO:0043168,anion binding|GO:0097159,organic cyclic compound binding|GO:0016829,lyase activity|GO:0016830,carbon-carbon lyase activity|GO:0016831,carboxy-lyase activity|GO:0004351,glutamate decarboxylase activity|GO:0003824,catalytic activity|GO:0048037,cofactor binding|GO:0030170,pyridoxal phosphate binding|GO:0043167,ion binding|GO:1901363,heterocyclic compound binding|GO:0005488,binding	sce00650,Butanoate metabolism|sce01110,Biosynthesis of secondary metabolites|sce01100,Metabolic pathways|sce00410,beta-Alanine metabolism|sce00430,Taurine and hypotaurine metabolism|sce00250,Alanine, aspartate and glutamate metabolism	http://www.uniprot.org/uniprot/Q04792	FALSE
20	11.04	12.17	43.2	38.1	GL18770-R1_1	12	8.2414	5.6494	4.2855	2.8054	5.245	2.39094	25.88	0.11	P50113	LYS5	GO:0044238,primary metabolic process|GO:0018065,protein-cofactor linkage|GO:0019752,carboxylic acid metabolic process|GO:0006553,lysine metabolic process|GO:0044249,cellular biosynthetic process|GO:0006807,nitrogen compound metabolic process|GO:0009067,aspartate family amino acid biosynthetic process|GO:0009066,aspartate family amino acid metabolic process|GO:0044283,small molecule biosynthetic p…	GO:0005737,cytoplasm|GO:0044464,cell part|GO:0005623,cell|GO:0005622,intracellular|GO:0044424,intracellular part	GO:0043169,cation binding|GO:0016780,phosphotransferase activity, for other substituted phosphate groups|GO:0016772,transferase activity, transferring phosphorus-containing groups|GO:0008897,holo-[acyl-carrier-protein] synthase activity|GO:0000287,magnesium ion binding|GO:0043167,ion binding|GO:0003824,catalytic activity|GO:0016740,transferase activity|GO:0005488,binding|GO:0046872,metal ion bind…	sce00770,Pantothenate and CoA biosynthesis	http://www.uniprot.org/uniprot/P50113	FALSE
68	19.63	21.03	37.6	30.1	GL22068-R1_1	12	11.1686	9.5499	4.3251	4.0551	7.275	2.86295	50.8	3e-131	P08524	ERG20	GO:0033384,geranyl diphosphate biosynthetic process|GO:0033383,geranyl diphosphate metabolic process|GO:0044249,cellular biosynthetic process|GO:0044281,small molecule metabolic process|GO:0044283,small molecule biosynthetic process|GO:1901362,organic cyclic compound biosynthetic process|GO:0044699,single-organism process|GO:1901576,organic substance biosynthetic process|GO:0044108,cellular alcoh…	GO:0005737,cytoplasm|GO:0005783,endoplasmic reticulum|GO:0044464,cell part|GO:0043229,intracellular organelle|GO:0005623,cell|GO:0005622,intracellular|GO:0044444,cytoplasmic part|GO:0012505,endomembrane system|GO:0044424,intracellular part|GO:0043227,membrane-bounded organelle|GO:0043226,organelle|GO:0043231,intracellular membrane-bounded organelle	GO:0043169,cation binding|GO:0004161,dimethylallyltranstransferase activity|GO:0004659,prenyltransferase activity|GO:0003824,catalytic activity|GO:0043167,ion binding|GO:0016765,transferase activity, transferring alkyl or aryl (other than methyl) groups|GO:0016740,transferase activity|GO:0004337,geranyltranstransferase activity|GO:0005488,binding|GO:0046872,metal ion binding	sce00900,Terpenoid backbone biosynthesis|sce01130,Biosynthesis of antibiotics|sce01110,Biosynthesis of secondary metabolites|sce01100,Metabolic pathways	http://www.uniprot.org/uniprot/P08524	FALSE
29	61.62	62.51	48.5	45.5	GL19526-R1_1	32	2.1086	2.466	1.6749	1.9588	2.052	1.03703	26.33	1e-28	P39692	MET10	GO:0044237,cellular metabolic process|GO:0019752,carboxylic acid metabolic process|GO:0044249,cellular biosynthetic process|GO:0006807,nitrogen compound metabolic process|GO:0009067,aspartate family amino acid biosynthetic process|GO:0009066,aspartate family amino acid metabolic process|GO:0044283,small molecule biosynthetic process|GO:0009069,serine family amino acid metabolic process|GO:0000103…	GO:0009337,sulfite reductase complex (NADPH)|GO:0043234,protein complex|GO:0032991,macromolecular complex|GO:0044464,cell part|GO:0005623,cell|GO:0005622,intracellular|GO:0044424,intracellular part	GO:0005488,binding|GO:0005515,protein binding|GO:0003824,catalytic activity|GO:0016903,oxidoreductase activity, acting on the aldehyde or oxo group of donors|GO:0016651,oxidoreductase activity, acting on NAD(P)H|GO:0016667,oxidoreductase activity, acting on a sulfur group of donors|GO:0016668,oxidoreductase activity, acting on a sulfur group of donors, NAD(P) as acceptor|GO:0004783,sulfite reduct…	sce00920,Sulfur metabolism|sce01100,Metabolic pathways	http://www.uniprot.org/uniprot/P39692	FALSE
1	38.32	38.52	47.3	44	GL15281-R1_1	24	0.5916	0.6607	0.5916	0.6607	0.626	-0.675765	58.71	0	P07284	SES1	GO:0006434,seryl-tRNA aminoacylation|GO:0044238,primary metabolic process|GO:0032774,RNA biosynthetic process|GO:0019752,carboxylic acid metabolic process|GO:0090304,nucleic acid metabolic process|GO:0034654,nucleobase-containing compound biosynthetic process|GO:0034641,cellular nitrogen compound metabolic process|GO:0006807,nitrogen compound metabolic process|GO:0044281,small molecule metabolic …	GO:0005737,cytoplasm|GO:0044464,cell part|GO:0005623,cell|GO:0005622,intracellular|GO:0044424,intracellular part	GO:0035639,purine ribonucleoside triphosphate binding|GO:0005488,binding|GO:0000166,nucleotide binding|GO:1901363,heterocyclic compound binding|GO:1901265,nucleoside phosphate binding|GO:0001882,nucleoside binding|GO:0043168,anion binding|GO:0004812,aminoacyl-tRNA ligase activity|GO:0043167,ion binding|GO:0001883,purine nucleoside binding|GO:0032549,ribonucleoside binding|GO:0017076,purine nucleo…	sce00970,Aminoacyl-tRNA biosynthesis	http://www.uniprot.org/uniprot/P07284	FALSE
52	50.67	52.93	40.1	34.2	GL21206-R1_1	31	0.4487	0.6194	0.4169	0.5598	0.511	-0.968605	60.96	0	P04801	THS1	GO:0006435,threonyl-tRNA aminoacylation|GO:0044238,primary metabolic process|GO:0019752,carboxylic acid metabolic process|GO:0090304,nucleic acid metabolic process|GO:0044249,cellular biosynthetic process|GO:0034641,cellular nitrogen compound metabolic process|GO:0006807,nitrogen compound metabolic process|GO:0044281,small molecule metabolic process|GO:0034645,cellular macromolecule biosynthetic …	GO:0005737,cytoplasm|GO:0044464,cell part|GO:0005623,cell|GO:0005622,intracellular|GO:0044424,intracellular part	GO:0035639,purine ribonucleoside triphosphate binding|GO:0005488,binding|GO:0000166,nucleotide binding|GO:1901363,heterocyclic compound binding|GO:1901265,nucleoside phosphate binding|GO:0001882,nucleoside binding|GO:0043168,anion binding|GO:0004812,aminoacyl-tRNA ligase activity|GO:0043167,ion binding|GO:0001883,purine nucleoside binding|GO:0032549,ribonucleoside binding|GO:0017076,purine nucleo…	sce00970,Aminoacyl-tRNA biosynthesis	http://www.uniprot.org/uniprot/P04801	FALSE
96	25.26	25.57	19.2	15.5	GL23738-R1_1	12	5.9704	3.6308	7.1779	4.5709	5.338	2.4163	30	9.4	P07806	VAS1	GO:1901566,organonitrogen compound biosynthetic process|GO:0006450,regulation of translational fidelity|GO:0080090,regulation of primary metabolic process|GO:0019222,regulation of metabolic process|GO:0051246,regulation of protein metabolic process|GO:0031323,regulation of cellular metabolic process|GO:0006438,valyl-tRNA aminoacylation|GO:0019752,carboxylic acid metabolic process|GO:0090304,nucle…	GO:0005737,cytoplasm|GO:0043231,intracellular membrane-bounded organelle|GO:0044464,cell part|GO:0043229,intracellular organelle|GO:0005739,mitochondrion|GO:0005622,intracellular|GO:0044444,cytoplasmic part|GO:0005623,cell|GO:0044424,intracellular part|GO:0043227,membrane-bounded organelle|GO:0043226,organelle	GO:0035639,purine ribonucleoside triphosphate binding|GO:0005488,binding|GO:0002161,aminoacyl-tRNA editing activity|GO:0004832,valine-tRNA ligase activity|GO:0043167,ion binding|GO:1901363,heterocyclic compound binding|GO:0001883,purine nucleoside binding|GO:0001882,nucleoside binding|GO:0043168,anion binding|GO:0004812,aminoacyl-tRNA ligase activity|GO:0000166,nucleotide binding|GO:1901265,nucle…	sce00970,Aminoacyl-tRNA biosynthesis	http://www.uniprot.org/uniprot/P07806	FALSE
133	61.33	61.88	33.6	30	GL25741-R1_1	37	0.4207	0.3802	0.4831	0.4169	0.425	-1.23447	59.49	0	P09436	ILS1	GO:1901566,organonitrogen compound biosynthetic process|GO:0006450,regulation of translational fidelity|GO:0080090,regulation of primary metabolic process|GO:0019222,regulation of metabolic process|GO:0051246,regulation of protein metabolic process|GO:0031323,regulation of cellular metabolic process|GO:0019752,carboxylic acid metabolic process|GO:0090304,nucleic acid metabolic process|GO:0044249,…	GO:0005737,cytoplasm|GO:0005829,cytosol|GO:0044464,cell part|GO:0005623,cell|GO:0005622,intracellular|GO:0044444,cytoplasmic part|GO:0044424,intracellular part	GO:0035639,purine ribonucleoside triphosphate binding|GO:0005488,binding|GO:0002161,aminoacyl-tRNA editing activity|GO:0043167,ion binding|GO:1901363,heterocyclic compound binding|GO:0001883,purine nucleoside binding|GO:0001882,nucleoside binding|GO:0043168,anion binding|GO:0004812,aminoacyl-tRNA ligase activity|GO:0000166,nucleotide binding|GO:1901265,nucleoside phosphate binding|GO:0032549,ribo…	sce00970,Aminoacyl-tRNA biosynthesis	http://www.uniprot.org/uniprot/P09436	FALSE
148	33.44	34.7	41	34.5	GL27820-R1_1	20	0.3908	0.5445	0.3664	0.4966	0.45	-1.152	49.24	3e-115	P36421	TYS1	GO:0006437,tyrosyl-tRNA aminoacylation|GO:0044238,primary metabolic process|GO:0019752,carboxylic acid metabolic process|GO:0090304,nucleic acid metabolic process|GO:0044249,cellular biosynthetic process|GO:0034641,cellular nitrogen compound metabolic process|GO:0006807,nitrogen compound metabolic process|GO:0044281,small molecule metabolic process|GO:0034645,cellular macromolecule biosynthetic p…	GO:0005737,cytoplasm|GO:0043231,intracellular membrane-bounded organelle|GO:0005634,nucleus|GO:0044464,cell part|GO:0005623,cell|GO:0005622,intracellular|GO:0043229,intracellular organelle|GO:0044424,intracellular part|GO:0043227,membrane-bounded organelle|GO:0043226,organelle	GO:0035639,purine ribonucleoside triphosphate binding|GO:0005488,binding|GO:0004831,tyrosine-tRNA ligase activity|GO:0000166,nucleotide binding|GO:1901363,heterocyclic compound binding|GO:1901265,nucleoside phosphate binding|GO:0001882,nucleoside binding|GO:0043168,anion binding|GO:0004812,aminoacyl-tRNA ligase activity|GO:0043167,ion binding|GO:0001883,purine nucleoside binding|GO:0032549,ribonu…	sce00970,Aminoacyl-tRNA biosynthesis	http://www.uniprot.org/uniprot/P36421	FALSE
172	43.08	45.14	44	39.3	GL30373-R1_1	23	0.4285	0.5598	0.5058	0.6546	0.537	-0.897006	45.29	6e-124	P07263	HTS1	GO:0044238,primary metabolic process|GO:0016070,RNA metabolic process|GO:0019752,carboxylic acid metabolic process|GO:0090304,nucleic acid metabolic process|GO:0044249,cellular biosynthetic process|GO:0034641,cellular nitrogen compound metabolic process|GO:0006807,nitrogen compound metabolic process|GO:0044281,small molecule metabolic process|GO:0034645,cellular macromolecule biosynthetic process…	GO:0005737,cytoplasm|GO:0043231,intracellular membrane-bounded organelle|GO:0044464,cell part|GO:0043229,intracellular organelle|GO:0005739,mitochondrion|GO:0005622,intracellular|GO:0044444,cytoplasmic part|GO:0005623,cell|GO:0044424,intracellular part|GO:0043227,membrane-bounded organelle|GO:0043226,organelle	GO:0035639,purine ribonucleoside triphosphate binding|GO:0005488,binding|GO:0000166,nucleotide binding|GO:1901363,heterocyclic compound binding|GO:1901265,nucleoside phosphate binding|GO:0001882,nucleoside binding|GO:0043168,anion binding|GO:0004812,aminoacyl-tRNA ligase activity|GO:0043167,ion binding|GO:0001883,purine nucleoside binding|GO:0032549,ribonucleoside binding|GO:0017076,purine nucleo…	sce00970,Aminoacyl-tRNA biosynthesis	http://www.uniprot.org/uniprot/P07263	FALSE
128	24.03	24.04	52.8	52.8	GL25227-R1_1	14	0.4786	0.6081	0.4831	0.631	0.55	-0.862496	26.32	9.5	P13188	GLN4	GO:0044238,primary metabolic process|GO:0019752,carboxylic acid metabolic process|GO:0090304,nucleic acid metabolic process|GO:0044249,cellular biosynthetic process|GO:0034641,cellular nitrogen compound metabolic process|GO:0006807,nitrogen compound metabolic process|GO:0044281,small molecule metabolic process|GO:0034645,cellular macromolecule biosynthetic process|GO:0034660,ncRNA metabolic proce…	GO:0005737,cytoplasm|GO:0043231,intracellular membrane-bounded organelle|GO:0005829,cytosol|GO:0044464,cell part|GO:0044444,cytoplasmic part|GO:0005739,mitochondrion|GO:0005622,intracellular|GO:0043229,intracellular organelle|GO:0005623,cell|GO:0044424,intracellular part|GO:0043227,membrane-bounded organelle|GO:0043226,organelle	GO:0035639,purine ribonucleoside triphosphate binding|GO:0005488,binding|GO:0000166,nucleotide binding|GO:1901363,heterocyclic compound binding|GO:1901265,nucleoside phosphate binding|GO:0001882,nucleoside binding|GO:0043168,anion binding|GO:0004812,aminoacyl-tRNA ligase activity|GO:0004819,glutamine-tRNA ligase activity|GO:0043167,ion binding|GO:0001883,purine nucleoside binding|GO:0032549,ribon…	sce00970,Aminoacyl-tRNA biosynthesis|sce01100,Metabolic pathways	http://www.uniprot.org/uniprot/P13188	FALSE
180	4.14	4.24	16.8	10.1	GL30558-R1_1	2	0.5861	0.3467	0.5916	0.3532	0.469	-1.09234	48.26	1e-69	P25358	ELO2	GO:0006633,fatty acid biosynthetic process|GO:0006631,fatty acid metabolic process|GO:0019752,carboxylic acid metabolic process|GO:0030497,fatty acid elongation|GO:0044249,cellular biosynthetic process|GO:0006807,nitrogen compound metabolic process|GO:0044281,small molecule metabolic process|GO:0044283,small molecule biosynthetic process|GO:0072330,monocarboxylic acid biosynthetic process|GO:0044…	GO:0005783,endoplasmic reticulum|GO:0005789,endoplasmic reticulum membrane|GO:0042175,nuclear outer membrane-endoplasmic reticulum membrane network|GO:0043229,intracellular organelle|GO:0043227,membrane-bounded organelle|GO:0043226,organelle|GO:0031224,intrinsic component of membrane|GO:0005737,cytoplasm|GO:0031090,organelle membrane|GO:0016021,integral component of membrane|GO:0016020,membrane|G…	GO:0004312,fatty acid synthase activity|GO:0009922,fatty acid elongase activity|GO:0003824,catalytic activity|GO:0016740,transferase activity|GO:0016746,transferase activity, transferring acyl groups|GO:0016747,transferase activity, transferring acyl groups other than amino-acyl groups	sce01040,Biosynthesis of unsaturated fatty acids|sce01110,Biosynthesis of secondary metabolites|sce00062,Fatty acid elongation|sce01212,Fatty acid metabolism	http://www.uniprot.org/uniprot/P25358	FALSE
13	59.06	65.27	21.6	18.7	GL17430-R1_1	33	0.6368	0.3373	0.6486	0.3404	0.491	-1.02621	60.58	0	P07259	URA2	GO:0080090,regulation of primary metabolic process|GO:0019222,regulation of metabolic process|GO:0009218,pyrimidine ribonucleotide metabolic process|GO:0009165,nucleotide biosynthetic process|GO:0009163,nucleoside biosynthetic process|GO:0009161,ribonucleoside monophosphate metabolic process|GO:0045984,negative regulation of pyrimidine nucleobase metabolic process|GO:1901362,organic cyclic compou…	GO:0005737,cytoplasm|GO:0016021,integral component of membrane|GO:0016020,membrane|GO:0044464,cell part|GO:0005623,cell|GO:0005622,intracellular|GO:0044424,intracellular part|GO:0044425,membrane part|GO:0031224,intrinsic component of membrane	GO:0005488,binding|GO:0035639,purine ribonucleoside triphosphate binding|GO:0016884,carbon-nitrogen ligase activity, with glutamine as amido-N-donor|GO:0043167,ion binding|GO:0016597,amino acid binding|GO:1901363,heterocyclic compound binding|GO:1901265,nucleoside phosphate binding|GO:0001882,nucleoside binding|GO:0043168,anion binding|GO:0043169,cation binding|GO:0000166,nucleotide binding|GO:00…	sce01100,Metabolic pathways|sce00250,Alanine, aspartate and glutamate metabolism|sce00240,Pyrimidine metabolism	http://www.uniprot.org/uniprot/P07259	FALSE
190	48.75	49.39	49.2	46.8	GL31395-R1_1	29	0.3631	0.3767	0.2582	0.2704	0.317	-1.65745	52.6	0	P07275	PUT2	GO:0044238,primary metabolic process|GO:0044282,small molecule catabolic process|GO:0009064,glutamine family amino acid metabolic process|GO:0019752,carboxylic acid metabolic process|GO:0009063,cellular amino acid catabolic process|GO:0044249,cellular biosynthetic process|GO:0006807,nitrogen compound metabolic process|GO:0044281,small molecule metabolic process|GO:0009065,glutamine family amino a…	GO:0044464,cell part|GO:0031974,membrane-enclosed lumen|GO:0031975,envelope|GO:0043229,intracellular organelle|GO:0043227,membrane-bounded organelle|GO:0043226,organelle|GO:0005737,cytoplasm|GO:0031090,organelle membrane|GO:0070013,intracellular organelle lumen|GO:0016020,membrane|GO:0044444,cytoplasmic part|GO:0005739,mitochondrion|GO:0005759,mitochondrial matrix|GO:0031967,organelle envelope|GO…	GO:0003824,catalytic activity|GO:0016646,oxidoreductase activity, acting on the CH-NH group of donors, NAD or NADP as acceptor|GO:0016645,oxidoreductase activity, acting on the CH-NH group of donors|GO:0016620,oxidoreductase activity, acting on the aldehyde or oxo group of donors, NAD or NADP as acceptor|GO:0003842,1-pyrroline-5-carboxylate dehydrogenase activity|GO:0016903,oxidoreductase activit…	sce01100,Metabolic pathways|sce00250,Alanine, aspartate and glutamate metabolism|sce00330,Arginine and proline metabolism	http://www.uniprot.org/uniprot/P07275	FALSE
88	18.65	18.75	30.7	30.7	GL23263-R1_1	10	7.5858	5.445	4.6132	2.7797	5.106	2.35219	32.12	1e-21	Q05016	YMR226C	GO:0008152,metabolic process|GO:0044710,single-organism metabolic process|GO:0044699,single-organism process|GO:0055114,oxidation-reduction process		GO:0016614,oxidoreductase activity, acting on CH-OH group of donors|GO:0016616,oxidoreductase activity, acting on the CH-OH group of donors, NAD or NADP as acceptor|GO:0003824,catalytic activity|GO:0031132,serine 3-dehydrogenase activity|GO:0004090,carbonyl reductase (NADPH) activity|GO:0016491,oxidoreductase activity	sce01100,Metabolic pathways|sce00260,Glycine, serine and threonine metabolism|sce00240,Pyrimidine metabolism	http://www.uniprot.org/uniprot/Q05016	FALSE
46	63.5	66	48.2	42.7	GL20810-R1_1	50	0.3767	0.413	0.3436	0.3767	0.378	-1.40354	24.24	1.1	P53954	ALG11	GO:0009311,oligosaccharide metabolic process|GO:0044249,cellular biosynthetic process|GO:0034645,cellular macromolecule biosynthetic process|GO:0009100,glycoprotein metabolic process|GO:0009101,glycoprotein biosynthetic process|GO:0044699,single-organism process|GO:0044267,cellular protein metabolic process|GO:0044710,single-organism metabolic process|GO:0044262,cellular carbohydrate metabolic pr…	GO:0005783,endoplasmic reticulum|GO:0005789,endoplasmic reticulum membrane|GO:0042175,nuclear outer membrane-endoplasmic reticulum membrane network|GO:0043229,intracellular organelle|GO:0043227,membrane-bounded organelle|GO:0043226,organelle|GO:0031224,intrinsic component of membrane|GO:0005737,cytoplasm|GO:0031090,organelle membrane|GO:0016021,integral component of membrane|GO:0016020,membrane|G…	GO:0005515,protein binding|GO:0004376,glycolipid mannosyltransferase activity|GO:0004377,GDP-Man:Man3GlcNAc2-PP-Dol alpha-1,2-mannosyltransferase activity|GO:0003824,catalytic activity|GO:0016740,transferase activity|GO:0005488,binding|GO:0016757,transferase activity, transferring glycosyl groups|GO:0016758,transferase activity, transferring hexosyl groups|GO:0000026,alpha-1,2-mannosyltransferase…	sce01100,Metabolic pathways|sce00513,Various types of N-glycan biosynthesis|sce00510,N-Glycan biosynthesis	http://www.uniprot.org/uniprot/P53954	FALSE
144	18.02	18.97	24.7	19.1	GL27363-R1_1	10	0.6252	0.3945	0.6368	0.4055	0.516	-0.954557	41.46	0.004	P32190	GUT1	GO:0016310,phosphorylation|GO:0046174,polyol catabolic process|GO:0019751,polyol metabolic process|GO:0044248,cellular catabolic process|GO:0044281,small molecule metabolic process|GO:0044282,small molecule catabolic process|GO:0044699,single-organism process|GO:0044712,single-organism catabolic process|GO:0044710,single-organism metabolic process|GO:0044262,cellular carbohydrate metabolic proces…	GO:0005737,cytoplasm|GO:0043231,intracellular membrane-bounded organelle|GO:0044464,cell part|GO:0043229,intracellular organelle|GO:0005739,mitochondrion|GO:0005622,intracellular|GO:0044444,cytoplasmic part|GO:0005623,cell|GO:0044424,intracellular part|GO:0043227,membrane-bounded organelle|GO:0043226,organelle	GO:0035639,purine ribonucleoside triphosphate binding|GO:0005488,binding|GO:0043167,ion binding|GO:1901363,heterocyclic compound binding|GO:1901265,nucleoside phosphate binding|GO:0001882,nucleoside binding|GO:0043168,anion binding|GO:0000166,nucleotide binding|GO:0016740,transferase activity|GO:0001883,purine nucleoside binding|GO:0032549,ribonucleoside binding|GO:0017076,purine nucleotide bindi…	sce01100,Metabolic pathways|sce00561,Glycerolipid metabolism	http://www.uniprot.org/uniprot/P32190	FALSE
189	19.39	19.47	35.2	32.1	GL31363-R1_1	12	0.5395	0.413	0.6252	0.4786	0.514	-0.96016	33.14	5e-47	P14065	GCY1	GO:0019321,pentose metabolic process|GO:0019323,pentose catabolic process|GO:0046365,monosaccharide catabolic process|GO:0019751,polyol metabolic process|GO:0044281,small molecule metabolic process|GO:0070887,cellular response to chemical stimulus|GO:0044699,single-organism process|GO:0044712,single-organism catabolic process|GO:0044710,single-organism metabolic process|GO:0019568,arabinose catab…	GO:0005737,cytoplasm|GO:0044464,cell part|GO:0005623,cell|GO:0005622,intracellular|GO:0044424,intracellular part	GO:0004033,aldo-keto reductase (NADP) activity|GO:0004032,alditol:NADP+ 1-oxidoreductase activity|GO:0047953,glycerol 2-dehydrogenase (NADP+) activity|GO:0016614,oxidoreductase activity, acting on CH-OH group of donors|GO:0016616,oxidoreductase activity, acting on the CH-OH group of donors, NAD or NADP as acceptor|GO:0008106,alcohol dehydrogenase (NADP+) activity|GO:0097159,organic cyclic compoun…	sce01100,Metabolic pathways|sce00561,Glycerolipid metabolism	http://www.uniprot.org/uniprot/P14065	FALSE
170	52.72	53.22	54.7	50.5	GL30169-R1_1	30	0.1837	0.2679	0.2168	0.3221	0.248	-2.01159	36.32	1e-128	Q10740	LAP2	GO:0006633,fatty acid biosynthetic process|GO:0006631,fatty acid metabolic process|GO:0006636,unsaturated fatty acid biosynthetic process|GO:0044237,cellular metabolic process|GO:0019752,carboxylic acid metabolic process|GO:0044248,cellular catabolic process|GO:0044249,cellular biosynthetic process|GO:0034641,cellular nitrogen compound metabolic process|GO:0006807,nitrogen compound metabolic proc…	GO:0005737,cytoplasm|GO:0043231,intracellular membrane-bounded organelle|GO:0005634,nucleus|GO:0044464,cell part|GO:0005623,cell|GO:0005622,intracellular|GO:0043229,intracellular organelle|GO:0044424,intracellular part|GO:0043227,membrane-bounded organelle|GO:0043226,organelle	GO:0004177,aminopeptidase activity|GO:0046914,transition metal ion binding|GO:0016787,hydrolase activity|GO:0016801,hydrolase activity, acting on ether bonds|GO:0016803,ether hydrolase activity|GO:0043169,cation binding|GO:0003824,catalytic activity|GO:0043167,ion binding|GO:0004301,epoxide hydrolase activity|GO:0008238,exopeptidase activity|GO:0070011,peptidase activity, acting on L-amino acid p…	sce01100,Metabolic pathways|sce00590,Arachidonic acid metabolism	http://www.uniprot.org/uniprot/Q10740	FALSE
119	8.04	8.09	14.2	11.7	GL24700-R1_1	5	0.597	0.2228	0.631	0.2421	0.423	-1.24127	45.22	2e-36	P53332	CAB4	GO:0055086,nucleobase-containing small molecule metabolic process|GO:0015936,coenzyme A metabolic process|GO:0015937,coenzyme A biosynthetic process|GO:0006732,coenzyme metabolic process|GO:0046390,ribose phosphate biosynthetic process|GO:0044249,cellular biosynthetic process|GO:0034641,cellular nitrogen compound metabolic process|GO:0009165,nucleotide biosynthetic process|GO:0009108,coenzyme bio…	GO:0043234,protein complex|GO:0005737,cytoplasm|GO:0032991,macromolecular complex|GO:0043231,intracellular membrane-bounded organelle|GO:0005634,nucleus|GO:0044464,cell part|GO:0005623,cell|GO:0005622,intracellular|GO:0043229,intracellular organelle|GO:1990143,CoA-synthesizing protein complex|GO:0044424,intracellular part|GO:0043227,membrane-bounded organelle|GO:0043226,organelle	GO:0035639,purine ribonucleoside triphosphate binding|GO:0005488,binding|GO:0000166,nucleotide binding|GO:1901363,heterocyclic compound binding|GO:1901265,nucleoside phosphate binding|GO:0001882,nucleoside binding|GO:0043168,anion binding|GO:0043167,ion binding|GO:0016740,transferase activity|GO:0001883,purine nucleoside binding|GO:0032549,ribonucleoside binding|GO:0017076,purine nucleotide bindi…	sce01100,Metabolic pathways|sce00770,Pantothenate and CoA biosynthesis	http://www.uniprot.org/uniprot/P53332	FALSE
110	51.4	51.89	39.8	34.2	GL24500-R1_1	32	0.5495	0.4786	0.5598	0.4786	0.517	-0.951764	52.84	0	P46655	GUS1	GO:0044238,primary metabolic process|GO:0019752,carboxylic acid metabolic process|GO:0090304,nucleic acid metabolic process|GO:0044249,cellular biosynthetic process|GO:0034641,cellular nitrogen compound metabolic process|GO:0006807,nitrogen compound metabolic process|GO:0044281,small molecule metabolic process|GO:0034645,cellular macromolecule biosynthetic process|GO:0034660,ncRNA metabolic proce…	GO:0043234,protein complex|GO:0017102,methionyl glutamyl tRNA synthetase complex|GO:0032991,macromolecular complex|GO:0043231,intracellular membrane-bounded organelle|GO:0044464,cell part|GO:0044444,cytoplasmic part|GO:0005739,mitochondrion|GO:0005737,cytoplasm|GO:0043229,intracellular organelle|GO:0005623,cell|GO:0044424,intracellular part|GO:0005622,intracellular|GO:0043227,membrane-bounded org…	GO:0035639,purine ribonucleoside triphosphate binding|GO:0005488,binding|GO:0000166,nucleotide binding|GO:1901363,heterocyclic compound binding|GO:1901265,nucleoside phosphate binding|GO:0001882,nucleoside binding|GO:0043168,anion binding|GO:0004812,aminoacyl-tRNA ligase activity|GO:0004818,glutamate-tRNA ligase activity|GO:0043167,ion binding|GO:0001883,purine nucleoside binding|GO:0032549,ribon…	sce01100,Metabolic pathways|sce01110,Biosynthesis of secondary metabolites|sce00970,Aminoacyl-tRNA biosynthesis|sce00860,Porphyrin and chlorophyll metabolism	http://www.uniprot.org/uniprot/P46655	FALSE
191	1.6	2.03	3.4	2	GL31410-R1_1	2	0.3908	0.0991	0.1585	0.0429	0.173	-2.53116	28.3	4.3	P21951	POL2	GO:0080090,regulation of primary metabolic process|GO:0019222,regulation of metabolic process|GO:0000086,G2/M transition of mitotic cell cycle|GO:1901362,organic cyclic compound biosynthetic process|GO:0071840,cellular component organization or biogenesis|GO:0044710,single-organism metabolic process|GO:0044711,single-organism biosynthetic process|GO:0010605,negative regulation of macromolecule me…	GO:0031974,membrane-enclosed lumen|GO:0043229,intracellular organelle|GO:0043228,non-membrane-bounded organelle|GO:0000109,nucleotide-excision repair complex|GO:0000228,nuclear chromosome|GO:0043227,membrane-bounded organelle|GO:0043226,organelle|GO:0008622,epsilon DNA polymerase complex|GO:0031981,nuclear lumen|GO:0005634,nucleus|GO:0042575,DNA polymerase complex|GO:0044454,nuclear chromosome pa…	GO:0016796,exonuclease activity, active with either ribo- or deoxyribonucleic acids and producing 5'-phosphomonoesters|GO:0003676,nucleic acid binding|GO:0034061,DNA polymerase activity|GO:0008270,zinc ion binding|GO:0008310,single-stranded DNA 3'-5' exodeoxyribonuclease activity|GO:0003677,DNA binding|GO:0043167,ion binding|GO:1901363,heterocyclic compound binding|GO:1901265,nucleoside phosphate…	sce01100,Metabolic pathways|sce03030,DNA replication|sce03420,Nucleotide excision repair|sce00240,Pyrimidine metabolism|sce00230,Purine metabolism|sce03410,Base excision repair	http://www.uniprot.org/uniprot/P21951	FALSE
56	68.14	68.41	37.2	34.6	GL21375-R1_1	44	0.6427	0.4786	0.6668	0.5012	0.572	-0.805913	46.47	0	P06738	GPH1	GO:0044248,cellular catabolic process|GO:0009251,glucan catabolic process|GO:0006091,generation of precursor metabolites and energy|GO:0044699,single-organism process|GO:0044247,cellular polysaccharide catabolic process|GO:0044712,single-organism catabolic process|GO:0044710,single-organism metabolic process|GO:0044262,cellular carbohydrate metabolic process|GO:0044260,cellular macromolecule meta…	GO:0005737,cytoplasm|GO:0044464,cell part|GO:0005623,cell|GO:0005622,intracellular|GO:0044424,intracellular part	GO:0043168,anion binding|GO:0005515,protein binding|GO:0097159,organic cyclic compound binding|GO:0004645,phosphorylase activity|GO:0043167,ion binding|GO:0003824,catalytic activity|GO:0016740,transferase activity|GO:0048037,cofactor binding|GO:0030170,pyridoxal phosphate binding|GO:0016757,transferase activity, transferring glycosyl groups|GO:0016758,transferase activity, transferring hexosyl gr…	sce01110,Biosynthesis of secondary metabolites|sce00500,Starch and sucrose metabolism|sce04931,Insulin resistance|sce01100,Metabolic pathways	http://www.uniprot.org/uniprot/P06738	FALSE
12	2	2.1	6.1	3	GL17081-R1_1	3	0.4325	0.2535	0.4966	0.2831	0.366	-1.45008	26.58	1.8	P37292	SHM1	GO:0006732,coenzyme metabolic process|GO:0006730,one-carbon metabolic process|GO:0019752,carboxylic acid metabolic process|GO:0044249,cellular biosynthetic process|GO:0034641,cellular nitrogen compound metabolic process|GO:0006807,nitrogen compound metabolic process|GO:0044281,small molecule metabolic process|GO:0044283,small molecule biosynthetic process|GO:0009069,serine family amino acid metab…	GO:0005737,cytoplasm|GO:0043231,intracellular membrane-bounded organelle|GO:0044464,cell part|GO:0043229,intracellular organelle|GO:0005739,mitochondrion|GO:0005622,intracellular|GO:0044444,cytoplasmic part|GO:0005623,cell|GO:0044424,intracellular part|GO:0043227,membrane-bounded organelle|GO:0043226,organelle	GO:0043168,anion binding|GO:0004372,glycine hydroxymethyltransferase activity|GO:0097159,organic cyclic compound binding|GO:0043167,ion binding|GO:0016742,hydroxymethyl-, formyl- and related transferase activity|GO:0003824,catalytic activity|GO:0016740,transferase activity|GO:0016741,transferase activity, transferring one-carbon groups|GO:0048037,cofactor binding|GO:0030170,pyridoxal phosphate bi…	sce01110,Biosynthesis of secondary metabolites|sce00670,One carbon pool by folate|sce01100,Metabolic pathways|sce00260,Glycine, serine and threonine metabolism|sce00630,Glyoxylate and dicarboxylate metabolism|sce01230,Biosynthesis of amino acids|sce00680,Methane metabolism|sce01130,Biosynthesis of antibiotics|sce00460,Cyanoamino acid metabolism|sce01200,Carbon metabolism	http://www.uniprot.org/uniprot/P37292	FALSE
161	37.81	37.93	45.6	44.6	GL29631-R1_1	21	0.5546	0.4742	0.5808	0.4656	0.519	-0.946194	63.4	0	P22768	ARG1	GO:0044283,small molecule biosynthetic process|GO:0019752,carboxylic acid metabolic process|GO:0044249,cellular biosynthetic process|GO:0006807,nitrogen compound metabolic process|GO:0044281,small molecule metabolic process|GO:0009064,glutamine family amino acid metabolic process|GO:0044699,single-organism process|GO:1901576,organic substance biosynthetic process|GO:0044710,single-organism metabo…	GO:0005737,cytoplasm|GO:0005829,cytosol|GO:0044464,cell part|GO:0005623,cell|GO:0005622,intracellular|GO:0044444,cytoplasmic part|GO:0044424,intracellular part	GO:0004055,argininosuccinate synthase activity|GO:0035639,purine ribonucleoside triphosphate binding|GO:0005488,binding|GO:0043167,ion binding|GO:1901363,heterocyclic compound binding|GO:1901265,nucleoside phosphate binding|GO:0001882,nucleoside binding|GO:0043168,anion binding|GO:0000166,nucleotide binding|GO:0016879,ligase activity, forming carbon-nitrogen bonds|GO:0001883,purine nucleoside bin…	sce01110,Biosynthesis of secondary metabolites|sce01100,Metabolic pathways|sce00220,Arginine biosynthesis|sce00250,Alanine, aspartate and glutamate metabolism|sce01230,Biosynthesis of amino acids|sce01130,Biosynthesis of antibiotics	http://www.uniprot.org/uniprot/P22768	FALSE
24	20.66	20.83	31.7	27	GL19179-R1_1	11	0.597	0.2754	0.6081	0.2805	0.44	-1.18442	23.85	2e-16	P18544	ARG8	GO:0006592,ornithine biosynthetic process|GO:0006591,ornithine metabolic process|GO:0019752,carboxylic acid metabolic process|GO:0044249,cellular biosynthetic process|GO:0006807,nitrogen compound metabolic process|GO:0044281,small molecule metabolic process|GO:0044283,small molecule biosynthetic process|GO:0009064,glutamine family amino acid metabolic process|GO:0044699,single-organism process|GO…	GO:0005737,cytoplasm|GO:0043231,intracellular membrane-bounded organelle|GO:0043233,organelle lumen|GO:0044464,cell part|GO:0044444,cytoplasmic part|GO:0031974,membrane-enclosed lumen|GO:0005622,intracellular|GO:0044446,intracellular organelle part|GO:0070013,intracellular organelle lumen|GO:0043229,intracellular organelle|GO:0005739,mitochondrion|GO:0044429,mitochondrial part|GO:0005759,mitochon…	GO:0043168,anion binding|GO:0003824,catalytic activity|GO:0097159,organic cyclic compound binding|GO:1901363,heterocyclic compound binding|GO:0008483,transaminase activity|GO:0016740,transferase activity|GO:0048037,cofactor binding|GO:0030170,pyridoxal phosphate binding|GO:0005488,binding|GO:0043167,ion binding|GO:0016769,transferase activity, transferring nitrogenous groups|GO:0003992,N2-acetyl-…	sce01110,Biosynthesis of secondary metabolites|sce01100,Metabolic pathways|sce00220,Arginine biosynthesis|sce01230,Biosynthesis of amino acids|sce01130,Biosynthesis of antibiotics|sce01210,2-Oxocarboxylic acid metabolism	http://www.uniprot.org/uniprot/P18544	FALSE
157	26.19	26.36	34.9	33.2	GL29181-R1_1	16	0.4406	0.4613	0.4571	0.4786	0.459	-1.12343	60.25	3e-152	P32771	SFA1	GO:0019752,carboxylic acid metabolic process|GO:0009063,cellular amino acid catabolic process|GO:0006807,nitrogen compound metabolic process|GO:0044281,small molecule metabolic process|GO:0044282,small molecule catabolic process|GO:0044283,small molecule biosynthetic process|GO:0044699,single-organism process|GO:0044712,single-organism catabolic process|GO:1901576,organic substance biosynthetic p…		GO:0005488,binding|GO:0043169,cation binding|GO:0016614,oxidoreductase activity, acting on CH-OH group of donors|GO:0033833,hydroxymethylfurfural reductase (NADH) activity|GO:0016616,oxidoreductase activity, acting on the CH-OH group of donors, NAD or NADP as acceptor|GO:0043167,ion binding|GO:0004022,alcohol dehydrogenase (NAD) activity|GO:0046914,transition metal ion binding|GO:0003824,catalyti…	sce01110,Biosynthesis of secondary metabolites|sce01100,Metabolic pathways|sce00350,Tyrosine metabolism|sce00071,Fatty acid degradation|sce00010,Glycolysis / Gluconeogenesis|sce00680,Methane metabolism|sce01130,Biosynthesis of antibiotics|sce01200,Carbon metabolism	http://www.uniprot.org/uniprot/P32771	FALSE
74	23.79	24.31	58.6	53.5	GL22229-R1_1	13	0.5546	0.5861	0.5702	0.6026	0.578	-0.790859	25.66	4e-06	P00331	ADH2	GO:0019674,NAD metabolic process|GO:0006732,coenzyme metabolic process|GO:0006733,oxidoreduction coenzyme metabolic process|GO:0006734,NADH metabolic process|GO:1901615,organic hydroxy compound metabolic process|GO:0009063,cellular amino acid catabolic process|GO:0034641,cellular nitrogen compound metabolic process|GO:0006807,nitrogen compound metabolic process|GO:0046496,nicotinamide nucleotide …	GO:0005737,cytoplasm|GO:0044464,cell part|GO:0005623,cell|GO:0005622,intracellular|GO:0044424,intracellular part	GO:0005488,binding|GO:0043169,cation binding|GO:0016614,oxidoreductase activity, acting on CH-OH group of donors|GO:0046914,transition metal ion binding|GO:0016616,oxidoreductase activity, acting on the CH-OH group of donors, NAD or NADP as acceptor|GO:0004022,alcohol dehydrogenase (NAD) activity|GO:0043167,ion binding|GO:0003824,catalytic activity|GO:0008270,zinc ion binding|GO:0046872,metal ion…	sce01110,Biosynthesis of secondary metabolites|sce01100,Metabolic pathways|sce00350,Tyrosine metabolism|sce00071,Fatty acid degradation|sce00010,Glycolysis / Gluconeogenesis|sce01130,Biosynthesis of antibiotics	http://www.uniprot.org/uniprot/P00331	FALSE
106	15.21	16.45	31.4	25.8	GL24163-R1_1	9	2.6792	1.6293	2.8054	1.6749	2.197	1.13553	28.93	5e-09	P38113	ADH5	GO:0009167,purine ribonucleoside monophosphate metabolic process|GO:0044281,small molecule metabolic process|GO:0044282,small molecule catabolic process|GO:0009161,ribonucleoside monophosphate metabolic process|GO:1901360,organic cyclic compound metabolic process|GO:0044712,single-organism catabolic process|GO:0044710,single-organism metabolic process|GO:0044711,single-organism biosynthetic proce…		GO:0005488,binding|GO:0043169,cation binding|GO:0016614,oxidoreductase activity, acting on CH-OH group of donors|GO:0046914,transition metal ion binding|GO:0016616,oxidoreductase activity, acting on the CH-OH group of donors, NAD or NADP as acceptor|GO:0004022,alcohol dehydrogenase (NAD) activity|GO:0043167,ion binding|GO:0003824,catalytic activity|GO:0008270,zinc ion binding|GO:0046872,metal ion…	sce01110,Biosynthesis of secondary metabolites|sce01100,Metabolic pathways|sce00350,Tyrosine metabolism|sce00071,Fatty acid degradation|sce00010,Glycolysis / Gluconeogenesis|sce01130,Biosynthesis of antibiotics	http://www.uniprot.org/uniprot/P38113	FALSE
167	34.65	35.35	51.6	49.8	GL30114-R1_1	23	0.4571	0.3436	0.4831	0.3597	0.411	-1.28279	69.23	0	P00924	ENO1	GO:0061025,membrane fusion|GO:0009167,purine ribonucleoside monophosphate metabolic process|GO:0044281,small molecule metabolic process|GO:0009161,ribonucleoside monophosphate metabolic process|GO:0071840,cellular component organization or biogenesis|GO:0044712,single-organism catabolic process|GO:0044710,single-organism metabolic process|GO:0044711,single-organism biosynthetic process|GO:0009199…	GO:0000324,fungal-type vacuole|GO:0000323,lytic vacuole|GO:0000322,storage vacuole|GO:0043229,intracellular organelle|GO:0043227,membrane-bounded organelle|GO:0043226,organelle|GO:0005737,cytoplasm|GO:0005773,vacuole|GO:0005739,mitochondrion|GO:0043234,protein complex|GO:1902494,catalytic complex|GO:0000015,phosphopyruvate hydratase complex|GO:0032991,macromolecular complex|GO:0043231,intracellul…	GO:0043169,cation binding|GO:0043167,ion binding|GO:0016835,carbon-oxygen lyase activity|GO:0016836,hydro-lyase activity|GO:0000287,magnesium ion binding|GO:0004634,phosphopyruvate hydratase activity|GO:0003824,catalytic activity|GO:0005488,binding|GO:0005515,protein binding|GO:0046872,metal ion binding|GO:0016829,lyase activity	sce01110,Biosynthesis of secondary metabolites|sce01100,Metabolic pathways|sce03018,RNA degradation|sce01230,Biosynthesis of amino acids|sce00010,Glycolysis / Gluconeogenesis|sce00680,Methane metabolism|sce01130,Biosynthesis of antibiotics|sce01200,Carbon metabolism	http://www.uniprot.org/uniprot/P00924	FALSE
113	9.45	9.62	35.9	32	GL24572-R1_1	5	0.5808	0.3281	0.6252	0.3467	0.47	-1.08927	51.6	2e-67	P06633	HIS3	GO:0019752,carboxylic acid metabolic process|GO:0044249,cellular biosynthetic process|GO:0034641,cellular nitrogen compound metabolic process|GO:0006807,nitrogen compound metabolic process|GO:0044281,small molecule metabolic process|GO:0044283,small molecule biosynthetic process|GO:0000105,histidine biosynthetic process|GO:1901362,organic cyclic compound biosynthetic process|GO:0044699,single-org…		GO:0004424,imidazoleglycerol-phosphate dehydratase activity|GO:0016835,carbon-oxygen lyase activity|GO:0016836,hydro-lyase activity|GO:0003824,catalytic activity|GO:0016829,lyase activity	sce01110,Biosynthesis of secondary metabolites|sce01230,Biosynthesis of amino acids|sce00340,Histidine metabolism|sce01100,Metabolic pathways	http://www.uniprot.org/uniprot/P06633	FALSE
188	58.68	58.73	45.9	42.6	GL31286-R1_1	30	0.4613	0.6368	0.4742	0.6546	0.557	-0.844251	53.18	0	P00815	HIS4	GO:0019752,carboxylic acid metabolic process|GO:0044249,cellular biosynthetic process|GO:0034641,cellular nitrogen compound metabolic process|GO:0006807,nitrogen compound metabolic process|GO:0044281,small molecule metabolic process|GO:0044283,small molecule biosynthetic process|GO:0000105,histidine biosynthetic process|GO:1901362,organic cyclic compound biosynthetic process|GO:0044699,single-org…		GO:0004399,histidinol dehydrogenase activity|GO:0035639,purine ribonucleoside triphosphate binding|GO:0051287,NAD binding|GO:0008270,zinc ion binding|GO:0043167,ion binding|GO:1901363,heterocyclic compound binding|GO:0001883,purine nucleoside binding|GO:0001882,nucleoside binding|GO:0043168,anion binding|GO:0043169,cation binding|GO:0046914,transition metal ion binding|GO:0000166,nucleotide bindi…	sce01110,Biosynthesis of secondary metabolites|sce01230,Biosynthesis of amino acids|sce00340,Histidine metabolism|sce01100,Metabolic pathways	http://www.uniprot.org/uniprot/P00815	FALSE
101	45.07	45.74	41.4	36	GL23873-R1_1	32	0.5152	0.3499	0.4093	0.2805	0.389	-1.36216	44.43	1e-157	P06169	PDC1	GO:0009167,purine ribonucleoside monophosphate metabolic process|GO:0044281,small molecule metabolic process|GO:0044282,small molecule catabolic process|GO:0009161,ribonucleoside monophosphate metabolic process|GO:1901360,organic cyclic compound metabolic process|GO:1901361,organic cyclic compound catabolic process|GO:0044712,single-organism catabolic process|GO:0044710,single-organism metabolic …	GO:0005737,cytoplasm|GO:0043231,intracellular membrane-bounded organelle|GO:0005829,cytosol|GO:0044464,cell part|GO:0044444,cytoplasmic part|GO:0005623,cell|GO:0043226,organelle|GO:0043229,intracellular organelle|GO:0044424,intracellular part|GO:0005622,intracellular|GO:0043227,membrane-bounded organelle|GO:0005634,nucleus	GO:1901681,sulfur compound binding|GO:0043168,anion binding|GO:0043167,ion binding|GO:0000287,magnesium ion binding|GO:0003824,catalytic activity|GO:0097159,organic cyclic compound binding|GO:0016829,lyase activity|GO:0030976,thiamine pyrophosphate binding|GO:0016830,carbon-carbon lyase activity|GO:0016831,carboxy-lyase activity|GO:0019842,vitamin binding|GO:0004737,pyruvate decarboxylase activit…	sce01130,Biosynthesis of antibiotics|sce01110,Biosynthesis of secondary metabolites|sce00010,Glycolysis / Gluconeogenesis|sce01100,Metabolic pathways	http://www.uniprot.org/uniprot/P06169	FALSE
4	8	8.07	46.1	35.9	GL15683-R1_1	4	0.4529	0.2188	0.6194	0.2831	0.394	-1.34373	48.72	7e-29	P27616	ADE1	GO:0046390,ribose phosphate biosynthetic process|GO:0009167,purine ribonucleoside monophosphate metabolic process|GO:0034641,cellular nitrogen compound metabolic process|GO:0009165,nucleotide biosynthetic process|GO:0046040,IMP metabolic process|GO:0044281,small molecule metabolic process|GO:0009161,ribonucleoside monophosphate metabolic process|GO:0009123,nucleoside monophosphate metabolic proce…		GO:0035639,purine ribonucleoside triphosphate binding|GO:0016881,acid-amino acid ligase activity|GO:0005488,binding|GO:0043167,ion binding|GO:1901363,heterocyclic compound binding|GO:1901265,nucleoside phosphate binding|GO:0001882,nucleoside binding|GO:0043168,anion binding|GO:0000166,nucleotide binding|GO:0004639,phosphoribosylaminoimidazolesuccinocarboxamide synthase activity|GO:0001883,purine …	sce01130,Biosynthesis of antibiotics|sce01110,Biosynthesis of secondary metabolites|sce00230,Purine metabolism|sce01100,Metabolic pathways	http://www.uniprot.org/uniprot/P27616	FALSE
10	58.3	60.64	31	30	GL16697-R1_1	32	0.5546	0.5861	0.5649	0.6026	0.577	-0.793357	52.81	0	P38972	ADE6	GO:0046390,ribose phosphate biosynthetic process|GO:0009161,ribonucleoside monophosphate metabolic process|GO:0019752,carboxylic acid metabolic process|GO:0009167,purine ribonucleoside monophosphate metabolic process|GO:0034641,cellular nitrogen compound metabolic process|GO:0009165,nucleotide biosynthetic process|GO:0046040,IMP metabolic process|GO:0044281,small molecule metabolic process|GO:000…	GO:0005737,cytoplasm|GO:0044464,cell part|GO:0005623,cell|GO:0005622,intracellular|GO:0044424,intracellular part	GO:0035639,purine ribonucleoside triphosphate binding|GO:0016884,carbon-nitrogen ligase activity, with glutamine as amido-N-donor|GO:0043167,ion binding|GO:1901363,heterocyclic compound binding|GO:1901265,nucleoside phosphate binding|GO:0001882,nucleoside binding|GO:0043168,anion binding|GO:0043169,cation binding|GO:0000166,nucleotide binding|GO:0016879,ligase activity, forming carbon-nitrogen bo…	sce01130,Biosynthesis of antibiotics|sce01110,Biosynthesis of secondary metabolites|sce00230,Purine metabolism|sce01100,Metabolic pathways	http://www.uniprot.org/uniprot/P38972	FALSE
178	16.25	16.58	44.2	38	GL30535-R1_1	9	0.4966	0.3733	0.4613	0.3467	0.419	-1.25498	49.83	6e-86	Q07505	YDL086W	GO:0008152,metabolic process		GO:0008806,carboxymethylenebutenolidase activity|GO:0016787,hydrolase activity|GO:0016788,hydrolase activity, acting on ester bonds|GO:0003824,catalytic activity|GO:0052689,carboxylic ester hydrolase activity|GO:0005515,protein binding|GO:0005488,binding	sce01130,Biosynthesis of antibiotics|sce01110,Biosynthesis of secondary metabolites|sce01100,Metabolic pathways	http://www.uniprot.org/uniprot/Q07505	FALSE
25	15.41	15.47	28.6	27.5	GL19278-R1_1	9	0.4365	0.3908	0.3945	0.3597	0.395	-1.34008	33.67	2e-33	P07285	TRP4	GO:0006520,cellular amino acid metabolic process|GO:0019752,carboxylic acid metabolic process|GO:0042401,cellular biogenic amine biosynthetic process|GO:0034641,cellular nitrogen compound metabolic process|GO:0006807,nitrogen compound metabolic process|GO:0044281,small molecule metabolic process|GO:0044283,small molecule biosynthetic process|GO:1901362,organic cyclic compound biosynthetic process…		GO:0004048,anthranilate phosphoribosyltransferase activity|GO:0003824,catalytic activity|GO:0016740,transferase activity|GO:0016757,transferase activity, transferring glycosyl groups|GO:0016763,transferase activity, transferring pentosyl groups	sce01130,Biosynthesis of antibiotics|sce01230,Biosynthesis of amino acids|sce01110,Biosynthesis of secondary metabolites|sce00400,Phenylalanine, tyrosine and tryptophan biosynthesis|sce01100,Metabolic pathways	http://www.uniprot.org/uniprot/P07285	FALSE
36	26.21	28.21	59.3	55.5	GL20235-R1_1	22	0.3076	0.2291	0.4325	0.302	0.318	-1.6529	52.3	5e-86	P00937	TRP3	GO:0006520,cellular amino acid metabolic process|GO:0009064,glutamine family amino acid metabolic process|GO:0019752,carboxylic acid metabolic process|GO:0046219,indolalkylamine biosynthetic process|GO:0034641,cellular nitrogen compound metabolic process|GO:0006807,nitrogen compound metabolic process|GO:0044281,small molecule metabolic process|GO:0044283,small molecule biosynthetic process|GO:190…	GO:0043234,protein complex|GO:0005737,cytoplasm|GO:0032991,macromolecular complex|GO:1902494,catalytic complex|GO:0044464,cell part|GO:0005623,cell|GO:0005622,intracellular|GO:0044444,cytoplasmic part|GO:0044424,intracellular part|GO:0005950,anthranilate synthase complex	GO:0004425,indole-3-glycerol-phosphate synthase activity|GO:0016829,lyase activity|GO:0016830,carbon-carbon lyase activity|GO:0016831,carboxy-lyase activity|GO:0004049,anthranilate synthase activity|GO:0003824,catalytic activity|GO:0016740,transferase activity|GO:0005488,binding|GO:0005515,protein binding|GO:0016833,oxo-acid-lyase activity	sce01130,Biosynthesis of antibiotics|sce01230,Biosynthesis of amino acids|sce01110,Biosynthesis of secondary metabolites|sce00400,Phenylalanine, tyrosine and tryptophan biosynthesis|sce01100,Metabolic pathways	http://www.uniprot.org/uniprot/P00937	FALSE
59	8.28	8.5	23.9	20.5	GL21539-R1_1	5	2.4889	2.9923	1.9409	2.355	2.444	1.28924	35.79	2e-10	P28240	ICL1	GO:0019752,carboxylic acid metabolic process|GO:0044723,single-organism carbohydrate metabolic process|GO:0006099,tricarboxylic acid cycle|GO:0009060,aerobic respiration|GO:0044281,small molecule metabolic process|GO:0006091,generation of precursor metabolites and energy|GO:0072350,tricarboxylic acid metabolic process|GO:0006097,glyoxylate cycle|GO:0044699,single-organism process|GO:0044710,singl…	GO:0005737,cytoplasm|GO:0043231,intracellular membrane-bounded organelle|GO:0005773,vacuole|GO:0044464,cell part|GO:0044444,cytoplasmic part|GO:0005623,cell|GO:0031012,extracellular matrix|GO:0043226,organelle|GO:0044421,extracellular region part|GO:0043229,intracellular organelle|GO:0005576,extracellular region|GO:0044424,intracellular part|GO:0005622,intracellular|GO:0043227,membrane-bounded or…	GO:0043169,cation binding|GO:0046421,methylisocitrate lyase activity|GO:0043167,ion binding|GO:0016829,lyase activity|GO:0016830,carbon-carbon lyase activity|GO:0016833,oxo-acid-lyase activity|GO:0004451,isocitrate lyase activity|GO:0003824,catalytic activity|GO:0005488,binding|GO:0046872,metal ion binding	sce01200,Carbon metabolism|sce00630,Glyoxylate and dicarboxylate metabolism|sce01110,Biosynthesis of secondary metabolites|sce01100,Metabolic pathways	http://www.uniprot.org/uniprot/P28240	FALSE
158	17.14	17.27	40.5	39.4	GL29422-R1_1	12	0.4285	0.1644	0.5395	0.1941	0.332	-1.59074	38.26	8e-55	P40363	YJL068C	GO:0044712,single-organism catabolic process|GO:0044710,single-organism metabolic process|GO:0009987,cellular process|GO:0046185,aldehyde catabolic process|GO:0006081,cellular aldehyde metabolic process|GO:0046292,formaldehyde metabolic process|GO:0046294,formaldehyde catabolic process|GO:0044237,cellular metabolic process|GO:0044248,cellular catabolic process|GO:0071704,organic substance metabol…	GO:0005737,cytoplasm|GO:0005829,cytosol|GO:0044464,cell part|GO:0005623,cell|GO:0005622,intracellular|GO:0044444,cytoplasmic part|GO:0044424,intracellular part	GO:0016787,hydrolase activity|GO:0052689,carboxylic ester hydrolase activity|GO:0016790,thiolester hydrolase activity|GO:0016788,hydrolase activity, acting on ester bonds|GO:0003824,catalytic activity|GO:0018738,S-formylglutathione hydrolase activity	sce01200,Carbon metabolism|sce00680,Methane metabolism	http://www.uniprot.org/uniprot/P40363	FALSE
107	267.19	267.19	40.3	36.5	GL24188-R1_1	158	0.631	0.4966	0.5012	0.3908	0.505	-0.985645	49.95	0	P19097	FAS2	GO:0006633,fatty acid biosynthetic process|GO:0006631,fatty acid metabolic process|GO:0019752,carboxylic acid metabolic process|GO:0044249,cellular biosynthetic process|GO:0044281,small molecule metabolic process|GO:0044283,small molecule biosynthetic process|GO:0072330,monocarboxylic acid biosynthetic process|GO:0044699,single-organism process|GO:1901576,organic substance biosynthetic process|GO…	GO:0043234,protein complex|GO:0005737,cytoplasm|GO:0032991,macromolecular complex|GO:0005835,fatty acid synthase complex|GO:0005829,cytosol|GO:0044464,cell part|GO:0005623,cell|GO:0005622,intracellular|GO:0044444,cytoplasmic part|GO:0044445,cytosolic part|GO:0044424,intracellular part	GO:0005488,binding|GO:0016491,oxidoreductase activity|GO:0043169,cation binding|GO:0008897,holo-[acyl-carrier-protein] synthase activity|GO:0000287,magnesium ion binding|GO:0043167,ion binding|GO:0016740,transferase activity|GO:0016746,transferase activity, transferring acyl groups|GO:0016747,transferase activity, transferring acyl groups other than amino-acyl groups|GO:0046872,metal ion binding|…	sce01212,Fatty acid metabolism|sce00061,Fatty acid biosynthesis|sce01100,Metabolic pathways	http://www.uniprot.org/uniprot/P19097	FALSE
102	66.02	68.08	31.9	28	GL23892-R1_1	38	3.9084	3.8019	3.4356	3.4041	3.638	1.86315	25.91	2e-106	P12866	STE6	GO:0015833,peptide transport|GO:0044699,single-organism process|GO:0042886,amide transport|GO:0010033,response to organic substance|GO:0071705,nitrogen compound transport|GO:0065007,biological regulation|GO:0071702,organic substance transport|GO:0065008,regulation of biological quality|GO:0019236,response to pheromone|GO:0009987,cellular process|GO:0006810,transport|GO:0010817,regulation of hormo…	GO:0030427,site of polarized growth|GO:0043229,intracellular organelle|GO:0071944,cell periphery|GO:0043227,membrane-bounded organelle|GO:0043226,organelle|GO:0031224,intrinsic component of membrane|GO:0005737,cytoplasm|GO:0016021,integral component of membrane|GO:0016020,membrane|GO:0005794,Golgi apparatus|GO:0012505,endomembrane system|GO:0005886,plasma membrane|GO:0005937,mating projection|GO:…	GO:0035639,purine ribonucleoside triphosphate binding|GO:0015440,peptide-transporting ATPase activity|GO:0005488,binding|GO:0016887,ATPase activity|GO:0043167,ion binding|GO:1901363,heterocyclic compound binding|GO:0001883,purine nucleoside binding|GO:0001882,nucleoside binding|GO:0043168,anion binding|GO:0042626,ATPase activity, coupled to transmembrane movement of substances|GO:0042887,amide tr…	sce02010,ABC transporters	http://www.uniprot.org/uniprot/P12866	FALSE
175	29.12	29.87	30.5	23.8	GL30422-R1_1	14	6.368	4.3652	2.1677	1.5136	3.604	1.8496	33.33	2e-31	P40416	ATM1	GO:0008152,metabolic process|GO:0050801,ion homeostasis|GO:0042592,homeostatic process|GO:0055072,iron ion homeostasis|GO:0055076,transition metal ion homeostasis|GO:0098771,inorganic ion homeostasis|GO:0044699,single-organism process|GO:0046916,cellular transition metal ion homeostasis|GO:0051179,localization|GO:0065007,biological regulation|GO:0065008,regulation of biological quality|GO:0019725…	GO:0044464,cell part|GO:0031975,envelope|GO:0043229,intracellular organelle|GO:0043227,membrane-bounded organelle|GO:0043226,organelle|GO:0031224,intrinsic component of membrane|GO:0005737,cytoplasm|GO:0031090,organelle membrane|GO:0016021,integral component of membrane|GO:0016020,membrane|GO:0044444,cytoplasmic part|GO:0005739,mitochondrion|GO:0031967,organelle envelope|GO:0031966,mitochondrial …	GO:0035639,purine ribonucleoside triphosphate binding|GO:0005488,binding|GO:0016887,ATPase activity|GO:0043167,ion binding|GO:1901363,heterocyclic compound binding|GO:0001883,purine nucleoside binding|GO:0001882,nucleoside binding|GO:0043168,anion binding|GO:0042626,ATPase activity, coupled to transmembrane movement of substances|GO:0016820,hydrolase activity, acting on acid anhydrides, catalyzin…	sce02010,ABC transporters	http://www.uniprot.org/uniprot/P40416	FALSE
182	35.95	39.13	18.1	16.1	GL30705-R1_1	22	1.9055	1.9409	1.6293	1.6596	1.784	0.835116	34	0	P32568	SNQ2	GO:0030003,cellular cation homeostasis|GO:0050801,ion homeostasis|GO:0042592,homeostatic process|GO:0046618,drug export|GO:0044699,single-organism process|GO:0015893,drug transport|GO:0051179,localization|GO:0065007,biological regulation|GO:0065008,regulation of biological quality|GO:0042908,xenobiotic transport|GO:0019725,cellular homeostasis|GO:0006855,drug transmembrane transport|GO:0009987,ce…	GO:0016021,integral component of membrane|GO:0016020,membrane|GO:0044464,cell part|GO:0005623,cell|GO:0071944,cell periphery|GO:0005886,plasma membrane|GO:0044425,membrane part|GO:0031224,intrinsic component of membrane	GO:0035639,purine ribonucleoside triphosphate binding|GO:0005488,binding|GO:0016887,ATPase activity|GO:0000166,nucleotide binding|GO:1901363,heterocyclic compound binding|GO:0001883,purine nucleoside binding|GO:0001882,nucleoside binding|GO:0043168,anion binding|GO:0042626,ATPase activity, coupled to transmembrane movement of substances|GO:0016820,hydrolase activity, acting on acid anhydrides, ca…	sce02010,ABC transporters	http://www.uniprot.org/uniprot/P32568	FALSE
30	2.99	3.16	5.6	3.3	GL19534-R1_1	2	0.492	0.4613	0.6252	0.5916	0.543	-0.880976	38.69	5e-76	Q12196	RIO1	GO:0080090,regulation of primary metabolic process|GO:0019222,regulation of metabolic process|GO:1901362,organic cyclic compound biosynthetic process|GO:0071840,cellular component organization or biogenesis|GO:0010605,negative regulation of macromolecule metabolic process|GO:0010604,positive regulation of macromolecule metabolic process|GO:0071704,organic substance metabolic process|GO:0016310,ph…	GO:0031974,membrane-enclosed lumen|GO:0043229,intracellular organelle|GO:0043228,non-membrane-bounded organelle|GO:0000785,chromatin|GO:0000228,nuclear chromosome|GO:0043227,membrane-bounded organelle|GO:0043226,organelle|GO:0005737,cytoplasm|GO:0031981,nuclear lumen|GO:0005730,nucleolus|GO:0005634,nucleus|GO:0030874,nucleolar chromatin|GO:0044454,nuclear chromosome part|GO:0044452,nucleolar part…	GO:0035639,purine ribonucleoside triphosphate binding|GO:0004672,protein kinase activity|GO:0043167,ion binding|GO:1901363,heterocyclic compound binding|GO:0001883,purine nucleoside binding|GO:0001882,nucleoside binding|GO:0043168,anion binding|GO:0000166,nucleotide binding|GO:0004674,protein serine/threonine kinase activity|GO:0016740,transferase activity|GO:1901265,nucleoside phosphate binding|…	sce03008,Ribosome biogenesis in eukaryotes	http://www.uniprot.org/uniprot/Q12196	FALSE
94	58.61	58.8	47.8	47	GL23666-R1_1	35	0.3597	0.3342	0.3908	0.3631	0.362	-1.46594	26.62	3.5	P38882	UTP9	GO:0032774,RNA biosynthetic process|GO:0080090,regulation of primary metabolic process|GO:0019222,regulation of metabolic process|GO:0031328,positive regulation of cellular biosynthetic process|GO:0031326,regulation of cellular biosynthetic process|GO:0031325,positive regulation of cellular metabolic process|GO:0051173,positive regulation of nitrogen compound metabolic process|GO:0031323,regulati…	GO:0032040,small-subunit processome|GO:0031974,membrane-enclosed lumen|GO:0030684,preribosome|GO:0043229,intracellular organelle|GO:0043228,non-membrane-bounded organelle|GO:0000785,chromatin|GO:0043227,membrane-bounded organelle|GO:0043226,organelle|GO:0031981,nuclear lumen|GO:0005730,nucleolus|GO:0005634,nucleus|GO:0030529,ribonucleoprotein complex|GO:0044452,nucleolar part|GO:0005694,chromosom…	GO:0003676,nucleic acid binding|GO:0097159,organic cyclic compound binding|GO:0003723,RNA binding|GO:0005515,protein binding|GO:0030515,snoRNA binding|GO:1901363,heterocyclic compound binding|GO:0005488,binding	sce03008,Ribosome biogenesis in eukaryotes	http://www.uniprot.org/uniprot/P38882	FALSE
33	19.22	19.42	40.3	39	GL19949-R1_1	15	0.3698	0.52	0.3281	0.4571	0.419	-1.25498	63.85	1e-94	P46654	RPS0B	GO:0051169,nuclear transport|GO:0051168,nuclear export|GO:1901360,organic cyclic compound metabolic process|GO:0043043,peptide biosynthetic process|GO:0033036,macromolecule localization|GO:0006364,rRNA processing|GO:0034470,ncRNA processing|GO:0000460,maturation of 5.8S rRNA|GO:0000461,endonucleolytic cleavage to generate mature 3'-end of SSU-rRNA from (SSU-rRNA, 5.8S rRNA, LSU-rRNA)|GO:0000462,m…	GO:0022626,cytosolic ribosome|GO:0015935,small ribosomal subunit|GO:0043229,intracellular organelle|GO:0043228,non-membrane-bounded organelle|GO:0043226,organelle|GO:0022627,cytosolic small ribosomal subunit|GO:0005737,cytoplasm|GO:0044446,intracellular organelle part|GO:0030529,ribonucleoprotein complex|GO:0044391,ribosomal subunit|GO:0032991,macromolecular complex|GO:0005840,ribosome|GO:0043232…	GO:0003735,structural constituent of ribosome|GO:0005198,structural molecule activity	sce03010,Ribosome	http://www.uniprot.org/uniprot/P46654	FALSE
77	19.12	19.32	44	37.3	GL22318-R2_1	11	0.631	0.2911	0.597	0.278	0.449	-1.15521	66.82	2e-91	P0CX37	RPS6A	GO:0044238,primary metabolic process|GO:0090304,nucleic acid metabolic process|GO:0044249,cellular biosynthetic process|GO:0034641,cellular nitrogen compound metabolic process|GO:0006807,nitrogen compound metabolic process|GO:0034645,cellular macromolecule biosynthetic process|GO:0034660,ncRNA metabolic process|GO:0071840,cellular component organization or biogenesis|GO:0006139,nucleobase-contain…	GO:0032040,small-subunit processome|GO:0022626,cytosolic ribosome|GO:0022627,cytosolic small ribosomal subunit|GO:0031974,membrane-enclosed lumen|GO:0030684,preribosome|GO:0043229,intracellular organelle|GO:0043228,non-membrane-bounded organelle|GO:0043227,membrane-bounded organelle|GO:0043226,organelle|GO:0015935,small ribosomal subunit|GO:0005737,cytoplasm|GO:0031981,nuclear lumen|GO:0005730,nu…	GO:0003735,structural constituent of ribosome|GO:0005198,structural molecule activity	sce03010,Ribosome	http://www.uniprot.org/uniprot/P0CX37	FALSE
134	17.03	17.41	41.7	36.7	GL25744-R1_1	13	0.5649	0.118	0.6252	0.1247	0.358	-1.48197	77.94	9e-72	P0CX56	RPS18B	GO:0015931,nucleobase-containing compound transport|GO:0051169,nuclear transport|GO:0044238,primary metabolic process|GO:0008152,metabolic process|GO:0050658,RNA transport|GO:1901564,organonitrogen compound metabolic process|GO:0090304,nucleic acid metabolic process|GO:0090305,nucleic acid phosphodiester bond hydrolysis|GO:0034641,cellular nitrogen compound metabolic process|GO:0006807,nitrogen c…	GO:0022626,cytosolic ribosome|GO:0015935,small ribosomal subunit|GO:0043229,intracellular organelle|GO:0043228,non-membrane-bounded organelle|GO:0043226,organelle|GO:0022627,cytosolic small ribosomal subunit|GO:0005737,cytoplasm|GO:0044446,intracellular organelle part|GO:0030529,ribonucleoprotein complex|GO:0044391,ribosomal subunit|GO:0032991,macromolecular complex|GO:0005840,ribosome|GO:0043232…	GO:0097159,organic cyclic compound binding|GO:0019843,rRNA binding|GO:0003735,structural constituent of ribosome|GO:0003723,RNA binding|GO:0003676,nucleic acid binding|GO:0005198,structural molecule activity|GO:1901363,heterocyclic compound binding|GO:0005488,binding	sce03010,Ribosome	http://www.uniprot.org/uniprot/P0CX56	FALSE
151	12.56	12.72	46.8	39.2	GL28146-R1_1	6	0.4831	0.5546	0.5058	0.5916	0.534	-0.905088	60.16	5e-49	P07281	RPS19B	GO:0015931,nucleobase-containing compound transport|GO:0051169,nuclear transport|GO:0051168,nuclear export|GO:0050657,nucleic acid transport|GO:0044249,cellular biosynthetic process|GO:0034641,cellular nitrogen compound metabolic process|GO:0006807,nitrogen compound metabolic process|GO:0034645,cellular macromolecule biosynthetic process|GO:0051236,establishment of RNA localization|GO:1901576,org…	GO:0022626,cytosolic ribosome|GO:0015935,small ribosomal subunit|GO:0043229,intracellular organelle|GO:0043228,non-membrane-bounded organelle|GO:0043226,organelle|GO:0022627,cytosolic small ribosomal subunit|GO:0005737,cytoplasm|GO:0044446,intracellular organelle part|GO:0030529,ribonucleoprotein complex|GO:0044391,ribosomal subunit|GO:0032991,macromolecular complex|GO:0005840,ribosome|GO:0043232…	GO:0003735,structural constituent of ribosome|GO:0005198,structural molecule activity	sce03010,Ribosome	http://www.uniprot.org/uniprot/P07281	FALSE
174	10.86	11.97	62.3	54.8	GL30395-R1_1	7	0.6026	0.4169	0.6427	0.4529	0.529	-0.91866	66.91	1e-59	P02407	RPS17A	GO:0022607,cellular component assembly|GO:0043933,macromolecular complex subunit organization|GO:0042255,ribosome assembly|GO:0000028,ribosomal small subunit assembly|GO:0044249,cellular biosynthetic process|GO:0034641,cellular nitrogen compound metabolic process|GO:0006807,nitrogen compound metabolic process|GO:0034645,cellular macromolecule biosynthetic process|GO:0034622,cellular macromolecula…	GO:0022626,cytosolic ribosome|GO:0015935,small ribosomal subunit|GO:0043229,intracellular organelle|GO:0043228,non-membrane-bounded organelle|GO:0043226,organelle|GO:0022627,cytosolic small ribosomal subunit|GO:0005737,cytoplasm|GO:0044446,intracellular organelle part|GO:0030529,ribonucleoprotein complex|GO:0044391,ribosomal subunit|GO:0032991,macromolecular complex|GO:0005840,ribosome|GO:0043232…	GO:0003735,structural constituent of ribosome|GO:0005198,structural molecule activity	sce03010,Ribosome	http://www.uniprot.org/uniprot/P02407	FALSE
192	31.11	35.14	67.2	63.9	GL31415-R1_1	22	0.3733	0.182	0.4656	0.227	0.312	-1.68038	53.11	1e-49	Q02326	RPL6A	GO:0022607,cellular component assembly|GO:0043933,macromolecular complex subunit organization|GO:0042255,ribosome assembly|GO:0044249,cellular biosynthetic process|GO:0034641,cellular nitrogen compound metabolic process|GO:0006807,nitrogen compound metabolic process|GO:0034645,cellular macromolecule biosynthetic process|GO:0034622,cellular macromolecular complex assembly|GO:1901576,organic substa…	GO:0022626,cytosolic ribosome|GO:0022625,cytosolic large ribosomal subunit|GO:0043229,intracellular organelle|GO:0043228,non-membrane-bounded organelle|GO:0015934,large ribosomal subunit|GO:0043226,organelle|GO:0005737,cytoplasm|GO:0030529,ribonucleoprotein complex|GO:0044391,ribosomal subunit|GO:0032991,macromolecular complex|GO:0005840,ribosome|GO:0043232,intracellular non-membrane-bounded orga…	GO:0097159,organic cyclic compound binding|GO:0005198,structural molecule activity|GO:0003735,structural constituent of ribosome|GO:0003723,RNA binding|GO:0003676,nucleic acid binding|GO:1901363,heterocyclic compound binding|GO:0005488,binding	sce03010,Ribosome	http://www.uniprot.org/uniprot/Q02326	FALSE
193	39.97	40.64	61.4	51	GL31426-R1_1	25	0.6026	0.4018	0.5058	0.3342	0.461	-1.11716	63.38	2e-121	P26321	RPL5	GO:0022607,cellular component assembly|GO:0043933,macromolecular complex subunit organization|GO:0042255,ribosome assembly|GO:0044249,cellular biosynthetic process|GO:0034641,cellular nitrogen compound metabolic process|GO:0006807,nitrogen compound metabolic process|GO:0034645,cellular macromolecule biosynthetic process|GO:0034622,cellular macromolecular complex assembly|GO:1901576,organic substa…	GO:0015934,large ribosomal subunit|GO:0022625,cytosolic large ribosomal subunit|GO:0043229,intracellular organelle|GO:0043228,non-membrane-bounded organelle|GO:0022626,cytosolic ribosome|GO:0043227,membrane-bounded organelle|GO:0043226,organelle|GO:0005737,cytoplasm|GO:0005634,nucleus|GO:0030529,ribonucleoprotein complex|GO:0044391,ribosomal subunit|GO:0005840,ribosome|GO:0032991,macromolecular c…	GO:0008097,5S rRNA binding|GO:0005515,protein binding|GO:0097159,organic cyclic compound binding|GO:0019843,rRNA binding|GO:0003735,structural constituent of ribosome|GO:0003723,RNA binding|GO:0003676,nucleic acid binding|GO:0005198,structural molecule activity|GO:1901363,heterocyclic compound binding|GO:0005488,binding	sce03010,Ribosome	http://www.uniprot.org/uniprot/P26321	FALSE
82	23.43	23.9	31.9	25.2	GL22820-R1_1	15	0.6668	0.3048	0.6368	0.2858	0.474	-1.07704	22.16	0.0001	P06103	PRT1	GO:0022607,cellular component assembly|GO:0080090,regulation of primary metabolic process|GO:0019222,regulation of metabolic process|GO:0043933,macromolecular complex subunit organization|GO:2000112,regulation of cellular macromolecule biosynthetic process|GO:0031323,regulation of cellular metabolic process|GO:0044249,cellular biosynthetic process|GO:0034641,cellular nitrogen compound metabolic p…	GO:0035770,ribonucleoprotein granule|GO:0043229,intracellular organelle|GO:0043228,non-membrane-bounded organelle|GO:0036464,cytoplasmic ribonucleoprotein granule|GO:0043226,organelle|GO:0005737,cytoplasm|GO:0043614,multi-eIF complex|GO:0005852,eukaryotic translation initiation factor 3 complex|GO:0016282,eukaryotic 43S preinitiation complex|GO:0070993,translation preinitiation complex|GO:0030529…	GO:0005488,binding|GO:0005515,protein binding|GO:0097159,organic cyclic compound binding|GO:0008135,translation factor activity, RNA binding|GO:0000166,nucleotide binding|GO:0036094,small molecule binding|GO:0003723,RNA binding|GO:0003676,nucleic acid binding|GO:0031369,translation initiation factor binding|GO:1901363,heterocyclic compound binding|GO:1901265,nucleoside phosphate binding|GO:000374…	sce03013,RNA transport	http://www.uniprot.org/uniprot/P06103	FALSE
87	47.78	48.43	33.5	29.5	GL23081-R1_1	26	0.5297	0.5495	0.6252	0.6368	0.585	-0.773491	29.45	9e-12	P38249	RPG1	GO:0022607,cellular component assembly|GO:0080090,regulation of primary metabolic process|GO:0019222,regulation of metabolic process|GO:0043933,macromolecular complex subunit organization|GO:2000112,regulation of cellular macromolecule biosynthetic process|GO:0031323,regulation of cellular metabolic process|GO:0044249,cellular biosynthetic process|GO:0034641,cellular nitrogen compound metabolic p…	GO:0035770,ribonucleoprotein granule|GO:0043229,intracellular organelle|GO:0043228,non-membrane-bounded organelle|GO:0036464,cytoplasmic ribonucleoprotein granule|GO:0043226,organelle|GO:0005737,cytoplasm|GO:0043614,multi-eIF complex|GO:0005852,eukaryotic translation initiation factor 3 complex|GO:0016282,eukaryotic 43S preinitiation complex|GO:0070993,translation preinitiation complex|GO:0030529…	GO:0005488,binding|GO:0003676,nucleic acid binding|GO:0097159,organic cyclic compound binding|GO:0008135,translation factor activity, RNA binding|GO:0003723,RNA binding|GO:0005515,protein binding|GO:1901363,heterocyclic compound binding|GO:0003743,translation initiation factor activity	sce03013,RNA transport	http://www.uniprot.org/uniprot/P38249	FALSE
98	31.78	31.82	54.2	54.2	GL23794-R1_1	18	0.6138	0.4325	0.5649	0.3945	0.501	-0.997117	49.09	2e-116	P40217	TIF34	GO:0022607,cellular component assembly|GO:0080090,regulation of primary metabolic process|GO:0019222,regulation of metabolic process|GO:0043933,macromolecular complex subunit organization|GO:2000112,regulation of cellular macromolecule biosynthetic process|GO:0031323,regulation of cellular metabolic process|GO:0044249,cellular biosynthetic process|GO:0034641,cellular nitrogen compound metabolic p…	GO:0043234,protein complex|GO:0005737,cytoplasm|GO:0043614,multi-eIF complex|GO:0005852,eukaryotic translation initiation factor 3 complex|GO:0016282,eukaryotic 43S preinitiation complex|GO:0070993,translation preinitiation complex|GO:0005623,cell|GO:0030529,ribonucleoprotein complex|GO:0044444,cytoplasmic part|GO:0044424,intracellular part|GO:0033290,eukaryotic 48S preinitiation complex|GO:00056…	GO:0005488,binding|GO:0003676,nucleic acid binding|GO:0097159,organic cyclic compound binding|GO:0008135,translation factor activity, RNA binding|GO:0003723,RNA binding|GO:0005515,protein binding|GO:1901363,heterocyclic compound binding|GO:0003743,translation initiation factor activity	sce03013,RNA transport	http://www.uniprot.org/uniprot/P40217	FALSE
143	3.15	3.3	6.5	6.5	GL26680-R1_1	2	99.0832	99.0832	99.0832	99.0832	99.083	6.63057	28.07	6.2	P39936	TIF4632	GO:0022607,cellular component assembly|GO:0080090,regulation of primary metabolic process|GO:0019222,regulation of metabolic process|GO:0043933,macromolecular complex subunit organization|GO:2000112,regulation of cellular macromolecule biosynthetic process|GO:0034063,stress granule assembly|GO:0044249,cellular biosynthetic process|GO:0034641,cellular nitrogen compound metabolic process|GO:0006807…	GO:0010494,cytoplasmic stress granule|GO:0043234,protein complex|GO:0035770,ribonucleoprotein granule|GO:0043232,intracellular non-membrane-bounded organelle|GO:0044464,cell part|GO:0016281,eukaryotic translation initiation factor 4F complex|GO:0000932,cytoplasmic mRNA processing body|GO:0044444,cytoplasmic part|GO:0005623,cell|GO:0030529,ribonucleoprotein complex|GO:0043229,intracellular organel…	GO:0005488,binding|GO:0005515,protein binding|GO:0097159,organic cyclic compound binding|GO:0044822,poly(A) RNA binding|GO:0008135,translation factor activity, RNA binding|GO:0003723,RNA binding|GO:0003676,nucleic acid binding|GO:0031369,translation initiation factor binding|GO:0003729,mRNA binding|GO:1901363,heterocyclic compound binding|GO:0003743,translation initiation factor activity	sce03013,RNA transport	http://www.uniprot.org/uniprot/P39936	FALSE
156	5.82	6.81	4.9	3.3	GL28710-R1_1	4	0.5546	0.2443	0.6368	0.2679	0.426	-1.23107	29.21	0.019	P30771	NAM7	GO:0080090,regulation of primary metabolic process|GO:0019222,regulation of metabolic process|GO:1901362,organic cyclic compound biosynthetic process|GO:0071840,cellular component organization or biogenesis|GO:1901361,organic cyclic compound catabolic process|GO:0010605,negative regulation of macromolecule metabolic process|GO:0070727,cellular macromolecule localization|GO:0010608,posttranscripti…	GO:0005737,cytoplasm|GO:0005844,polysome|GO:0032991,macromolecular complex|GO:0043231,intracellular membrane-bounded organelle|GO:0005634,nucleus|GO:0044464,cell part|GO:0044444,cytoplasmic part|GO:0005739,mitochondrion|GO:0030529,ribonucleoprotein complex|GO:0043229,intracellular organelle|GO:0005623,cell|GO:0044424,intracellular part|GO:0005622,intracellular|GO:0043227,membrane-bounded organell…	GO:0016887,ATPase activity|GO:0008026,ATP-dependent helicase activity|GO:0035639,purine ribonucleoside triphosphate binding|GO:0044877,macromolecular complex binding|GO:0008270,zinc ion binding|GO:0003676,nucleic acid binding|GO:0003677,DNA binding|GO:0008186,RNA-dependent ATPase activity|GO:0043167,ion binding|GO:1901363,heterocyclic compound binding|GO:0001883,purine nucleoside binding|GO:00018…	sce03013,RNA transport|sce03015,mRNA surveillance pathway	http://www.uniprot.org/uniprot/P30771	FALSE
105	33.88	34.18	54.4	48.5	GL24146-R1_1	21	0.5012	0.6486	0.5346	0.6486	0.583	-0.778432	39.12	3e-84	Q12099	FAL1	GO:0090304,nucleic acid metabolic process|GO:0034641,cellular nitrogen compound metabolic process|GO:0006807,nitrogen compound metabolic process|GO:0034660,ncRNA metabolic process|GO:0071840,cellular component organization or biogenesis|GO:0006139,nucleobase-containing compound metabolic process|GO:0044260,cellular macromolecule metabolic process|GO:0042274,ribosomal small subunit biogenesis|GO:1…	GO:0030688,preribosome, small subunit precursor|GO:0031974,membrane-enclosed lumen|GO:0030684,preribosome|GO:0043229,intracellular organelle|GO:0043228,non-membrane-bounded organelle|GO:0005622,intracellular|GO:0043227,membrane-bounded organelle|GO:0043226,organelle|GO:0031981,nuclear lumen|GO:0005730,nucleolus|GO:0005634,nucleus|GO:0030529,ribonucleoprotein complex|GO:0043234,protein complex|GO:…	GO:0016887,ATPase activity|GO:0008026,ATP-dependent helicase activity|GO:0035639,purine ribonucleoside triphosphate binding|GO:0005488,binding|GO:0003676,nucleic acid binding|GO:0008186,RNA-dependent ATPase activity|GO:0043167,ion binding|GO:1901363,heterocyclic compound binding|GO:0001883,purine nucleoside binding|GO:0001882,nucleoside binding|GO:0043168,anion binding|GO:0042623,ATPase activity,…	sce03013,RNA transport|sce03040,Spliceosome|sce03015,mRNA surveillance pathway	http://www.uniprot.org/uniprot/Q12099	FALSE
124	31.58	32.06	44.8	38.6	GL24973-R1_1	18	0.3565	0.3499	0.3631	0.3945	0.366	-1.45008	66.07	0	P12385	SUP45	GO:0044238,primary metabolic process|GO:0032774,RNA biosynthetic process|GO:0043933,macromolecular complex subunit organization|GO:0090304,nucleic acid metabolic process|GO:0044249,cellular biosynthetic process|GO:0034641,cellular nitrogen compound metabolic process|GO:0006807,nitrogen compound metabolic process|GO:0034645,cellular macromolecule biosynthetic process|GO:1901576,organic substance b…	GO:0010494,cytoplasmic stress granule|GO:0043234,protein complex|GO:0035770,ribonucleoprotein granule|GO:0043232,intracellular non-membrane-bounded organelle|GO:0018444,translation release factor complex|GO:0005829,cytosol|GO:0044464,cell part|GO:0044444,cytoplasmic part|GO:0005623,cell|GO:0030529,ribonucleoprotein complex|GO:0043229,intracellular organelle|GO:0043228,non-membrane-bounded organel…	GO:0008079,translation termination factor activity|GO:0016149,translation release factor activity, codon specific|GO:0005515,protein binding|GO:0097159,organic cyclic compound binding|GO:0008135,translation factor activity, RNA binding|GO:0003723,RNA binding|GO:0003676,nucleic acid binding|GO:0003747,translation release factor activity|GO:1901363,heterocyclic compound binding|GO:0005488,binding	sce03015,mRNA surveillance pathway	http://www.uniprot.org/uniprot/P12385	FALSE
51	48.8	49.32	32.9	26.4	GL21067-R1_1	24	0.3908	0.6026	0.3698	0.5649	0.482	-1.05289	42.86	6.9	P25644	PAT1	GO:0080090,regulation of primary metabolic process|GO:0019222,regulation of metabolic process|GO:0071840,cellular component organization or biogenesis|GO:1901361,organic cyclic compound catabolic process|GO:0010605,negative regulation of macromolecule metabolic process|GO:0010608,posttranscriptional regulation of gene expression|GO:0043043,peptide biosynthetic process|GO:0048519,negative regulati…	GO:0035770,ribonucleoprotein granule|GO:0022627,cytosolic small ribosomal subunit|GO:0044464,cell part|GO:0043229,intracellular organelle|GO:0043228,non-membrane-bounded organelle|GO:0036464,cytoplasmic ribonucleoprotein granule|GO:0022626,cytosolic ribosome|GO:0043227,membrane-bounded organelle|GO:0043226,organelle|GO:0015935,small ribosomal subunit|GO:0005737,cytoplasm|GO:0005634,nucleus|GO:003…	GO:0005488,binding|GO:0005515,protein binding|GO:0097159,organic cyclic compound binding|GO:0044822,poly(A) RNA binding|GO:0044877,macromolecular complex binding|GO:0003723,RNA binding|GO:0003676,nucleic acid binding|GO:0003682,chromatin binding|GO:1901363,heterocyclic compound binding|GO:0003729,mRNA binding	sce03018,RNA degradation	http://www.uniprot.org/uniprot/P25644	FALSE
60	72.41	73.2	59.5	52.9	GL21580-R1_1	51	0.5916	0.5808	0.6607	0.6427	0.619	-0.691989	66.29	0	P0CS90	SSC1	GO:0008104,protein localization|GO:0080090,regulation of primary metabolic process|GO:0019222,regulation of metabolic process|GO:1901360,organic cyclic compound metabolic process|GO:0010604,positive regulation of macromolecule metabolic process|GO:0070727,cellular macromolecule localization|GO:0044093,positive regulation of molecular function|GO:0048518,positive regulation of biological process|G…	GO:0098796,membrane protein complex|GO:0001405,presequence translocase-associated import motor|GO:0031974,membrane-enclosed lumen|GO:0031975,envelope|GO:0043229,intracellular organelle|GO:0043228,non-membrane-bounded organelle|GO:0042645,mitochondrial nucleoid|GO:0043227,membrane-bounded organelle|GO:0043226,organelle|GO:0005737,cytoplasm|GO:0031090,organelle membrane|GO:0005743,mitochondrial inn…	GO:0035639,purine ribonucleoside triphosphate binding|GO:0005488,binding|GO:0016887,ATPase activity|GO:0098772,molecular function regulator|GO:1901363,heterocyclic compound binding|GO:1901265,nucleoside phosphate binding|GO:0001882,nucleoside binding|GO:0043168,anion binding|GO:0051082,unfolded protein binding|GO:0000166,nucleotide binding|GO:0043167,ion binding|GO:0001883,purine nucleoside bindi…	sce03018,RNA degradation	http://www.uniprot.org/uniprot/P0CS90	FALSE
71	10	10.24	57.1	48.4	GL22152-R1_1	7	0.6607	0.5598	0.4018	0.3467	0.492	-1.02327	25	0.67	Q12149	RRP6	GO:0071046,nuclear polyadenylation-dependent ncRNA catabolic process|GO:0071047,polyadenylation-dependent mRNA catabolic process|GO:0071044,histone mRNA catabolic process|GO:0071042,nuclear polyadenylation-dependent mRNA catabolic process|GO:0071043,CUT metabolic process|GO:0071040,nuclear polyadenylation-dependent antisense transcript catabolic process|GO:0071041,antisense RNA transcript catabol…	GO:0000176,nuclear exosome (RNase complex)|GO:0031974,membrane-enclosed lumen|GO:0043229,intracellular organelle|GO:0043228,non-membrane-bounded organelle|GO:0043227,membrane-bounded organelle|GO:0043226,organelle|GO:0031981,nuclear lumen|GO:0005730,nucleolus|GO:0005634,nucleus|GO:0043234,protein complex|GO:0000178,exosome (RNase complex)|GO:0032991,macromolecular complex|GO:0043231,intracellular…	GO:0016787,hydrolase activity|GO:0008408,3'-5' exonuclease activity|GO:0016796,exonuclease activity, active with either ribo- or deoxyribonucleic acids and producing 5'-phosphomonoesters|GO:0004518,nuclease activity|GO:0097159,organic cyclic compound binding|GO:0004527,exonuclease activity|GO:0004540,ribonuclease activity|GO:0004532,exoribonuclease activity|GO:0016788,hydrolase activity, acting o…	sce03018,RNA degradation	http://www.uniprot.org/uniprot/Q12149	FALSE
187	13.89	13.99	47	47	GL31272-R1_1	9	0.4365	0.1803	0.4055	0.1995	0.305	-1.71312	43.72	6e-29	P43569	CAF16	GO:0080090,regulation of primary metabolic process|GO:0019222,regulation of metabolic process|GO:0031326,regulation of cellular biosynthetic process|GO:0031323,regulation of cellular metabolic process|GO:0090304,nucleic acid metabolic process|GO:0044249,cellular biosynthetic process|GO:0034641,cellular nitrogen compound metabolic process|GO:0006807,nitrogen compound metabolic process|GO:0034645,c…	GO:0043234,protein complex|GO:0005737,cytoplasm|GO:0032991,macromolecular complex|GO:0043231,intracellular membrane-bounded organelle|GO:0005634,nucleus|GO:0044464,cell part|GO:0043229,intracellular organelle|GO:0005623,cell|GO:0005622,intracellular|GO:0030014,CCR4-NOT complex|GO:0044424,intracellular part|GO:0043227,membrane-bounded organelle|GO:0043226,organelle	GO:0035639,purine ribonucleoside triphosphate binding|GO:0005488,binding|GO:0016887,ATPase activity|GO:0043167,ion binding|GO:1901363,heterocyclic compound binding|GO:1901265,nucleoside phosphate binding|GO:0001882,nucleoside binding|GO:0043168,anion binding|GO:0000166,nucleotide binding|GO:0001883,purine nucleoside binding|GO:0032549,ribonucleoside binding|GO:0017076,purine nucleotide binding|GO…	sce03018,RNA degradation	http://www.uniprot.org/uniprot/P43569	FALSE
100	5.46	7.04	8	5.7	GL23833-R1_1	6	1.9953	1.6596	3.342	2.7542	2.438	1.2857	35.71	4.5	Q03750	TAF8	GO:0022607,cellular component assembly|GO:0051123,RNA polymerase II transcriptional preinitiation complex assembly|GO:0080090,regulation of primary metabolic process|GO:0019222,regulation of metabolic process|GO:0043933,macromolecular complex subunit organization|GO:0031326,regulation of cellular biosynthetic process|GO:0031323,regulation of cellular metabolic process|GO:0090304,nucleic acid meta…	GO:0030880,RNA polymerase complex|GO:0044464,cell part|GO:0031974,membrane-enclosed lumen|GO:0043229,intracellular organelle|GO:0016591,DNA-directed RNA polymerase II, holoenzyme|GO:0043227,membrane-bounded organelle|GO:0043226,organelle|GO:0031981,nuclear lumen|GO:0005634,nucleus|GO:0061695,transferase complex, transferring phosphorus-containing groups|GO:0005654,nucleoplasm|GO:0044798,nuclear t…	GO:0003700,transcription factor activity, sequence-specific DNA binding|GO:0001075,transcription factor activity, RNA polymerase II core promoter sequence-specific binding involved in preinitiation complex assembly|GO:0005488,binding|GO:0005515,protein binding|GO:0000983,transcription factor activity, RNA polymerase II core promoter sequence-specific|GO:0000981,RNA polymerase II transcription fac…	sce03022,Basal transcription factors	http://www.uniprot.org/uniprot/Q03750	FALSE
64	20.99	22.29	11.5	10.1	GL21804-R1_1	12	0.5546	0.2128	0.6486	0.2655	0.42	-1.25154	23.25	6e-28	P33203	PRP40	GO:0090304,nucleic acid metabolic process|GO:0034641,cellular nitrogen compound metabolic process|GO:0006807,nitrogen compound metabolic process|GO:0044237,cellular metabolic process|GO:1901360,organic cyclic compound metabolic process|GO:0006139,nucleobase-containing compound metabolic process|GO:0044260,cellular macromolecule metabolic process|GO:0071704,organic substance metabolic process|GO:0…	GO:0071004,U2-type prespliceosome|GO:0043229,intracellular organelle|GO:0043227,membrane-bounded organelle|GO:0043226,organelle|GO:0097525,spliceosomal snRNP complex|GO:0005634,nucleus|GO:0030529,ribonucleoprotein complex|GO:0071010,prespliceosome|GO:0032991,macromolecular complex|GO:0043231,intracellular membrane-bounded organelle|GO:0030532,small nuclear ribonucleoprotein complex|GO:0044464,cel…	GO:0003676,nucleic acid binding|GO:0097159,organic cyclic compound binding|GO:0005488,binding|GO:0005515,protein binding|GO:1901363,heterocyclic compound binding|GO:0003723,RNA binding	sce03040,Spliceosome	http://www.uniprot.org/uniprot/P33203	FALSE
80	5.63	7.89	10.5	9.6	GL22604-R1_1	4	0.4571	0.413	0.3945	0.3631	0.407	-1.2969	32.65	3.4	P33334	PRP8	GO:0022607,cellular component assembly|GO:0000244,spliceosomal tri-snRNP complex assembly|GO:0000245,spliceosomal complex assembly|GO:0043933,macromolecular complex subunit organization|GO:0090304,nucleic acid metabolic process|GO:0034641,cellular nitrogen compound metabolic process|GO:0006807,nitrogen compound metabolic process|GO:0044237,cellular metabolic process|GO:0034622,cellular macromolec…	GO:0046540,U4/U6 x U5 tri-snRNP complex|GO:0005622,intracellular|GO:0032991,macromolecular complex|GO:0043231,intracellular membrane-bounded organelle|GO:0030532,small nuclear ribonucleoprotein complex|GO:0005634,nucleus|GO:0044464,cell part|GO:0044446,intracellular organelle part|GO:0005623,cell|GO:0043226,organelle|GO:0097525,spliceosomal snRNP complex|GO:0043229,intracellular organelle|GO:0097…	GO:0005488,binding|GO:0036002,pre-mRNA binding|GO:0000386,second spliceosomal transesterification activity|GO:0030619,U1 snRNA binding|GO:0005515,protein binding|GO:0097157,pre-mRNA intronic binding|GO:0030620,U2 snRNA binding|GO:0030623,U5 snRNA binding|GO:0003824,catalytic activity|GO:0003723,RNA binding|GO:0003676,nucleic acid binding|GO:0017069,snRNA binding|GO:0097159,organic cyclic compound…	sce03040,Spliceosome	http://www.uniprot.org/uniprot/P33334	FALSE
130	31.38	31.5	54.5	54.5	GL25322-R1_1	25	0.6252	0.4742	0.6427	0.5105	0.563	-0.828793	26.27	2e-07	Q12417	PRP46	GO:0090304,nucleic acid metabolic process|GO:0034641,cellular nitrogen compound metabolic process|GO:0006807,nitrogen compound metabolic process|GO:0044237,cellular metabolic process|GO:1901360,organic cyclic compound metabolic process|GO:0006139,nucleobase-containing compound metabolic process|GO:0044260,cellular macromolecule metabolic process|GO:0071704,organic substance metabolic process|GO:0…	GO:0043234,protein complex|GO:0005737,cytoplasm|GO:0032991,macromolecular complex|GO:0043231,intracellular membrane-bounded organelle|GO:0005634,nucleus|GO:0044464,cell part|GO:0005623,cell|GO:0030529,ribonucleoprotein complex|GO:0044446,intracellular organelle part|GO:0043229,intracellular organelle|GO:0044428,nuclear part|GO:0044422,organelle part|GO:0000974,Prp19 complex|GO:0044424,intracellul…	GO:0005488,binding|GO:0005515,protein binding	sce03040,Spliceosome	http://www.uniprot.org/uniprot/Q12417	FALSE
181	93.59	93.67	33	30.2	GL30704-R1_1	56	0.4699	0.4207	0.5702	0.5297	0.498	-1.00578	33.89	7e-173	P36048	SNU114	GO:0022607,cellular component assembly|GO:0000244,spliceosomal tri-snRNP complex assembly|GO:0043933,macromolecular complex subunit organization|GO:0090304,nucleic acid metabolic process|GO:0034641,cellular nitrogen compound metabolic process|GO:0006807,nitrogen compound metabolic process|GO:0044237,cellular metabolic process|GO:0034622,cellular macromolecular complex assembly|GO:0000349,generati…	GO:0046540,U4/U6 x U5 tri-snRNP complex|GO:0005622,intracellular|GO:0032991,macromolecular complex|GO:0043231,intracellular membrane-bounded organelle|GO:0030532,small nuclear ribonucleoprotein complex|GO:0005634,nucleus|GO:0044464,cell part|GO:0044446,intracellular organelle part|GO:0005623,cell|GO:0043226,organelle|GO:0097525,spliceosomal snRNP complex|GO:0043229,intracellular organelle|GO:0097…	GO:0035639,purine ribonucleoside triphosphate binding|GO:0005488,binding|GO:0003676,nucleic acid binding|GO:0043167,ion binding|GO:1901363,heterocyclic compound binding|GO:0001883,purine nucleoside binding|GO:0001882,nucleoside binding|GO:0043168,anion binding|GO:0016462,pyrophosphatase activity|GO:0030623,U5 snRNA binding|GO:0000166,nucleotide binding|GO:0017069,snRNA binding|GO:0032561,guanyl r…	sce03040,Spliceosome	http://www.uniprot.org/uniprot/P36048	FALSE
200	6	6	47.1	47.1	GL31603-R1_1	5	0.4875	0.2535	0.3837	0.2032	0.332	-1.59074	53.62	3e-21	P40204	SMX2	GO:0090304,nucleic acid metabolic process|GO:0034641,cellular nitrogen compound metabolic process|GO:0006807,nitrogen compound metabolic process|GO:0044237,cellular metabolic process|GO:1901360,organic cyclic compound metabolic process|GO:0006139,nucleobase-containing compound metabolic process|GO:0044260,cellular macromolecule metabolic process|GO:0071704,organic substance metabolic process|GO:0…	GO:0071004,U2-type prespliceosome|GO:0043229,intracellular organelle|GO:0043227,membrane-bounded organelle|GO:0043226,organelle|GO:0097525,spliceosomal snRNP complex|GO:0005634,nucleus|GO:0030529,ribonucleoprotein complex|GO:0046540,U4/U6 x U5 tri-snRNP complex|GO:0071010,prespliceosome|GO:0032991,macromolecular complex|GO:0043231,intracellular membrane-bounded organelle|GO:0030532,small nuclear …	GO:0097159,organic cyclic compound binding|GO:0005488,binding|GO:0003676,nucleic acid binding|GO:1901363,heterocyclic compound binding|GO:0003723,RNA binding	sce03040,Spliceosome	http://www.uniprot.org/uniprot/P40204	FALSE
8	24	24.09	34.4	31.5	GL16506-R1_1	15	0.597	0.6368	0.5297	0.5754	0.585	-0.773491	32.69	1.8	P40016	RPN3	GO:0009894,regulation of catabolic process|GO:0080090,regulation of primary metabolic process|GO:0019222,regulation of metabolic process|GO:0044248,cellular catabolic process|GO:0042176,regulation of protein catabolic process|GO:0043632,modification-dependent macromolecule catabolic process|GO:0050789,regulation of biological process|GO:0044267,cellular protein metabolic process|GO:1901575,organi…	GO:0043234,protein complex|GO:0032991,macromolecular complex|GO:0022624,proteasome accessory complex|GO:0044464,cell part|GO:0005623,cell|GO:0005622,intracellular|GO:0044424,intracellular part|GO:0000502,proteasome complex|GO:0008541,proteasome regulatory particle, lid subcomplex|GO:0005838,proteasome regulatory particle	GO:0030234,enzyme regulator activity|GO:0098772,molecular function regulator|GO:0005488,binding|GO:0005515,protein binding	sce03050,Proteasome	http://www.uniprot.org/uniprot/P40016	FALSE
22	29.55	44.24	35.1	31.6	GL18945-R1_1	28	4.7863	5.7544	3.1915	4.0551	4.447	2.15283	28.75	0.0005	Q01939	RPT6	GO:0080090,regulation of primary metabolic process|GO:0019222,regulation of metabolic process|GO:2000142,regulation of DNA-templated transcription, initiation|GO:1901362,organic cyclic compound biosynthetic process|GO:0071840,cellular component organization or biogenesis|GO:1901361,organic cyclic compound catabolic process|GO:0044710,single-organism metabolic process|GO:0010605,negative regulatio…	GO:0022624,proteasome accessory complex|GO:0043229,intracellular organelle|GO:0031597,cytosolic proteasome complex|GO:0043227,membrane-bounded organelle|GO:0043226,organelle|GO:0008540,proteasome regulatory particle, base subcomplex|GO:0005737,cytoplasm|GO:0005838,proteasome regulatory particle|GO:0005634,nucleus|GO:0034515,proteasome storage granule|GO:0000502,proteasome complex|GO:0043234,prote…	GO:0035639,purine ribonucleoside triphosphate binding|GO:0005488,binding|GO:0016887,ATPase activity|GO:0043167,ion binding|GO:1901363,heterocyclic compound binding|GO:1901265,nucleoside phosphate binding|GO:0001882,nucleoside binding|GO:0043168,anion binding|GO:0000166,nucleotide binding|GO:0001883,purine nucleoside binding|GO:0032549,ribonucleoside binding|GO:0017076,purine nucleotide binding|GO…	sce03050,Proteasome	http://www.uniprot.org/uniprot/Q01939	FALSE
41	47.16	47.24	40.3	34.8	GL20584-R1_1	30	6.9823	3.767	8.8716	4.529	6.037	2.59383	27.78	0.0001	P33299	RPT1	GO:0080090,regulation of primary metabolic process|GO:0019222,regulation of metabolic process|GO:1901362,organic cyclic compound biosynthetic process|GO:0071840,cellular component organization or biogenesis|GO:0010604,positive regulation of macromolecule metabolic process|GO:0048518,positive regulation of biological process|GO:0060255,regulation of macromolecule metabolic process|GO:0065004,prote…	GO:0043234,protein complex|GO:0005737,cytoplasm|GO:0005838,proteasome regulatory particle|GO:0043231,intracellular membrane-bounded organelle|GO:0022624,proteasome accessory complex|GO:0005634,nucleus|GO:0044464,cell part|GO:0005623,cell|GO:0005622,intracellular|GO:0043229,intracellular organelle|GO:0032991,macromolecular complex|GO:0044424,intracellular part|GO:0000502,proteasome complex|GO:0043…	GO:0035639,purine ribonucleoside triphosphate binding|GO:0005488,binding|GO:0016887,ATPase activity|GO:0043167,ion binding|GO:1901363,heterocyclic compound binding|GO:1901265,nucleoside phosphate binding|GO:0001882,nucleoside binding|GO:0043168,anion binding|GO:0000166,nucleotide binding|GO:0001883,purine nucleoside binding|GO:0032549,ribonucleoside binding|GO:0017076,purine nucleotide binding|GO…	sce03050,Proteasome	http://www.uniprot.org/uniprot/P33299	FALSE
104	27.93	28.06	50.3	46.9	GL24074-R1_1	18	0.3873	0.5649	0.3837	0.5598	0.474	-1.07704	38	6e-32	P43588	RPN11	GO:0022607,cellular component assembly|GO:0070271,protein complex biogenesis|GO:0043933,macromolecular complex subunit organization|GO:0044248,cellular catabolic process|GO:0043248,proteasome assembly|GO:0034622,cellular macromolecular complex assembly|GO:0043632,modification-dependent macromolecule catabolic process|GO:0071840,cellular component organization or biogenesis|GO:0044267,cellular pro…	GO:0022624,proteasome accessory complex|GO:0043229,intracellular organelle|GO:0031597,cytosolic proteasome complex|GO:0043227,membrane-bounded organelle|GO:0043226,organelle|GO:0008541,proteasome regulatory particle, lid subcomplex|GO:0005737,cytoplasm|GO:0005838,proteasome regulatory particle|GO:0005634,nucleus|GO:0005739,mitochondrion|GO:0034515,proteasome storage granule|GO:0000502,proteasome …	GO:0016787,hydrolase activity|GO:0019783,ubiquitin-like protein-specific protease activity|GO:0008234,cysteine-type peptidase activity|GO:0003824,catalytic activity|GO:0036459,ubiquitinyl hydrolase activity|GO:0070011,peptidase activity, acting on L-amino acid peptides|GO:0005488,binding|GO:0005515,protein binding|GO:0008233,peptidase activity|GO:0004843,ubiquitin-specific protease activity|GO:00…	sce03050,Proteasome	http://www.uniprot.org/uniprot/P43588	FALSE
19	20.86	22.56	24.8	21.6	GL18548-R1_1	13	0.2535	0.5702	0.3048	0.6194	0.437	-1.19429	35.9	2e-33	P48562	CLA4	GO:0033157,regulation of intracellular protein transport|GO:0051169,nuclear transport|GO:0008104,protein localization|GO:0032388,positive regulation of intracellular transport|GO:0019222,regulation of metabolic process|GO:0051049,regulation of transport|GO:0032386,regulation of intracellular transport|GO:0035376,sterol import|GO:0071840,cellular component organization or biogenesis|GO:0010605,neg…	GO:0005737,cytoplasm|GO:0000324,fungal-type vacuole|GO:0000323,lytic vacuole|GO:0000322,storage vacuole|GO:0005773,vacuole|GO:0005634,nucleus|GO:0044464,cell part|GO:0044444,cytoplasmic part|GO:0005623,cell|GO:0005622,intracellular|GO:0043229,intracellular organelle|GO:0044424,intracellular part|GO:0043227,membrane-bounded organelle|GO:0043226,organelle|GO:0005933,cellular bud|GO:0043231,intracel…	GO:0035639,purine ribonucleoside triphosphate binding|GO:0004672,protein kinase activity|GO:0043167,ion binding|GO:1901363,heterocyclic compound binding|GO:0001883,purine nucleoside binding|GO:0001882,nucleoside binding|GO:0043168,anion binding|GO:0000166,nucleotide binding|GO:0004674,protein serine/threonine kinase activity|GO:0016740,transferase activity|GO:1901265,nucleoside phosphate binding|…	sce04011,MAPK signaling pathway - yeast	http://www.uniprot.org/uniprot/P48562	FALSE
149	16.31	16.55	28.6	24.9	GL27917-R1_1	10	0.5058	0.3436	0.5012	0.3404	0.423	-1.24127	31.67	0.23	P48562	CLA4	GO:0033157,regulation of intracellular protein transport|GO:0051169,nuclear transport|GO:0008104,protein localization|GO:0032388,positive regulation of intracellular transport|GO:0019222,regulation of metabolic process|GO:0051049,regulation of transport|GO:0032386,regulation of intracellular transport|GO:0035376,sterol import|GO:0071840,cellular component organization or biogenesis|GO:0010605,neg…	GO:0005737,cytoplasm|GO:0000324,fungal-type vacuole|GO:0000323,lytic vacuole|GO:0000322,storage vacuole|GO:0005773,vacuole|GO:0005634,nucleus|GO:0044464,cell part|GO:0044444,cytoplasmic part|GO:0005623,cell|GO:0005622,intracellular|GO:0043229,intracellular organelle|GO:0044424,intracellular part|GO:0043227,membrane-bounded organelle|GO:0043226,organelle|GO:0005933,cellular bud|GO:0043231,intracel…	GO:0035639,purine ribonucleoside triphosphate binding|GO:0004672,protein kinase activity|GO:0043167,ion binding|GO:1901363,heterocyclic compound binding|GO:0001883,purine nucleoside binding|GO:0001882,nucleoside binding|GO:0043168,anion binding|GO:0000166,nucleotide binding|GO:0004674,protein serine/threonine kinase activity|GO:0016740,transferase activity|GO:1901265,nucleoside phosphate binding|…	sce04011,MAPK signaling pathway - yeast	http://www.uniprot.org/uniprot/P48562	FALSE
163	8.59	9.41	14.1	7.2	GL29836-R2_1	6	0.6026	0.3162	0.597	0.3162	0.458	-1.12658	27.94	4.3	P39960	BEM2	GO:0009893,positive regulation of metabolic process|GO:0019222,regulation of metabolic process|GO:0048585,negative regulation of response to stimulus|GO:0035023,regulation of Rho protein signal transduction|GO:0046578,regulation of Ras protein signal transduction|GO:0030036,actin cytoskeleton organization|GO:0035024,negative regulation of Rho protein signal transduction|GO:0023057,negative regula…	GO:0005737,cytoplasm|GO:0044463,cell projection part|GO:0000131,incipient cellular bud site|GO:0044464,cell part|GO:0016020,membrane|GO:0030427,site of polarized growth|GO:0005623,cell|GO:0005622,intracellular|GO:0044444,cytoplasmic part|GO:0071944,cell periphery|GO:0005938,cell cortex|GO:0005886,plasma membrane|GO:0043332,mating projection tip|GO:0044424,intracellular part|GO:0005934,cellular bu…	GO:0005085,guanyl-nucleotide exchange factor activity|GO:0030234,enzyme regulator activity|GO:0005096,GTPase activator activity|GO:0030695,GTPase regulator activity|GO:0008047,enzyme activator activity|GO:0005515,protein binding|GO:0098772,molecular function regulator|GO:0060589,nucleoside-triphosphatase regulator activity|GO:0005488,binding	sce04011,MAPK signaling pathway - yeast	http://www.uniprot.org/uniprot/P39960	FALSE
72	33.17	34.78	43.4	41.7	GL22189-R1_1	25	0.4018	0.1959	0.4446	0.2089	0.313	-1.67577	48.97	2e-171	P06115	CTT1	GO:0000302,response to reactive oxygen species|GO:0044248,cellular catabolic process|GO:0042744,hydrogen peroxide catabolic process|GO:0042743,hydrogen peroxide metabolic process|GO:0009651,response to salt stress|GO:0044699,single-organism process|GO:0044712,single-organism catabolic process|GO:0044710,single-organism metabolic process|GO:0071472,cellular response to salt stress|GO:0071470,cellu…	GO:0005737,cytoplasm|GO:0044464,cell part|GO:0005623,cell|GO:0005622,intracellular|GO:0044424,intracellular part	GO:0043169,cation binding|GO:0046872,metal ion binding|GO:0020037,heme binding|GO:0046906,tetrapyrrole binding|GO:0097159,organic cyclic compound binding|GO:0016209,antioxidant activity|GO:0043167,ion binding|GO:1901363,heterocyclic compound binding|GO:0003824,catalytic activity|GO:0005488,binding|GO:0004096,catalase activity|GO:0016684,oxidoreductase activity, acting on peroxide as acceptor|GO:0…	sce04011,MAPK signaling pathway - yeast|sce01110,Biosynthesis of secondary metabolites|sce00630,Glyoxylate and dicarboxylate metabolism|sce04146,Peroxisome|sce04213,Longevity regulating pathway - multiple species|sce00380,Tryptophan metabolism|sce01200,Carbon metabolism|sce01130,Biosynthesis of antibiotics	http://www.uniprot.org/uniprot/P06115	FALSE
184	4.57	4.64	20.7	18.1	GL31145-R1_1	3	0.4529	0.3837	0.4875	0.4018	0.431	-1.21424	33.33	1.1	P24869	CLB2	GO:0019220,regulation of phosphate metabolic process|GO:0080090,regulation of primary metabolic process|GO:0019222,regulation of metabolic process|GO:0010564,regulation of cell cycle process|GO:0000086,G2/M transition of mitotic cell cycle|GO:0006470,protein dephosphorylation|GO:0071840,cellular component organization or biogenesis|GO:0010605,negative regulation of macromolecule metabolic process…	GO:0030427,site of polarized growth|GO:0043229,intracellular organelle|GO:0043228,non-membrane-bounded organelle|GO:0000922,spindle pole|GO:0043227,membrane-bounded organelle|GO:0043226,organelle|GO:0005856,cytoskeleton|GO:0005819,spindle|GO:0005634,nucleus|GO:0005816,spindle pole body|GO:0005815,microtubule organizing center|GO:0044430,cytoskeletal part|GO:0005737,cytoplasm|GO:0015630,microtubul…	GO:0019207,kinase regulator activity|GO:0019887,protein kinase regulator activity|GO:0030234,enzyme regulator activity|GO:0016538,cyclin-dependent protein serine/threonine kinase regulator activity|GO:0005488,binding|GO:0005515,protein binding|GO:0098772,molecular function regulator	sce04011,MAPK signaling pathway - yeast|sce04111,Cell cycle - yeast	http://www.uniprot.org/uniprot/P24869	FALSE
42	38.19	38.76	32.4	28.6	GL20605-R1_1	23	0.3767	0.2606	0.413	0.2858	0.334	-1.58208	25.41	0.045	P32491	MKK2	GO:0019220,regulation of phosphate metabolic process|GO:0080090,regulation of primary metabolic process|GO:0019222,regulation of metabolic process|GO:0048584,positive regulation of response to stimulus|GO:0048583,regulation of response to stimulus|GO:0032147,activation of protein kinase activity|GO:0007165,signal transduction|GO:0071840,cellular component organization or biogenesis|GO:0044712,sin…	GO:0005737,cytoplasm|GO:0044464,cell part|GO:0044463,cell projection part|GO:0030427,site of polarized growth|GO:0005623,cell|GO:0005622,intracellular|GO:0044424,intracellular part|GO:0043332,mating projection tip|GO:0005935,cellular bud neck|GO:0005934,cellular bud tip|GO:0005937,mating projection|GO:0042995,cell projection|GO:0005933,cellular bud	GO:0035639,purine ribonucleoside triphosphate binding|GO:0004672,protein kinase activity|GO:0043167,ion binding|GO:1901363,heterocyclic compound binding|GO:0001883,purine nucleoside binding|GO:0001882,nucleoside binding|GO:0043168,anion binding|GO:0000166,nucleotide binding|GO:0004674,protein serine/threonine kinase activity|GO:0016740,transferase activity|GO:0004712,protein serine/threonine/tyro…	sce04011,MAPK signaling pathway - yeast|sce04139,Regulation of mitophagy - yeast	http://www.uniprot.org/uniprot/P32491	FALSE
147	8.08	8.2	10.6	7.7	GL27501-R1_1	6	2.1677	2.5351	2.466	2.884	2.513	1.32941	32.73	9	P54867	SLG1	GO:0009991,response to extracellular stimulus|GO:0009408,response to heat|GO:0008152,metabolic process|GO:0051234,establishment of localization|GO:0051049,regulation of transport|GO:0016236,macroautophagy|GO:0030036,actin cytoskeleton organization|GO:0051128,regulation of cellular component organization|GO:0044248,cellular catabolic process|GO:0007163,establishment or maintenance of cell polarity…	GO:0044464,cell part|GO:0016021,integral component of membrane|GO:0016020,membrane|GO:0030427,site of polarized growth|GO:0005623,cell|GO:0005622,intracellular|GO:0071944,cell periphery|GO:0005933,cellular bud|GO:0005886,plasma membrane|GO:0005935,cellular bud neck|GO:0044425,membrane part|GO:0031224,intrinsic component of membrane	GO:0038023,signaling receptor activity|GO:0060089,molecular transducer activity|GO:0004888,transmembrane signaling receptor activity|GO:0004872,receptor activity|GO:0004871,signal transducer activity	sce04011,MAPK signaling pathway - yeast|sce04139,Regulation of mitophagy - yeast	http://www.uniprot.org/uniprot/P54867	FALSE
114	3.64	3.95	6.5	4.4	GL24589-R1_1	3	0.3192	0.2512	0.4831	0.3733	0.357	-1.486	37.25	0.5	P14681	KSS1	GO:0080090,regulation of primary metabolic process|GO:0019222,regulation of metabolic process|GO:0000749,response to pheromone involved in conjugation with cellular fusion|GO:0007165,signal transduction|GO:1901362,organic cyclic compound biosynthetic process|GO:0023014,signal transduction by protein phosphorylation|GO:0044710,single-organism metabolic process|GO:0010605,negative regulation of mac…	GO:0005737,cytoplasm|GO:0043231,intracellular membrane-bounded organelle|GO:0005634,nucleus|GO:0044464,cell part|GO:0005623,cell|GO:0005622,intracellular|GO:0043229,intracellular organelle|GO:0042597,periplasmic space|GO:0044424,intracellular part|GO:0043227,membrane-bounded organelle|GO:0043226,organelle	GO:0035639,purine ribonucleoside triphosphate binding|GO:0060089,molecular transducer activity|GO:0005488,binding|GO:0004871,signal transducer activity|GO:0043167,ion binding|GO:1901363,heterocyclic compound binding|GO:0001883,purine nucleoside binding|GO:0001882,nucleoside binding|GO:0043168,anion binding|GO:0005057,receptor signaling protein activity|GO:0032549,ribonucleoside binding|GO:0000166…	sce04011,MAPK signaling pathway - yeast|sce04933,AGE-RAGE signaling pathway in diabetic complications	http://www.uniprot.org/uniprot/P14681	FALSE
194	2.37	2.51	3.8	1.9	GL31443-R1_1	2	0.6081	0.0474	0.6486	0.0433	0.337	-1.56918	29.06	8e-17	P17442	PHO81	GO:0033673,negative regulation of kinase activity|GO:0051348,negative regulation of transferase activity|GO:0009892,negative regulation of metabolic process|GO:0080090,regulation of primary metabolic process|GO:0019222,regulation of metabolic process|GO:0044092,negative regulation of molecular function|GO:0031324,negative regulation of cellular metabolic process|GO:0031323,regulation of cellular …	GO:0005737,cytoplasm|GO:0043231,intracellular membrane-bounded organelle|GO:0005634,nucleus|GO:0044464,cell part|GO:0005623,cell|GO:0005622,intracellular|GO:0043229,intracellular organelle|GO:0044424,intracellular part|GO:0043227,membrane-bounded organelle|GO:0043226,organelle	GO:0019210,kinase inhibitor activity|GO:0019207,kinase regulator activity|GO:0019887,protein kinase regulator activity|GO:0016787,hydrolase activity|GO:0030234,enzyme regulator activity|GO:0008081,phosphoric diester hydrolase activity|GO:0016538,cyclin-dependent protein serine/threonine kinase regulator activity|GO:0042578,phosphoric ester hydrolase activity|GO:0004860,protein kinase inhibitor ac…	sce04111,Cell cycle - yeast	http://www.uniprot.org/uniprot/P17442	FALSE
154	10.21	10.23	19.8	18	GL28407-R1_1	5	0.4207	0.2249	0.52	0.278	0.361	-1.46993	28.57	7.6	P08678	CYR1	GO:0009187,cyclic nucleotide metabolic process|GO:0044237,cellular metabolic process|GO:1901564,organonitrogen compound metabolic process|GO:0044249,cellular biosynthetic process|GO:0034641,cellular nitrogen compound metabolic process|GO:0009165,nucleotide biosynthetic process|GO:0023052,signaling|GO:0007165,signal transduction|GO:0072521,purine-containing compound metabolic process|GO:0035556,in…	GO:0005783,endoplasmic reticulum|GO:0005789,endoplasmic reticulum membrane|GO:0042175,nuclear outer membrane-endoplasmic reticulum membrane network|GO:0043229,intracellular organelle|GO:0071944,cell periphery|GO:0043227,membrane-bounded organelle|GO:0043226,organelle|GO:0005737,cytoplasm|GO:0031090,organelle membrane|GO:0016020,membrane|GO:0005739,mitochondrion|GO:0044432,endoplasmic reticulum pa…	GO:0035639,purine ribonucleoside triphosphate binding|GO:0004016,adenylate cyclase activity|GO:0005488,binding|GO:0043167,ion binding|GO:1901363,heterocyclic compound binding|GO:1901265,nucleoside phosphate binding|GO:0001882,nucleoside binding|GO:0043168,anion binding|GO:0043169,cation binding|GO:0016829,lyase activity|GO:0000287,magnesium ion binding|GO:0016849,phosphorus-oxygen lyase activity|…	sce04113,Meiosis - yeast|sce00230,Purine metabolism|sce04213,Longevity regulating pathway - multiple species	http://www.uniprot.org/uniprot/P08678	FALSE
35	134.49	134.08	21.8	19.3	GL20160-R1_1	69	0.4831	0.4406	0.492	0.4325	0.462	-1.11404	21.08	1e-13	Q03280	TOM1	GO:0051169,nuclear transport|GO:0080090,regulation of primary metabolic process|GO:0019222,regulation of metabolic process|GO:1901362,organic cyclic compound biosynthetic process|GO:0071840,cellular component organization or biogenesis|GO:0070647,protein modification by small protein conjugation or removal|GO:0032446,protein modification by small protein conjugation|GO:0033036,macromolecule local…	GO:0043231,intracellular membrane-bounded organelle|GO:0031981,nuclear lumen|GO:0043233,organelle lumen|GO:0005634,nucleus|GO:0005730,nucleolus|GO:0044464,cell part|GO:0043232,intracellular non-membrane-bounded organelle|GO:0031974,membrane-enclosed lumen|GO:0005622,intracellular|GO:0044446,intracellular organelle part|GO:0070013,intracellular organelle lumen|GO:0043229,intracellular organelle|GO…	GO:0019787,ubiquitin-like protein transferase activity|GO:0004842,ubiquitin-protein transferase activity|GO:0003824,catalytic activity|GO:0016740,transferase activity|GO:0016874,ligase activity	sce04120,Ubiquitin mediated proteolysis	http://www.uniprot.org/uniprot/Q03280	FALSE
57	22.5	24.14	22.8	17.7	GL21534-R1_1	12	3.9084	2.1677	2.8576	1.6144	2.637	1.3989	28.71	1.4	Q04195	SIZ1	GO:0009892,negative regulation of metabolic process|GO:0080090,regulation of primary metabolic process|GO:0019222,regulation of metabolic process|GO:0070647,protein modification by small protein conjugation or removal|GO:0031324,negative regulation of cellular metabolic process|GO:0031323,regulation of cellular metabolic process|GO:0050789,regulation of biological process|GO:0044699,single-organi…	GO:0030427,site of polarized growth|GO:0031974,membrane-enclosed lumen|GO:0043229,intracellular organelle|GO:0043228,non-membrane-bounded organelle|GO:0000785,chromatin|GO:0000228,nuclear chromosome|GO:0043227,membrane-bounded organelle|GO:0043226,organelle|GO:0005856,cytoskeleton|GO:0005940,septin ring|GO:0031981,nuclear lumen|GO:0005634,nucleus|GO:0044454,nuclear chromosome part|GO:0044430,cyto…	GO:0019787,ubiquitin-like protein transferase activity|GO:0043169,cation binding|GO:0046914,transition metal ion binding|GO:0019789,SUMO transferase activity|GO:0043167,ion binding|GO:0003824,catalytic activity|GO:0016740,transferase activity|GO:0008270,zinc ion binding|GO:0046872,metal ion binding|GO:0016874,ligase activity|GO:0005488,binding	sce04120,Ubiquitin mediated proteolysis	http://www.uniprot.org/uniprot/Q04195	FALSE
65	15.05	17.03	63.3	61.2	GL21841-R1_1	11	0.4055	0.4325	0.5598	0.5861	0.496	-1.01159	28.42	1e-07	P52492	UBC11	GO:0071704,organic substance metabolic process|GO:0044267,cellular protein metabolic process|GO:0044238,primary metabolic process|GO:0044260,cellular macromolecule metabolic process|GO:0032446,protein modification by small protein conjugation|GO:0019538,protein metabolic process|GO:0009987,cellular process|GO:0070647,protein modification by small protein conjugation or removal|GO:0006464,cellular…	GO:0005737,cytoplasm|GO:0044464,cell part|GO:0005623,cell|GO:0005622,intracellular|GO:0044424,intracellular part	GO:0035639,purine ribonucleoside triphosphate binding|GO:0005488,binding|GO:0043167,ion binding|GO:1901363,heterocyclic compound binding|GO:1901265,nucleoside phosphate binding|GO:0001882,nucleoside binding|GO:0019787,ubiquitin-like protein transferase activity|GO:0016874,ligase activity|GO:0000166,nucleotide binding|GO:0016740,transferase activity|GO:0001883,purine nucleoside binding|GO:0032549,…	sce04120,Ubiquitin mediated proteolysis	http://www.uniprot.org/uniprot/P52492	FALSE
198	73.9	73.79	43.1	39.3	GL31556-R1_1	50	0.4571	0.3873	0.5861	0.492	0.481	-1.05589	28.26	4e-05	P22515	UBA1	GO:0071704,organic substance metabolic process|GO:0044267,cellular protein metabolic process|GO:0044238,primary metabolic process|GO:0044260,cellular macromolecule metabolic process|GO:0032446,protein modification by small protein conjugation|GO:0019538,protein metabolic process|GO:0009987,cellular process|GO:0070647,protein modification by small protein conjugation or removal|GO:0006464,cellular…	GO:0005737,cytoplasm|GO:0043231,intracellular membrane-bounded organelle|GO:0005634,nucleus|GO:0044464,cell part|GO:0005623,cell|GO:0005622,intracellular|GO:0043229,intracellular organelle|GO:0044424,intracellular part|GO:0043227,membrane-bounded organelle|GO:0043226,organelle	GO:0035639,purine ribonucleoside triphosphate binding|GO:0004839,ubiquitin activating enzyme activity|GO:0005488,binding|GO:0000166,nucleotide binding|GO:1901363,heterocyclic compound binding|GO:1901265,nucleoside phosphate binding|GO:0001882,nucleoside binding|GO:0043168,anion binding|GO:0008641,small protein activating enzyme activity|GO:0043167,ion binding|GO:0001883,purine nucleoside binding|…	sce04120,Ubiquitin mediated proteolysis	http://www.uniprot.org/uniprot/P22515	FALSE
165	4	4	15	12.8	GL30014-R1_1	2	0.3802	0.1191	0.6252	0.1923	0.329	-1.60384	28.75	1.3	P53886	APC1	GO:0043549,regulation of kinase activity|GO:0019220,regulation of phosphate metabolic process|GO:0080090,regulation of primary metabolic process|GO:0019222,regulation of metabolic process|GO:0010965,regulation of mitotic sister chromatid separation|GO:0071840,cellular component organization or biogenesis|GO:0044712,single-organism catabolic process|GO:0044710,single-organism metabolic process|GO:…	GO:0043229,intracellular organelle|GO:0043228,non-membrane-bounded organelle|GO:0005623,cell|GO:0043227,membrane-bounded organelle|GO:0043226,organelle|GO:0005856,cytoskeleton|GO:0005819,spindle|GO:0005634,nucleus|GO:0000922,spindle pole|GO:0044430,cytoskeletal part|GO:0005737,cytoplasm|GO:0015630,microtubule cytoskeleton|GO:1902494,catalytic complex|GO:1990234,transferase complex|GO:0031461,cull…	GO:0019787,ubiquitin-like protein transferase activity|GO:0003824,catalytic activity|GO:0016740,transferase activity|GO:0005488,binding|GO:0005515,protein binding|GO:0004842,ubiquitin-protein transferase activity	sce04120,Ubiquitin mediated proteolysis|sce04113,Meiosis - yeast|sce04111,Cell cycle - yeast	http://www.uniprot.org/uniprot/P53886	FALSE
169	78.1	78.19	39.6	33.5	GL30164-R1_1	42	0.5297	0.492	0.5649	0.5297	0.529	-0.91866	28.89	4.4	Q12440	APC2	GO:0043549,regulation of kinase activity|GO:0019220,regulation of phosphate metabolic process|GO:0080090,regulation of primary metabolic process|GO:0019222,regulation of metabolic process|GO:0010965,regulation of mitotic sister chromatid separation|GO:0071840,cellular component organization or biogenesis|GO:0044712,single-organism catabolic process|GO:0044710,single-organism metabolic process|GO:…	GO:0043229,intracellular organelle|GO:0005623,cell|GO:0043227,membrane-bounded organelle|GO:0043226,organelle|GO:0005737,cytoplasm|GO:0005634,nucleus|GO:1902494,catalytic complex|GO:1990234,transferase complex|GO:0031461,cullin-RING ubiquitin ligase complex|GO:0043234,protein complex|GO:0032991,macromolecular complex|GO:0043231,intracellular membrane-bounded organelle|GO:0044464,cell part|GO:0000…	GO:0019787,ubiquitin-like protein transferase activity|GO:0031625,ubiquitin protein ligase binding|GO:0044389,ubiquitin-like protein ligase binding|GO:0019899,enzyme binding|GO:0003824,catalytic activity|GO:0016740,transferase activity|GO:0005488,binding|GO:0005515,protein binding|GO:0004842,ubiquitin-protein transferase activity	sce04120,Ubiquitin mediated proteolysis|sce04113,Meiosis - yeast|sce04111,Cell cycle - yeast	http://www.uniprot.org/uniprot/Q12440	FALSE
135	48.89	48.93	53.7	51	GL25874-R1_1	34	15.9956	11.0662	3.4995	2.704	8.316	3.05589	21.53	1.3	P53923	NCS2	GO:0036267,invasive filamentous growth|GO:0008152,metabolic process|GO:0030447,filamentous growth|GO:0009451,RNA modification|GO:0090304,nucleic acid metabolic process|GO:0034641,cellular nitrogen compound metabolic process|GO:0006807,nitrogen compound metabolic process|GO:0008033,tRNA processing|GO:0034660,ncRNA metabolic process|GO:0002143,tRNA wobble position uridine thiolation|GO:0007124,pseu…	GO:0005737,cytoplasm|GO:0005829,cytosol|GO:0044464,cell part|GO:0005623,cell|GO:0005622,intracellular|GO:0044444,cytoplasmic part|GO:0044424,intracellular part	GO:0016779,nucleotidyltransferase activity|GO:0000049,tRNA binding|GO:0005515,protein binding|GO:0016772,transferase activity, transferring phosphorus-containing groups|GO:0003824,catalytic activity|GO:0016740,transferase activity|GO:0003723,RNA binding|GO:0003676,nucleic acid binding|GO:0097159,organic cyclic compound binding|GO:1901363,heterocyclic compound binding|GO:0005488,binding	sce04122,Sulfur relay system	http://www.uniprot.org/uniprot/P53923	FALSE
76	27.47	27.67	25.7	20.5	GL22277-R1_1	15	0.4699	0.3532	0.4365	0.3311	0.398	-1.32916	31.71	2.3	P54861	DNM1	GO:0022607,cellular component assembly|GO:0070271,protein complex biogenesis|GO:0043933,macromolecular complex subunit organization|GO:0048308,organelle inheritance|GO:0044699,single-organism process|GO:0071822,protein complex subunit organization|GO:0000001,mitochondrion inheritance|GO:0071840,cellular component organization or biogenesis|GO:0051260,protein homooligomerization|GO:0016043,cellula…	GO:0031975,envelope|GO:0042579,microbody|GO:0043229,intracellular organelle|GO:0043227,membrane-bounded organelle|GO:0043226,organelle|GO:0005737,cytoplasm|GO:0031090,organelle membrane|GO:0098805,whole membrane|GO:0016020,membrane|GO:0005777,peroxisome|GO:0005740,mitochondrial envelope|GO:0005739,mitochondrion|GO:0031968,organelle outer membrane|GO:0098588,bounding membrane of organelle|GO:00319…	GO:0035639,purine ribonucleoside triphosphate binding|GO:0005488,binding|GO:0043167,ion binding|GO:1901363,heterocyclic compound binding|GO:1901265,nucleoside phosphate binding|GO:0001882,nucleoside binding|GO:0043168,anion binding|GO:0016462,pyrophosphatase activity|GO:0000166,nucleotide binding|GO:0032561,guanyl ribonucleotide binding|GO:0001883,purine nucleoside binding|GO:0032549,ribonucleosi…	sce04139,Regulation of mitophagy - yeast	http://www.uniprot.org/uniprot/P54861	FALSE
115	3.94	4.11	11.3	5.9	GL24602-R1_1	2	2.1478	2.208	2.6303	2.704	2.423	1.27679	29.17	5.8	P32795	YME1	GO:0008104,protein localization|GO:0006457,protein folding|GO:0051649,establishment of localization in cell|GO:0044248,cellular catabolic process|GO:0044257,cellular protein catabolic process|GO:0051641,cellular localization|GO:0070585,protein localization to mitochondrion|GO:0051179,localization|GO:0044699,single-organism process|GO:0044267,cellular protein metabolic process|GO:1901575,organic s…	GO:0044464,cell part|GO:0031975,envelope|GO:0043229,intracellular organelle|GO:0043227,membrane-bounded organelle|GO:0043226,organelle|GO:0005737,cytoplasm|GO:0031090,organelle membrane|GO:0005743,mitochondrial inner membrane|GO:0016020,membrane|GO:0044444,cytoplasmic part|GO:0005739,mitochondrion|GO:0098800,inner mitochondrial membrane protein complex|GO:0044455,mitochondrial membrane part|GO:00…	GO:0004176,ATP-dependent peptidase activity|GO:0004175,endopeptidase activity|GO:0035639,purine ribonucleoside triphosphate binding|GO:0005488,binding|GO:0016887,ATPase activity|GO:0008233,peptidase activity|GO:0043167,ion binding|GO:1901363,heterocyclic compound binding|GO:0001883,purine nucleoside binding|GO:0001882,nucleoside binding|GO:0043168,anion binding|GO:0043169,cation binding|GO:004262…	sce04139,Regulation of mitophagy - yeast	http://www.uniprot.org/uniprot/P32795	FALSE
90	4.17	4.26	12.1	9.8	GL23367-R1_1	2	0.3908	0.2312	0.4406	0.2535	0.329	-1.60384	45.45	1.6	P15801	MIP1	GO:0032042,mitochondrial DNA metabolic process|GO:0090304,nucleic acid metabolic process|GO:0090305,nucleic acid phosphodiester bond hydrolysis|GO:0034641,cellular nitrogen compound metabolic process|GO:0006807,nitrogen compound metabolic process|GO:0034645,cellular macromolecule biosynthetic process|GO:1901362,organic cyclic compound biosynthetic process|GO:0071840,cellular component organizatio…	GO:0031974,membrane-enclosed lumen|GO:0043229,intracellular organelle|GO:0043227,membrane-bounded organelle|GO:0042575,DNA polymerase complex|GO:0005737,cytoplasm|GO:0005739,mitochondrion|GO:0043226,organelle|GO:0005759,mitochondrial matrix|GO:1902494,catalytic complex|GO:0061695,transferase complex, transferring phosphorus-containing groups|GO:1990234,transferase complex|GO:0043234,protein compl…	GO:0016787,hydrolase activity|GO:0016779,nucleotidyltransferase activity|GO:0004518,nuclease activity|GO:0016772,transferase activity, transferring phosphorus-containing groups|GO:0004527,exonuclease activity|GO:0008408,3'-5' exonuclease activity|GO:0034061,DNA polymerase activity|GO:0003887,DNA-directed DNA polymerase activity|GO:0003824,catalytic activity|GO:0016740,transferase activity|GO:0016…	sce04139,Regulation of mitophagy - yeast|sce01100,Metabolic pathways	http://www.uniprot.org/uniprot/P15801	FALSE
195	6.28	7.58	11.8	8.4	GL31486-R1_1	4	3.3729	3.5645	1.5704	1.6293	2.534	1.34142	35.19	1.3	Q06628	ATG13	GO:0008104,protein localization|GO:0019220,regulation of phosphate metabolic process|GO:0080090,regulation of primary metabolic process|GO:0019222,regulation of metabolic process|GO:0032147,activation of protein kinase activity|GO:0061024,membrane organization|GO:0071840,cellular component organization or biogenesis|GO:0044712,single-organism catabolic process|GO:0044710,single-organism metabolic…	GO:0043234,protein complex|GO:0005737,cytoplasm|GO:0032991,macromolecular complex|GO:1902494,catalytic complex|GO:0061695,transferase complex, transferring phosphorus-containing groups|GO:1902911,protein kinase complex|GO:0016020,membrane|GO:1902554,serine/threonine protein kinase complex|GO:0005623,cell|GO:0019898,extrinsic component of membrane|GO:0044444,cytoplasmic part|GO:1990234,transferase…	GO:0019207,kinase regulator activity|GO:0019887,protein kinase regulator activity|GO:0030234,enzyme regulator activity|GO:0005488,binding|GO:0005515,protein binding|GO:0098772,molecular function regulator	sce04140,Regulation of autophagy	http://www.uniprot.org/uniprot/Q06628	FALSE
48	26.15	26.2	45.5	41.3	GL20988-R1_1	16	5.1523	4.529	1.8197	1.6749	3.294	1.71984	22.54	0.33	P38968	SEC31	GO:0008104,protein localization|GO:0006900,membrane budding|GO:0061024,membrane organization|GO:0051641,cellular localization|GO:0044802,single-organism membrane organization|GO:0071840,cellular component organization or biogenesis|GO:0006888,ER to Golgi vesicle-mediated transport|GO:0016043,cellular component organization|GO:0044699,single-organism process|GO:0071702,organic substance transport|…	GO:0005783,endoplasmic reticulum|GO:0005789,endoplasmic reticulum membrane|GO:0043226,organelle|GO:0042175,nuclear outer membrane-endoplasmic reticulum membrane network|GO:0043229,intracellular organelle|GO:0030117,membrane coat|GO:0030133,transport vesicle|GO:0005622,intracellular|GO:0030135,coated vesicle|GO:0030134,ER to Golgi transport vesicle|GO:0005737,cytoplasm|GO:0031982,vesicle|GO:003066…	GO:0005488,binding|GO:0005515,protein binding|GO:0005198,structural molecule activity	sce04141,Protein processing in endoplasmic reticulum	http://www.uniprot.org/uniprot/P38968	FALSE
62	74.6	78.04	56	49.9	GL21736-R1_1	54	0.6026	0.4246	0.6546	0.4529	0.534	-0.905088	71.62	0	P25694	CDC48	GO:0034727,piecemeal microautophagy of nucleus|GO:0008104,protein localization|GO:0051234,establishment of localization|GO:0080090,regulation of primary metabolic process|GO:0019222,regulation of metabolic process|GO:0061025,membrane fusion|GO:0009167,purine ribonucleoside monophosphate metabolic process|GO:0044281,small molecule metabolic process|GO:0009161,ribonucleoside monophosphate metabolic…	GO:0036266,Cdc48p-Npl4p-Vms1p AAA ATPase complex|GO:0015934,large ribosomal subunit|GO:0005783,endoplasmic reticulum|GO:0022625,cytosolic large ribosomal subunit|GO:0044464,cell part|GO:0005789,endoplasmic reticulum membrane|GO:0042175,nuclear outer membrane-endoplasmic reticulum membrane network|GO:0043229,intracellular organelle|GO:0043228,non-membrane-bounded organelle|GO:0005623,cell|GO:00226…	GO:0035639,purine ribonucleoside triphosphate binding|GO:0019208,phosphatase regulator activity|GO:0005488,binding|GO:0016887,ATPase activity|GO:0098772,molecular function regulator|GO:1901363,heterocyclic compound binding|GO:0001883,purine nucleoside binding|GO:0001882,nucleoside binding|GO:0043168,anion binding|GO:0000166,nucleotide binding|GO:0043167,ion binding|GO:1901265,nucleoside phosphate…	sce04141,Protein processing in endoplasmic reticulum	http://www.uniprot.org/uniprot/P25694	FALSE
78	18.85	19.29	16.5	11.5	GL22536-R1_1	9	2.2699	1.6596	2.6303	2.1086	2.167	1.1157	21.93	0.002	P22023	KRE5	GO:0008152,metabolic process|GO:0071704,organic substance metabolic process|GO:0044237,cellular metabolic process|GO:0036211,protein modification process|GO:0009272,fungal-type cell wall biogenesis|GO:0070880,fungal-type cell wall beta-glucan biosynthetic process|GO:0034641,cellular nitrogen compound metabolic process|GO:0006807,nitrogen compound metabolic process|GO:0009250,glucan biosynthetic p…	GO:0005737,cytoplasm|GO:0012505,endomembrane system|GO:0005783,endoplasmic reticulum|GO:0044432,endoplasmic reticulum part|GO:0043233,organelle lumen|GO:0044464,cell part|GO:0044444,cytoplasmic part|GO:0031974,membrane-enclosed lumen|GO:0005622,intracellular|GO:0044446,intracellular organelle part|GO:0070013,intracellular organelle lumen|GO:0043229,intracellular organelle|GO:0005788,endoplasmic r…	GO:0035251,UDP-glucosyltransferase activity|GO:0046527,glucosyltransferase activity|GO:0003824,catalytic activity|GO:0016740,transferase activity|GO:0016757,transferase activity, transferring glycosyl groups|GO:0016758,transferase activity, transferring hexosyl groups|GO:0008194,UDP-glycosyltransferase activity|GO:0003980,UDP-glucose:glycoprotein glucosyltransferase activity	sce04141,Protein processing in endoplasmic reticulum	http://www.uniprot.org/uniprot/P22023	FALSE
117	74.8	77.9	51.4	50.1	GL24667-R1_1	50	0.2208	0.3251	0.2938	0.4325	0.318	-1.6529	73.68	2e-101	P15108	HSC82	GO:0022607,cellular component assembly|GO:0006457,protein folding|GO:0060249,anatomical structure homeostasis|GO:0043933,macromolecular complex subunit organization|GO:0034605,cellular response to heat|GO:0006458,'de novo' protein folding|GO:0042592,homeostatic process|GO:0034641,cellular nitrogen compound metabolic process|GO:0006807,nitrogen compound metabolic process|GO:0043248,proteasome asse…	GO:0005737,cytoplasm|GO:0043231,intracellular membrane-bounded organelle|GO:0044464,cell part|GO:0043229,intracellular organelle|GO:0005739,mitochondrion|GO:0005622,intracellular|GO:0044444,cytoplasmic part|GO:0005623,cell|GO:0044424,intracellular part|GO:0043227,membrane-bounded organelle|GO:0043226,organelle	GO:0035639,purine ribonucleoside triphosphate binding|GO:0005488,binding|GO:0016887,ATPase activity|GO:0043167,ion binding|GO:1901363,heterocyclic compound binding|GO:1901265,nucleoside phosphate binding|GO:0001882,nucleoside binding|GO:0043168,anion binding|GO:0042623,ATPase activity, coupled|GO:0051082,unfolded protein binding|GO:0000166,nucleotide binding|GO:0001883,purine nucleoside binding|G…	sce04141,Protein processing in endoplasmic reticulum	http://www.uniprot.org/uniprot/P15108	FALSE
168	16.07	16.22	24.8	23	GL30115-R1_1	8	3.8371	3.7325	4.6132	3.767	3.987	1.9953	38.29	1e-96	P32906	MNS1	GO:0036503,ERAD pathway|GO:0044248,cellular catabolic process|GO:0043632,modification-dependent macromolecule catabolic process|GO:0009100,glycoprotein metabolic process|GO:0044699,single-organism process|GO:0044712,single-organism catabolic process|GO:0044267,cellular protein metabolic process|GO:0044710,single-organism metabolic process|GO:0044265,cellular macromolecule catabolic process|GO:004…	GO:0005783,endoplasmic reticulum|GO:0005789,endoplasmic reticulum membrane|GO:0042175,nuclear outer membrane-endoplasmic reticulum membrane network|GO:0043229,intracellular organelle|GO:0043227,membrane-bounded organelle|GO:0043226,organelle|GO:0031224,intrinsic component of membrane|GO:0005737,cytoplasm|GO:0031090,organelle membrane|GO:0016021,integral component of membrane|GO:0016020,membrane|G…	GO:0016787,hydrolase activity|GO:0015924,mannosyl-oligosaccharide mannosidase activity|GO:0015923,mannosidase activity|GO:0043169,cation binding|GO:0016798,hydrolase activity, acting on glycosyl bonds|GO:0043167,ion binding|GO:0003824,catalytic activity|GO:0004571,mannosyl-oligosaccharide 1,2-alpha-mannosidase activity|GO:0005509,calcium ion binding|GO:0004553,hydrolase activity, hydrolyzing O-gl…	sce04141,Protein processing in endoplasmic reticulum|sce01100,Metabolic pathways|sce00513,Various types of N-glycan biosynthesis|sce00510,N-Glycan biosynthesis	http://www.uniprot.org/uniprot/P32906	FALSE
121	7.61	7.8	22.4	18.7	GL24777-R1_1	4	0.6546	0.1754	0.6427	0.1644	0.409	-1.28983	33.93	0.011	Q08109	HRD1	GO:0008104,protein localization|GO:0007165,signal transduction|GO:0070936,protein K48-linked ubiquitination|GO:0071840,cellular component organization or biogenesis|GO:0044712,single-organism catabolic process|GO:0044710,single-organism metabolic process|GO:0006986,response to unfolded protein|GO:0070727,cellular macromolecule localization|GO:0070647,protein modification by small protein conjugat…	GO:0005783,endoplasmic reticulum|GO:0005789,endoplasmic reticulum membrane|GO:0042175,nuclear outer membrane-endoplasmic reticulum membrane network|GO:0043229,intracellular organelle|GO:0005623,cell|GO:0000838,Hrd1p ubiquitin ligase ERAD-M complex|GO:0043227,membrane-bounded organelle|GO:0043226,organelle|GO:0031224,intrinsic component of membrane|GO:0005737,cytoplasm|GO:0031090,organelle membran…	GO:0019787,ubiquitin-like protein transferase activity|GO:0043169,cation binding|GO:0046914,transition metal ion binding|GO:0016874,ligase activity|GO:0061630,ubiquitin protein ligase activity|GO:0043167,ion binding|GO:0003824,catalytic activity|GO:0016740,transferase activity|GO:0008270,zinc ion binding|GO:0005515,protein binding|GO:0005488,binding|GO:0046872,metal ion binding|GO:0004842,ubiquit…	sce04141,Protein processing in endoplasmic reticulum|sce04120,Ubiquitin mediated proteolysis	http://www.uniprot.org/uniprot/Q08109	FALSE
118	65.54	65.84	56.7	54.9	GL24688-R1_1	48	0.2831	0.5248	0.2992	0.5495	0.414	-1.2723	74.43	0	P10591	SSA1	GO:0051169,nuclear transport|GO:0008104,protein localization|GO:0061024,membrane organization|GO:0071840,cellular component organization or biogenesis|GO:0070727,cellular macromolecule localization|GO:0043043,peptide biosynthetic process|GO:0032446,protein modification by small protein conjugation|GO:0033036,macromolecule localization|GO:0006606,protein import into nucleus|GO:0006605,protein targ…	GO:0000324,fungal-type vacuole|GO:0000323,lytic vacuole|GO:0000322,storage vacuole|GO:0000329,fungal-type vacuole membrane|GO:0043229,intracellular organelle|GO:0071944,cell periphery|GO:0009277,fungal-type cell wall|GO:0030529,ribonucleoprotein complex|GO:0043227,membrane-bounded organelle|GO:0043226,organelle|GO:0005737,cytoplasm|GO:0031090,organelle membrane|GO:0005773,vacuole|GO:0005634,nucle…	GO:0016887,ATPase activity|GO:0035639,purine ribonucleoside triphosphate binding|GO:0005488,binding|GO:0003676,nucleic acid binding|GO:0043167,ion binding|GO:1901363,heterocyclic compound binding|GO:0001883,purine nucleoside binding|GO:0001882,nucleoside binding|GO:0043168,anion binding|GO:0000049,tRNA binding|GO:0051082,unfolded protein binding|GO:0000166,nucleotide binding|GO:1901265,nucleoside…	sce04141,Protein processing in endoplasmic reticulum|sce04213,Longevity regulating pathway - multiple species|sce03040,Spliceosome|sce04144,Endocytosis	http://www.uniprot.org/uniprot/P10591	FALSE
171	35.3	36.32	40	37.8	GL30233-R1_1	18	0.5248	0.6368	0.5297	0.6546	0.586	-0.771027	30.31	6e-36	P22202	SSA4	GO:0008104,protein localization|GO:0006457,protein folding|GO:0009266,response to temperature stimulus|GO:0006613,cotranslational protein targeting to membrane|GO:0006612,protein targeting to membrane|GO:0006614,SRP-dependent cotranslational protein targeting to membrane|GO:0006616,SRP-dependent cotranslational protein targeting to membrane, translocation|GO:0061024,membrane organization|GO:00442…	GO:0005737,cytoplasm|GO:0043231,intracellular membrane-bounded organelle|GO:0005634,nucleus|GO:0044464,cell part|GO:0005623,cell|GO:0005622,intracellular|GO:0043229,intracellular organelle|GO:0044424,intracellular part|GO:0043227,membrane-bounded organelle|GO:0043226,organelle	GO:0035639,purine ribonucleoside triphosphate binding|GO:0005488,binding|GO:0016887,ATPase activity|GO:0043167,ion binding|GO:1901363,heterocyclic compound binding|GO:1901265,nucleoside phosphate binding|GO:0001882,nucleoside binding|GO:0043168,anion binding|GO:0051082,unfolded protein binding|GO:0000166,nucleotide binding|GO:0001883,purine nucleoside binding|GO:0032549,ribonucleoside binding|GO:…	sce04141,Protein processing in endoplasmic reticulum|sce04213,Longevity regulating pathway - multiple species|sce03040,Spliceosome|sce04144,Endocytosis	http://www.uniprot.org/uniprot/P22202	FALSE
141	20.53	20.59	58	54.7	GL26617-R1_1	17	0.5058	0.6368	0.4018	0.5152	0.515	-0.957356	78.33	4e-107	P19146	ARF2	GO:0009991,response to extracellular stimulus|GO:0008104,protein localization|GO:0008152,metabolic process|GO:0016236,macroautophagy|GO:0044248,cellular catabolic process|GO:0071496,cellular response to external stimulus|GO:0023052,signaling|GO:0007165,signal transduction|GO:0042594,response to starvation|GO:0035556,intracellular signal transduction|GO:0050789,regulation of biological process|GO:…	GO:0005737,cytoplasm|GO:0005794,Golgi apparatus|GO:0043231,intracellular membrane-bounded organelle|GO:0044464,cell part|GO:0044444,cytoplasmic part|GO:0005623,cell|GO:0005622,intracellular|GO:0043229,intracellular organelle|GO:0012505,endomembrane system|GO:0044424,intracellular part|GO:0043227,membrane-bounded organelle|GO:0043226,organelle	GO:0035639,purine ribonucleoside triphosphate binding|GO:0005488,binding|GO:0043167,ion binding|GO:1901363,heterocyclic compound binding|GO:1901265,nucleoside phosphate binding|GO:0001882,nucleoside binding|GO:0043168,anion binding|GO:0016462,pyrophosphatase activity|GO:0000166,nucleotide binding|GO:0032561,guanyl ribonucleotide binding|GO:0001883,purine nucleoside binding|GO:0032549,ribonucleosi…	sce04144,Endocytosis	http://www.uniprot.org/uniprot/P19146	FALSE
202	6	6	25.6	25.6	GL31667-R1_1	5	3.9811	2.1478	3.1915	1.7701	2.773	1.47145	39.67	1e-17	Q00381	APS2	GO:0033036,macromolecule localization|GO:0034613,cellular protein localization|GO:0006897,endocytosis|GO:0016192,vesicle-mediated transport|GO:0046907,intracellular transport|GO:0070727,cellular macromolecule localization|GO:0006886,intracellular protein transport|GO:0006810,transport|GO:0045184,establishment of protein localization|GO:0008104,protein localization|GO:0071702,organic substance tra…	GO:0030139,endocytic vesicle|GO:0043229,intracellular organelle|GO:0071944,cell periphery|GO:0030117,membrane coat|GO:0005905,coated pit|GO:0030131,clathrin adaptor complex|GO:0030119,AP-type membrane coat adaptor complex|GO:0030132,clathrin coat of coated pit|GO:0030135,coated vesicle|GO:0043226,organelle|GO:0030136,clathrin-coated vesicle|GO:0030665,clathrin-coated vesicle membrane|GO:0098797,p…	GO:0008565,protein transporter activity|GO:0022892,substrate-specific transporter activity|GO:0005215,transporter activity|GO:0005488,binding|GO:0005515,protein binding	sce04144,Endocytosis	http://www.uniprot.org/uniprot/Q00381	FALSE
126	8.32	8.43	26.3	21.1	GL25065-R1_1	4	0.5916	0.5808	0.5012	0.4656	0.535	-0.902389	23.36	2e-10	P32573	SPS19	GO:0006631,fatty acid metabolic process|GO:0008152,metabolic process|GO:0030154,cell differentiation|GO:0048468,cell development|GO:0019953,sexual reproduction|GO:0043935,sexual sporulation resulting in formation of a cellular spore|GO:0043934,sporulation|GO:0044248,cellular catabolic process|GO:0009062,fatty acid catabolic process|GO:0022402,cell cycle process|GO:0044281,small molecule metabolic…	GO:0005782,peroxisomal matrix|GO:0031974,membrane-enclosed lumen|GO:0042579,microbody|GO:0043229,intracellular organelle|GO:0043227,membrane-bounded organelle|GO:0043226,organelle|GO:0005737,cytoplasm|GO:0044446,intracellular organelle part|GO:0005777,peroxisome|GO:0031907,microbody lumen|GO:0044439,peroxisomal part|GO:0044438,microbody part|GO:0043231,intracellular membrane-bounded organelle|GO:…	GO:0016628,oxidoreductase activity, acting on the CH-CH group of donors, NAD or NADP as acceptor|GO:0008670,2,4-dienoyl-CoA reductase (NADPH) activity|GO:0016627,oxidoreductase activity, acting on the CH-CH group of donors|GO:0003824,catalytic activity|GO:0016491,oxidoreductase activity	sce04146,Peroxisome	http://www.uniprot.org/uniprot/P32573	FALSE
86	19.55	21.61	27.3	22.8	GL23031-R1_1	11	13.3045	8.1658	4.9204	3.0761	7.367	2.88108	27.27	8	P06700	SIR2	GO:0080090,regulation of primary metabolic process|GO:0019222,regulation of metabolic process|GO:0006476,protein deacetylation|GO:1901362,organic cyclic compound biosynthetic process|GO:0070933,histone H4 deacetylation|GO:0070932,histone H3 deacetylation|GO:0044710,single-organism metabolic process|GO:0010605,negative regulation of macromolecule metabolic process|GO:0040029,regulation of gene exp…	GO:0031933,telomeric heterochromatin|GO:0031974,membrane-enclosed lumen|GO:0000781,chromosome, telomeric region|GO:0043229,intracellular organelle|GO:0043228,non-membrane-bounded organelle|GO:0000785,chromatin|GO:0000784,nuclear chromosome, telomeric region|GO:0000228,nuclear chromosome|GO:0043227,membrane-bounded organelle|GO:0043226,organelle|GO:0031981,nuclear lumen|GO:0005730,nucleolus|GO:000…	GO:0032041,NAD-dependent histone deacetylase activity (H3-K14 specific)|GO:0031078,histone deacetylase activity (H3-K14 specific)|GO:0051287,NAD binding|GO:0046970,NAD-dependent histone deacetylase activity (H4-K16 specific)|GO:0044877,macromolecular complex binding|GO:0008270,zinc ion binding|GO:0043167,ion binding|GO:1901363,heterocyclic compound binding|GO:1901265,nucleoside phosphate binding|…	sce04213,Longevity regulating pathway - multiple species|sce00760,Nicotinate and nicotinamide metabolism|sce01100,Metabolic pathways	http://www.uniprot.org/uniprot/P06700	FALSE
21	65.69	65.93	59.5	53.3	GL18900-R1_1	45	0.4207	0.2938	0.5248	0.3631	0.401	-1.31833	61.17	0	P14742	GFA1	GO:0046349,amino sugar biosynthetic process|GO:0009165,nucleotide biosynthetic process|GO:0044281,small molecule metabolic process|GO:1901362,organic cyclic compound biosynthetic process|GO:1901360,organic cyclic compound metabolic process|GO:0044710,single-organism metabolic process|GO:0044711,single-organism biosynthetic process|GO:0006541,glutamine metabolic process|GO:0046483,heterocycle meta…		GO:0070548,L-glutamine aminotransferase activity|GO:0003824,catalytic activity|GO:0004360,glutamine-fructose-6-phosphate transaminase (isomerizing) activity|GO:0030246,carbohydrate binding|GO:0008483,transaminase activity|GO:0016740,transferase activity|GO:0005488,binding|GO:0016769,transferase activity, transferring nitrogenous groups	sce04931,Insulin resistance|sce00520,Amino sugar and nucleotide sugar metabolism|sce00250,Alanine, aspartate and glutamate metabolism|sce01130,Biosynthesis of antibiotics|sce01100,Metabolic pathways	http://www.uniprot.org/uniprot/P14742	FALSE
129	34.82	35.23	34.2	32.5	GL25257-R1_1	19	0.6252	0.3945	0.6668	0.4207	0.527	-0.924125	35.06	1e-45	P32598	GLC7	GO:0019538,protein metabolic process|GO:0008104,protein localization|GO:0019220,regulation of phosphate metabolic process|GO:0080090,regulation of primary metabolic process|GO:0032434,regulation of proteasomal ubiquitin-dependent protein catabolic process|GO:0032435,negative regulation of proteasomal ubiquitin-dependent protein catabolic process|GO:0006470,protein dephosphorylation|GO:0030846,ter…	GO:0044464,cell part|GO:0005933,cellular bud|GO:1903293,phosphatase complex|GO:0030427,site of polarized growth|GO:0031974,membrane-enclosed lumen|GO:0000780,condensed nuclear chromosome, centromeric region|GO:0043229,intracellular organelle|GO:0043228,non-membrane-bounded organelle|GO:0000228,nuclear chromosome|GO:0005815,microtubule organizing center|GO:0043227,membrane-bounded organelle|GO:004…	GO:0016787,hydrolase activity|GO:0016791,phosphatase activity|GO:0043169,cation binding|GO:0004722,protein serine/threonine phosphatase activity|GO:0004721,phosphoprotein phosphatase activity|GO:0043167,ion binding|GO:0042578,phosphoric ester hydrolase activity|GO:0003824,catalytic activity|GO:0016788,hydrolase activity, acting on ester bonds|GO:0005515,protein binding|GO:0046872,metal ion bindin…	sce04931,Insulin resistance|sce04113,Meiosis - yeast|sce03015,mRNA surveillance pathway	http://www.uniprot.org/uniprot/P32598	FALSE
3	33.34	33.69	38.1	35.7	GL15434-R1_1	20	4.7863	2.6303	6.4269	3.4356	4.32	2.11103	25	0.013	P38866	FMO1	GO:0044267,cellular protein metabolic process|GO:0044710,single-organism metabolic process|GO:0006457,protein folding|GO:0044260,cellular macromolecule metabolic process|GO:0044238,primary metabolic process|GO:0019538,protein metabolic process|GO:0009987,cellular process|GO:0044237,cellular metabolic process|GO:0043170,macromolecule metabolic process|GO:0071704,organic substance metabolic process…	GO:0005783,endoplasmic reticulum|GO:0005789,endoplasmic reticulum membrane|GO:0042175,nuclear outer membrane-endoplasmic reticulum membrane network|GO:0043229,intracellular organelle|GO:0043227,membrane-bounded organelle|GO:0043226,organelle|GO:0005737,cytoplasm|GO:0044446,intracellular organelle part|GO:0031090,organelle membrane|GO:0016020,membrane|GO:0044432,endoplasmic reticulum part|GO:00985…	GO:0043168,anion binding|GO:0050662,coenzyme binding|GO:0004497,monooxygenase activity|GO:0050660,flavin adenine dinucleotide binding|GO:0016709,oxidoreductase activity, acting on paired donors, with incorporation or reduction of molecular oxygen, NAD(P)H as one donor, and incorporation of one atom of oxygen|GO:0097159,organic cyclic compound binding|GO:0016705,oxidoreductase activity, acting on …		http://www.uniprot.org/uniprot/P38866	FALSE
7	12	12	20.4	19.6	GL16398-R1_1	8	5.2	5.3951	5.0119	5.2	5.202	2.37907	31.07	2e-54	P38993	FET3	GO:0008152,metabolic process|GO:0050801,ion homeostasis|GO:0042592,homeostatic process|GO:0006820,anion transport|GO:0055072,iron ion homeostasis|GO:0006826,iron ion transport|GO:0006827,high-affinity iron ion transmembrane transport|GO:0055076,transition metal ion homeostasis|GO:0098771,inorganic ion homeostasis|GO:0006879,cellular iron ion homeostasis|GO:0044699,single-organism process|GO:00447…	GO:0043234,protein complex|GO:0016020,membrane|GO:0032991,macromolecular complex|GO:0016021,integral component of membrane|GO:0033573,high-affinity iron permease complex|GO:0044464,cell part|GO:0005623,cell|GO:0098797,plasma membrane protein complex|GO:0098796,membrane protein complex|GO:0071944,cell periphery|GO:0005886,plasma membrane|GO:0044425,membrane part|GO:0044459,plasma membrane part|GO:…	GO:0005488,binding|GO:0016491,oxidoreductase activity|GO:0043169,cation binding|GO:0016722,oxidoreductase activity, oxidizing metal ions|GO:0016724,oxidoreductase activity, oxidizing metal ions, oxygen as acceptor|GO:0046914,transition metal ion binding|GO:0046915,transition metal ion transmembrane transporter activity|GO:0004322,ferroxidase activity|GO:0043167,ion binding|GO:0046873,metal ion tr…		http://www.uniprot.org/uniprot/P38993	FALSE
15	29.89	30.33	49.2	41.6	GL17558-R1_1	18	0.5808	0.4365	0.6194	0.4613	0.525	-0.929611	58.74	1e-150	P38219	OLA1	GO:0008152,metabolic process	GO:0005737,cytoplasm|GO:0044464,cell part|GO:0005623,cell|GO:0005622,intracellular|GO:0044424,intracellular part	GO:0035639,purine ribonucleoside triphosphate binding|GO:0044877,macromolecular complex binding|GO:0005488,binding|GO:0016887,ATPase activity|GO:0043167,ion binding|GO:1901363,heterocyclic compound binding|GO:0001883,purine nucleoside binding|GO:0001882,nucleoside binding|GO:0043168,anion binding|GO:0043169,cation binding|GO:0016462,pyrophosphatase activity|GO:0000166,nucleotide binding|GO:003256…		http://www.uniprot.org/uniprot/P38219	FALSE
17	2.28	2.38	14	8	GL18176-R1_1	3	0.6138	0.6138	0.6546	0.631	0.628	-0.671164	38.1	6e-30	P53970	YNL024C	GO:0032259,methylation|GO:0008152,metabolic process	GO:0005737,cytoplasm|GO:0044464,cell part|GO:0005623,cell|GO:0005622,intracellular|GO:0044424,intracellular part	GO:0008757,S-adenosylmethionine-dependent methyltransferase activity|GO:0003824,catalytic activity|GO:0016740,transferase activity|GO:0016741,transferase activity, transferring one-carbon groups|GO:0008168,methyltransferase activity		http://www.uniprot.org/uniprot/P53970	FALSE
23	2.72	2.94	26.7	26.7	GL19075-R1_1	4	0.52	0.0802	0.5495	0.0855	0.309	-1.69432	30.77	1.3	P00431	CCP1	GO:0044248,cellular catabolic process|GO:0042744,hydrogen peroxide catabolic process|GO:0042743,hydrogen peroxide metabolic process|GO:0070887,cellular response to chemical stimulus|GO:0044699,single-organism process|GO:0044712,single-organism catabolic process|GO:0044710,single-organism metabolic process|GO:0009987,cellular process|GO:0051716,cellular response to stimulus|GO:0072593,reactive oxy…	GO:0031970,organelle envelope lumen|GO:0031974,membrane-enclosed lumen|GO:0031975,envelope|GO:0043229,intracellular organelle|GO:0043227,membrane-bounded organelle|GO:0043226,organelle|GO:0005737,cytoplasm|GO:0005740,mitochondrial envelope|GO:0005739,mitochondrion|GO:0005759,mitochondrial matrix|GO:0005758,mitochondrial intermembrane space|GO:0031967,organelle envelope|GO:0043231,intracellular me…	GO:0043169,cation binding|GO:0046872,metal ion binding|GO:0020037,heme binding|GO:0046906,tetrapyrrole binding|GO:0097159,organic cyclic compound binding|GO:0004130,cytochrome-c peroxidase activity|GO:0043167,ion binding|GO:1901363,heterocyclic compound binding|GO:0004601,peroxidase activity|GO:0003824,catalytic activity|GO:0005488,binding|GO:0005515,protein binding|GO:0016684,oxidoreductase acti…		http://www.uniprot.org/uniprot/P00431	FALSE
26	5.34	5.51	6.2	4.1	GL19367-R1_1	3	2.7542	2.7797	3.1915	3.1046	2.958	1.56462	45	9.6	P35190	CLG1	GO:0019220,regulation of phosphate metabolic process|GO:0080090,regulation of primary metabolic process|GO:0019222,regulation of metabolic process|GO:0048584,positive regulation of response to stimulus|GO:0048583,regulation of response to stimulus|GO:0032103,positive regulation of response to external stimulus|GO:0044712,single-organism catabolic process|GO:0044710,single-organism metabolic proce…	GO:0043234,protein complex|GO:0032991,macromolecular complex|GO:1902494,catalytic complex|GO:0061695,transferase complex, transferring phosphorus-containing groups|GO:1902911,protein kinase complex|GO:0000307,cyclin-dependent protein kinase holoenzyme complex|GO:0044464,cell part|GO:0005623,cell|GO:0005622,intracellular|GO:1990234,transferase complex|GO:0044424,intracellular part	GO:0019207,kinase regulator activity|GO:0019900,kinase binding|GO:0019887,protein kinase regulator activity|GO:0030234,enzyme regulator activity|GO:0019899,enzyme binding|GO:0019901,protein kinase binding|GO:0016538,cyclin-dependent protein serine/threonine kinase regulator activity|GO:0005488,binding|GO:0005515,protein binding|GO:0098772,molecular function regulator		http://www.uniprot.org/uniprot/P35190	FALSE
28	15.75	16.23	36.7	34.4	GL19388-R1_1	10	0.5598	0.0794	0.6546	0.0912	0.346	-1.53116			Q08240	YOL099C					http://www.uniprot.org/uniprot/Q08240	FALSE
32	10.39	10.61	30.6	24.9	GL19796-R1_1	6	2.421	2.2699	1.9055	1.7539	2.088	1.06212	37.5	6.5	Q03921	DOP1	GO:0008104,protein localization|GO:0051641,cellular localization|GO:0009653,anatomical structure morphogenesis|GO:0071840,cellular component organization or biogenesis|GO:0000902,cell morphogenesis|GO:0007029,endoplasmic reticulum organization|GO:0048869,cellular developmental process|GO:0010256,endomembrane system organization|GO:0016043,cellular component organization|GO:0032989,cellular compon…	GO:0043229,intracellular organelle|GO:0005622,intracellular|GO:0043227,membrane-bounded organelle|GO:0043226,organelle|GO:0005737,cytoplasm|GO:0031984,organelle subcompartment|GO:0031090,organelle membrane|GO:0016020,membrane|GO:0044431,Golgi apparatus part|GO:0005794,Golgi apparatus|GO:0098588,bounding membrane of organelle|GO:0012505,endomembrane system|GO:0043231,intracellular membrane-bounded…	GO:0005488,binding|GO:0005515,protein binding		http://www.uniprot.org/uniprot/Q03921	FALSE
34	23.79	28.11	37.2	32.9	GL19968-R1_1	17	27.2898	19.2309	28.0543	19.4089	23.496	4.55434	43.33	3.4	P22696	ESS1	GO:0006479,protein methylation|GO:0019220,regulation of phosphate metabolic process|GO:0080090,regulation of primary metabolic process|GO:0019222,regulation of metabolic process|GO:0000086,G2/M transition of mitotic cell cycle|GO:0006470,protein dephosphorylation|GO:0031063,regulation of histone deacetylation|GO:0000082,G1/S transition of mitotic cell cycle|GO:0000083,regulation of transcription …	GO:0005737,cytoplasm|GO:0043231,intracellular membrane-bounded organelle|GO:0005634,nucleus|GO:0044464,cell part|GO:0005623,cell|GO:0005622,intracellular|GO:0043229,intracellular organelle|GO:0044424,intracellular part|GO:0043227,membrane-bounded organelle|GO:0043226,organelle	GO:0070063,RNA polymerase binding|GO:0016853,isomerase activity|GO:0005515,protein binding|GO:0043175,RNA polymerase core enzyme binding|GO:0001099,basal RNA polymerase II transcription machinery binding|GO:0001098,basal transcription machinery binding|GO:0016859,cis-trans isomerase activity|GO:0003824,catalytic activity|GO:0044877,macromolecular complex binding|GO:0019899,enzyme binding|GO:00037…		http://www.uniprot.org/uniprot/P22696	FALSE
37	17.15	17.35	28.4	20.7	GL20414-R1_1	11	1.977	1.7701	1.5417	1.4997	1.697	0.762987	36.59	0.22	P07278	BCY1	GO:0043549,regulation of kinase activity|GO:0019220,regulation of phosphate metabolic process|GO:0080090,regulation of primary metabolic process|GO:0019222,regulation of metabolic process|GO:0048585,negative regulation of response to stimulus|GO:0048583,regulation of response to stimulus|GO:0009165,nucleotide biosynthetic process|GO:0007165,signal transduction|GO:1901576,organic substance biosynt…	GO:0043229,intracellular organelle|GO:0071944,cell periphery|GO:0043227,membrane-bounded organelle|GO:0043226,organelle|GO:0005737,cytoplasm|GO:1902911,protein kinase complex|GO:0005634,nucleus|GO:0016020,membrane|GO:1902494,catalytic complex|GO:0061695,transferase complex, transferring phosphorus-containing groups|GO:1902554,serine/threonine protein kinase complex|GO:1990234,transferase complex|…	GO:0019207,kinase regulator activity|GO:0036094,small molecule binding|GO:0005488,binding|GO:0004857,enzyme inhibitor activity|GO:0098772,molecular function regulator|GO:1901363,heterocyclic compound binding|GO:1901265,nucleoside phosphate binding|GO:0043168,anion binding|GO:0008603,cAMP-dependent protein kinase regulator activity|GO:0000166,nucleotide binding|GO:0043167,ion binding|GO:0017076,pu…		http://www.uniprot.org/uniprot/P07278	FALSE
40	34.03	34.11	59.9	58.5	GL20540-R1_1	26	10.666	8.0168	3.9811	3.3113	6.494	2.69911	31.46	0.059	P29056	BRF1	GO:0051098,regulation of binding|GO:0080090,regulation of primary metabolic process|GO:0019222,regulation of metabolic process|GO:0071704,organic substance metabolic process|GO:0043933,macromolecular complex subunit organization|GO:0031326,regulation of cellular biosynthetic process|GO:0031323,regulation of cellular metabolic process|GO:0051100,negative regulation of binding|GO:0090304,nucleic ac…	GO:0031974,membrane-enclosed lumen|GO:0090576,RNA polymerase III transcription factor complex|GO:0043229,intracellular organelle|GO:0043227,membrane-bounded organelle|GO:0043226,organelle|GO:0000126,transcription factor TFIIIB complex|GO:0031981,nuclear lumen|GO:0005634,nucleus|GO:0005654,nucleoplasm|GO:0044798,nuclear transcription factor complex|GO:0043234,protein complex|GO:0032991,macromolecu…	GO:0001156,TFIIIC-class transcription factor binding|GO:0017025,TBP-class protein binding|GO:0019899,enzyme binding|GO:0008270,zinc ion binding|GO:0003676,nucleic acid binding|GO:0003677,DNA binding|GO:1901363,heterocyclic compound binding|GO:0043169,cation binding|GO:0070063,RNA polymerase binding|GO:0046914,transition metal ion binding|GO:0043167,ion binding|GO:0000989,transcription factor acti…		http://www.uniprot.org/uniprot/P29056	FALSE
43	26.76	26.9	21	17.7	GL20609-R1_1	14	0.6194	0.4875	0.631	0.5012	0.56	-0.836501	30.19	0.28	P38723	COS8		GO:0016020,membrane|GO:0016021,integral component of membrane|GO:0043231,intracellular membrane-bounded organelle|GO:0005623,cell|GO:0005634,nucleus|GO:0005635,nuclear envelope|GO:0044464,cell part|GO:0031967,organelle envelope|GO:0031975,envelope|GO:0044446,intracellular organelle part|GO:0043229,intracellular organelle|GO:0044428,nuclear part|GO:0031224,intrinsic component of membrane|GO:004442…			http://www.uniprot.org/uniprot/P38723	FALSE
44	10.77	10.84	41.3	41.3	GL20673-R1_1	6	0.3767	0.0929	0.5152	0.118	0.276	-1.85726	36.11	0.83	P38872	PFS1	GO:0022607,cellular component assembly|GO:1903046,meiotic cell cycle process|GO:0030154,cell differentiation|GO:0048468,cell development|GO:0019953,sexual reproduction|GO:0043935,sexual sporulation resulting in formation of a cellular spore|GO:0043934,sporulation|GO:0009272,fungal-type cell wall biogenesis|GO:0022402,cell cycle process|GO:0071940,fungal-type cell wall assembly|GO:0070591,ascospor…	GO:0043229,intracellular organelle|GO:0043228,non-membrane-bounded organelle|GO:0000922,spindle pole|GO:0043227,membrane-bounded organelle|GO:0043226,organelle|GO:0005856,cytoskeleton|GO:0005819,spindle|GO:0005634,nucleus|GO:0005816,spindle pole body|GO:0005815,microtubule organizing center|GO:0044430,cytoskeletal part|GO:0005737,cytoplasm|GO:0015630,microtubule cytoskeleton|GO:0043231,intracellu…	GO:0005488,binding|GO:0005515,protein binding		http://www.uniprot.org/uniprot/P38872	FALSE
45	65.13	65.3	36.7	34	GL20744-R1_1	35	0.5297	0.4285	0.5346	0.4169	0.477	-1.06794	32.03	6e-148	P32454	APE2	GO:0044238,primary metabolic process|GO:1901575,organic substance catabolic process|GO:1901564,organonitrogen compound metabolic process|GO:1901565,organonitrogen compound catabolic process|GO:0043603,cellular amide metabolic process|GO:0019538,protein metabolic process|GO:0009987,cellular process|GO:0043171,peptide catabolic process|GO:0043170,macromolecule metabolic process|GO:0044248,cellular …	GO:0005737,cytoplasm|GO:0043231,intracellular membrane-bounded organelle|GO:0044464,cell part|GO:0043229,intracellular organelle|GO:0005739,mitochondrion|GO:0005622,intracellular|GO:0005623,cell|GO:0030287,cell wall-bounded periplasmic space|GO:0044444,cytoplasmic part|GO:0005576,extracellular region|GO:0042597,periplasmic space|GO:0044424,intracellular part|GO:0043227,membrane-bounded organelle|…	GO:0004177,aminopeptidase activity|GO:0046914,transition metal ion binding|GO:0016787,hydrolase activity|GO:0003824,catalytic activity|GO:0043169,cation binding|GO:0043167,ion binding|GO:0008238,exopeptidase activity|GO:0070011,peptidase activity, acting on L-amino acid peptides|GO:0008270,zinc ion binding|GO:0070006,metalloaminopeptidase activity|GO:0008233,peptidase activity|GO:0046872,metal io…		http://www.uniprot.org/uniprot/P32454	FALSE
47	11.81	12.1	23.8	17.9	GL20819-R1_1	8	2.5586	3.5975	1.6904	2.2699	2.529	1.33857	29.6	0.0001	Q02207	FOX2	GO:0034440,lipid oxidation|GO:0006631,fatty acid metabolic process|GO:0006635,fatty acid beta-oxidation|GO:0019752,carboxylic acid metabolic process|GO:0044248,cellular catabolic process|GO:0009062,fatty acid catabolic process|GO:0044281,small molecule metabolic process|GO:0044282,small molecule catabolic process|GO:0044242,cellular lipid catabolic process|GO:0044699,single-organism process|GO:00…	GO:0005737,cytoplasm|GO:0043231,intracellular membrane-bounded organelle|GO:0044464,cell part|GO:0005777,peroxisome|GO:0044444,cytoplasmic part|GO:0005623,cell|GO:0005622,intracellular|GO:0042579,microbody|GO:0043229,intracellular organelle|GO:0044424,intracellular part|GO:0043227,membrane-bounded organelle|GO:0043226,organelle	GO:0016614,oxidoreductase activity, acting on CH-OH group of donors|GO:0016853,isomerase activity|GO:0016616,oxidoreductase activity, acting on the CH-OH group of donors, NAD or NADP as acceptor|GO:0003824,catalytic activity|GO:0016835,carbon-oxygen lyase activity|GO:0016836,hydro-lyase activity|GO:0004300,enoyl-CoA hydratase activity|GO:0003857,3-hydroxyacyl-CoA dehydrogenase activity|GO:0016829…		http://www.uniprot.org/uniprot/Q02207	FALSE
53	30.33	31.24	19.2	14	GL21210-R1_1	15	1.5704	2.5119	1.6749	2.6792	2.109	1.07656	28.3	1e-127	Q06010	STE23	GO:0019953,sexual reproduction|GO:0007323,peptide pheromone maturation|GO:0000747,conjugation with cellular fusion|GO:0000746,conjugation|GO:0000003,reproduction|GO:0071704,organic substance metabolic process|GO:0010467,gene expression|GO:0006508,proteolysis|GO:0019236,response to pheromone|GO:0009987,cellular process|GO:0022414,reproductive process|GO:0044764,multi-organism cellular process|GO:0…	GO:0044425,membrane part|GO:0016020,membrane|GO:0019898,extrinsic component of membrane	GO:0016787,hydrolase activity|GO:0004175,endopeptidase activity|GO:0004222,metalloendopeptidase activity|GO:0043169,cation binding|GO:0043167,ion binding|GO:0003824,catalytic activity|GO:0070011,peptidase activity, acting on L-amino acid peptides|GO:0005488,binding|GO:0008233,peptidase activity|GO:0046872,metal ion binding|GO:0008237,metallopeptidase activity		http://www.uniprot.org/uniprot/Q06010	FALSE
54	29.43	31.78	16.5	15.3	GL21274-R1_1	16	0.6138	0.4786	0.6252	0.4786	0.549	-0.865122	25.2	0.002	P21339	MSB1	GO:0009987,cellular process|GO:0007163,establishment or maintenance of cell polarity|GO:0030010,establishment of cell polarity|GO:0044763,single-organism cellular process|GO:0044699,single-organism process	GO:0044464,cell part|GO:0030427,site of polarized growth|GO:0005623,cell|GO:0005935,cellular bud neck|GO:0005934,cellular bud tip|GO:0005933,cellular bud			http://www.uniprot.org/uniprot/P21339	FALSE
58	10.31	10.64	34.4	34.4	GL21535-R1_1	7	0.6368	0.4742	0.5916	0.4446	0.537	-0.897006	30.65	2e-21	P35208	SPT10	GO:0080090,regulation of primary metabolic process|GO:0019222,regulation of metabolic process|GO:0006473,protein acetylation|GO:0006475,internal protein amino acid acetylation|GO:1901576,organic substance biosynthetic process|GO:1901362,organic cyclic compound biosynthetic process|GO:0071840,cellular component organization or biogenesis|GO:0044710,single-organism metabolic process|GO:0010605,nega…		GO:0043565,sequence-specific DNA binding|GO:0003676,nucleic acid binding|GO:0008080,N-acetyltransferase activity|GO:0097159,organic cyclic compound binding|GO:0004402,histone acetyltransferase activity|GO:0016740,transferase activity|GO:0003824,catalytic activity|GO:0016407,acetyltransferase activity|GO:0016746,transferase activity, transferring acyl groups|GO:0016747,transferase activity, transf…		http://www.uniprot.org/uniprot/P35208	FALSE
61	21.32	21.43	19.9	15.6	GL21604-R1_1	11	0.5445	0.6194	0.5546	0.6368	0.589	-0.76366	32.45	9e-11	P25386	USO1	GO:0022607,cellular component assembly|GO:0070271,protein complex biogenesis|GO:0043933,macromolecular complex subunit organization|GO:0006906,vesicle fusion|GO:0022406,membrane docking|GO:0061024,membrane organization|GO:0008104,protein localization|GO:0051641,cellular localization|GO:0034622,cellular macromolecular complex assembly|GO:0044699,single-organism process|GO:0006888,ER to Golgi vesic…	GO:0005783,endoplasmic reticulum|GO:0005789,endoplasmic reticulum membrane|GO:0043226,organelle|GO:0042175,nuclear outer membrane-endoplasmic reticulum membrane network|GO:0043229,intracellular organelle|GO:0043228,non-membrane-bounded organelle|GO:0030133,transport vesicle|GO:0005622,intracellular|GO:0030135,coated vesicle|GO:0030134,ER to Golgi transport vesicle|GO:0005856,cytoskeleton|GO:00319…	GO:0008565,protein transporter activity|GO:0022892,substrate-specific transporter activity|GO:0005215,transporter activity|GO:0005488,binding|GO:0005515,protein binding|GO:0042802,identical protein binding		http://www.uniprot.org/uniprot/P25386	FALSE
63	5.36	5.74	8.8	5.1	GL21796-R1_1	3	0.6607	0.3105	0.5916	0.2729	0.459	-1.12343	35.23	1e-25	P27614	CPS1	GO:0051603,proteolysis involved in cellular protein catabolic process|GO:1901575,organic substance catabolic process|GO:0044265,cellular macromolecule catabolic process|GO:0044260,cellular macromolecule metabolic process|GO:0044267,cellular protein metabolic process|GO:0019538,protein metabolic process|GO:0009056,catabolic process|GO:0009987,cellular process|GO:0044237,cellular metabolic process|…	GO:0000324,fungal-type vacuole|GO:0000323,lytic vacuole|GO:0000322,storage vacuole|GO:0031974,membrane-enclosed lumen|GO:0000328,fungal-type vacuole lumen|GO:0043229,intracellular organelle|GO:0043227,membrane-bounded organelle|GO:0043226,organelle|GO:0031224,intrinsic component of membrane|GO:0005737,cytoplasm|GO:0031090,organelle membrane|GO:0005773,vacuole|GO:0016021,integral component of memb…	GO:0016787,hydrolase activity|GO:0003824,catalytic activity|GO:0004181,metallocarboxypeptidase activity|GO:0004180,carboxypeptidase activity|GO:0043169,cation binding|GO:0043167,ion binding|GO:0008238,exopeptidase activity|GO:0070011,peptidase activity, acting on L-amino acid peptides|GO:0005488,binding|GO:0008233,peptidase activity|GO:0046872,metal ion binding|GO:0008235,metalloexopeptidase acti…		http://www.uniprot.org/uniprot/P27614	FALSE
66	13.9	13.97	39.4	39.4	GL21891-R1_1	10	3.1046	3.1623	2.355	2.3335	2.739	1.45365	91.46	5e-48	P02309	HHF1	GO:0006479,protein methylation|GO:0080090,regulation of primary metabolic process|GO:0019222,regulation of metabolic process|GO:1901362,organic cyclic compound biosynthetic process|GO:0071840,cellular component organization or biogenesis|GO:0044710,single-organism metabolic process|GO:0010605,negative regulation of macromolecule metabolic process|GO:0000003,reproduction|GO:0048869,cellular develo…	GO:0031974,membrane-enclosed lumen|GO:0044815,DNA packaging complex|GO:0043229,intracellular organelle|GO:0043228,non-membrane-bounded organelle|GO:0000785,chromatin|GO:0000786,nucleosome|GO:0000788,nuclear nucleosome|GO:0000228,nuclear chromosome|GO:0043227,membrane-bounded organelle|GO:0043226,organelle|GO:0031981,nuclear lumen|GO:0005634,nucleus|GO:0044454,nuclear chromosome part|GO:0005657,re…	GO:0003676,nucleic acid binding|GO:0097159,organic cyclic compound binding|GO:0005488,binding|GO:0005515,protein binding|GO:0003677,DNA binding|GO:0046983,protein dimerization activity|GO:0046982,protein heterodimerization activity|GO:1901363,heterocyclic compound binding		http://www.uniprot.org/uniprot/P02309	FALSE
70	5.35	5.46	10.5	8.9	GL22129-R1_1	3	0.5248	0.3802	0.5649	0.4018	0.468	-1.09542	26.73	0.1	P31115	DEG1	GO:0031119,tRNA pseudouridine synthesis|GO:0009451,RNA modification|GO:0090304,nucleic acid metabolic process|GO:0034641,cellular nitrogen compound metabolic process|GO:0006807,nitrogen compound metabolic process|GO:0034660,ncRNA metabolic process|GO:0001522,pseudouridine synthesis|GO:1901360,organic cyclic compound metabolic process|GO:0034470,ncRNA processing|GO:0006139,nucleobase-containing co…	GO:0005737,cytoplasm|GO:0043231,intracellular membrane-bounded organelle|GO:0005634,nucleus|GO:0044464,cell part|GO:0005623,cell|GO:0005622,intracellular|GO:0043229,intracellular organelle|GO:0044424,intracellular part|GO:0043227,membrane-bounded organelle|GO:0043226,organelle	GO:0016853,isomerase activity|GO:0097159,organic cyclic compound binding|GO:0009982,pseudouridine synthase activity|GO:0003824,catalytic activity|GO:0003723,RNA binding|GO:0003676,nucleic acid binding|GO:0016866,intramolecular transferase activity|GO:1901363,heterocyclic compound binding|GO:0005488,binding		http://www.uniprot.org/uniprot/P31115	FALSE
73	8.11	8.14	9.5	7.5	GL22213-R1_1	4	2.9107	3.1333	4.7863	4.4055	3.809	1.92941	39.71	5e-106	P32901	PTR2	GO:0042938,dipeptide transport|GO:0042939,tripeptide transport|GO:0042886,amide transport|GO:0008104,protein localization|GO:0033036,macromolecule localization|GO:0006810,transport|GO:0044765,single-organism transport|GO:0045184,establishment of protein localization|GO:0015833,peptide transport|GO:0071705,nitrogen compound transport|GO:0006857,oligopeptide transport|GO:0044699,single-organism pro…	GO:0016021,integral component of membrane|GO:0016020,membrane|GO:0044464,cell part|GO:0005623,cell|GO:0071944,cell periphery|GO:0005886,plasma membrane|GO:0044425,membrane part|GO:0031224,intrinsic component of membrane	GO:0022892,substrate-specific transporter activity|GO:0005215,transporter activity|GO:0042936,dipeptide transporter activity|GO:0042937,tripeptide transporter activity|GO:0015198,oligopeptide transporter activity|GO:0015197,peptide transporter activity		http://www.uniprot.org/uniprot/P32901	FALSE
79	6.65	6.71	21.4	21.4	GL22582-R1_1	4	0.1977	0.6081	0.1959	0.597	0.4	-1.32193	34.38	0.27	P38149	DUG2	GO:0044248,cellular catabolic process|GO:0034641,cellular nitrogen compound metabolic process|GO:0006807,nitrogen compound metabolic process|GO:0044237,cellular metabolic process|GO:1901575,organic substance catabolic process|GO:0042219,cellular modified amino acid catabolic process|GO:0071704,organic substance metabolic process|GO:0006749,glutathione metabolic process|GO:0006508,proteolysis|GO:0…	GO:0031974,membrane-enclosed lumen|GO:0043229,intracellular organelle|GO:0043227,membrane-bounded organelle|GO:0043226,organelle|GO:0034399,nuclear periphery|GO:0031981,nuclear lumen|GO:0005634,nucleus|GO:0005737,cytoplasm|GO:1902494,catalytic complex|GO:0061672,glutathione hydrolase complex|GO:0043234,protein complex|GO:0032991,macromolecular complex|GO:0043231,intracellular membrane-bounded org…	GO:0016787,hydrolase activity|GO:0003824,catalytic activity|GO:0008242,omega peptidase activity|GO:0043167,ion binding|GO:0016805,dipeptidase activity|GO:0043169,cation binding|GO:0070011,peptidase activity, acting on L-amino acid peptides|GO:0008238,exopeptidase activity|GO:0016740,transferase activity|GO:0003840,gamma-glutamyltransferase activity|GO:0016746,transferase activity, transferring ac…		http://www.uniprot.org/uniprot/P38149	FALSE
81	24.14	24.47	33.9	29.9	GL22721-R1_1	16	4.3251	3.281	2.8576	2.1478	3.153	1.65673	24.05	3.8	P33400	RIM101	GO:0009628,response to abiotic stimulus|GO:0080090,regulation of primary metabolic process|GO:0019222,regulation of metabolic process|GO:0048468,cell development|GO:1901362,organic cyclic compound biosynthetic process|GO:0071840,cellular component organization or biogenesis|GO:0032774,RNA biosynthetic process|GO:0051716,cellular response to stimulus|GO:0010605,negative regulation of macromolecule…	GO:0005737,cytoplasm|GO:0043231,intracellular membrane-bounded organelle|GO:0005634,nucleus|GO:0044464,cell part|GO:0005623,cell|GO:0005622,intracellular|GO:0043229,intracellular organelle|GO:0044424,intracellular part|GO:0043227,membrane-bounded organelle|GO:0043226,organelle	GO:0043169,cation binding|GO:0001227,transcriptional repressor activity, RNA polymerase II transcription regulatory region sequence-specific binding|GO:0005515,protein binding|GO:0003700,transcription factor activity, sequence-specific DNA binding|GO:0097159,organic cyclic compound binding|GO:0001071,nucleic acid binding transcription factor activity|GO:0043167,ion binding|GO:0005488,binding|GO:0…		http://www.uniprot.org/uniprot/P33400	FALSE
83	9.75	10	35.8	33.2	GL22889-R1_1	6	0.4169	0.4966	0.4246	0.4966	0.459	-1.12343	39.02	0.013	P53388	DIP5	GO:0006865,amino acid transport|GO:0006820,anion transport|GO:0044699,single-organism process|GO:0055085,transmembrane transport|GO:0071705,nitrogen compound transport|GO:0071702,organic substance transport|GO:0006810,transport|GO:0015849,organic acid transport|GO:0006811,ion transport|GO:0009987,cellular process|GO:0015711,organic anion transport|GO:0034220,ion transmembrane transport|GO:0044765…	GO:0016021,integral component of membrane|GO:0016020,membrane|GO:0044464,cell part|GO:0005623,cell|GO:0071944,cell periphery|GO:0005886,plasma membrane|GO:0044425,membrane part|GO:0031224,intrinsic component of membrane	GO:0022891,substrate-specific transmembrane transporter activity|GO:0022892,substrate-specific transporter activity|GO:0005342,organic acid transmembrane transporter activity|GO:0008514,organic anion transmembrane transporter activity|GO:0005215,transporter activity|GO:0008509,anion transmembrane transporter activity|GO:0015075,ion transmembrane transporter activity|GO:0022857,transmembrane trans…		http://www.uniprot.org/uniprot/P53388	FALSE
85	38.97	39.7	31.7	29	GL22951-R1_1	21	0.6081	0.6194	0.6081	0.6138	0.612	-0.708396	25.46	3e-34	P30619	SEC1	GO:0031338,regulation of vesicle fusion|GO:0008104,protein localization|GO:0033043,regulation of organelle organization|GO:0051049,regulation of transport|GO:0006906,vesicle fusion|GO:0051128,regulation of cellular component organization|GO:0022406,membrane docking|GO:0061024,membrane organization|GO:0032940,secretion by cell|GO:0031340,positive regulation of vesicle fusion|GO:0050789,regulation …	GO:0044464,cell part|GO:0016020,membrane|GO:0030427,site of polarized growth|GO:0005623,cell|GO:0071944,cell periphery|GO:0005886,plasma membrane|GO:0005935,cellular bud neck|GO:0005934,cellular bud tip|GO:0005933,cellular bud	GO:0000149,SNARE binding|GO:0005488,binding|GO:0005515,protein binding		http://www.uniprot.org/uniprot/P30619	FALSE
89	24.94	25.55	40.6	35.7	GL23350-R1_1	14	0.6486	0.6427	0.631	0.6252	0.637	-0.650635	28	1.6	Q08930	YPL191C		GO:0005737,cytoplasm|GO:0044464,cell part|GO:0005623,cell|GO:0005622,intracellular|GO:0044424,intracellular part			http://www.uniprot.org/uniprot/Q08930	FALSE
91	23.37	23.64	17.6	14.8	GL23547-R2_1	14	0.6138	0.3048	0.4406	0.2249	0.396	-1.33643	56.06	7e-42	Q03048	COF1	GO:0008104,protein localization|GO:0051234,establishment of localization|GO:0043933,macromolecular complex subunit organization|GO:0051649,establishment of localization in cell|GO:0030036,actin cytoskeleton organization|GO:0061024,membrane organization|GO:0007009,plasma membrane organization|GO:0051641,cellular localization|GO:1990778,protein localization to cell periphery|GO:0043241,protein comp…	GO:0015629,actin cytoskeleton|GO:0031974,membrane-enclosed lumen|GO:0061645,endocytic patch|GO:0043229,intracellular organelle|GO:0043228,non-membrane-bounded organelle|GO:0005622,intracellular|GO:0043227,membrane-bounded organelle|GO:0043226,organelle|GO:0034399,nuclear periphery|GO:0031981,nuclear lumen|GO:0005634,nucleus|GO:0005737,cytoplasm|GO:0044430,cytoskeletal part|GO:0016363,nuclear matr…	GO:0008092,cytoskeletal protein binding|GO:0051015,actin filament binding|GO:0003779,actin binding|GO:0044877,macromolecular complex binding|GO:0005488,binding|GO:0005515,protein binding|GO:0032403,protein complex binding		http://www.uniprot.org/uniprot/Q03048	FALSE
92	4	4	4.3	3.5	GL23624-R1_1	2	0.3565	0.0759	0.5058	0.1138	0.263	-1.92687	38.3	0.0003	Q12180	HAL9	GO:0009628,response to abiotic stimulus|GO:0032774,RNA biosynthetic process|GO:0080090,regulation of primary metabolic process|GO:0019222,regulation of metabolic process|GO:0031328,positive regulation of cellular biosynthetic process|GO:0006950,response to stress|GO:0031326,regulation of cellular biosynthetic process|GO:0031325,positive regulation of cellular metabolic process|GO:0051173,positive…	GO:0005737,cytoplasm|GO:0043231,intracellular membrane-bounded organelle|GO:0005634,nucleus|GO:0044464,cell part|GO:0005623,cell|GO:0005622,intracellular|GO:0043229,intracellular organelle|GO:0044424,intracellular part|GO:0043227,membrane-bounded organelle|GO:0043226,organelle	GO:0043169,cation binding|GO:0046914,transition metal ion binding|GO:0003700,transcription factor activity, sequence-specific DNA binding|GO:0097159,organic cyclic compound binding|GO:0001071,nucleic acid binding transcription factor activity|GO:0043167,ion binding|GO:0008270,zinc ion binding|GO:0003676,nucleic acid binding|GO:0003677,DNA binding|GO:0046872,metal ion binding|GO:1901363,heterocycl…		http://www.uniprot.org/uniprot/Q12180	FALSE
93	8.6	8.83	17.4	15.6	GL23646-R1_1	6	1.7219	1.7539	1.7219	1.7219	1.73	0.790772	29.41	0.53	Q12482	AGC1	GO:0089711,L-glutamate transmembrane transport|GO:0089712,L-aspartate transmembrane transport|GO:0015813,L-glutamate transport|GO:0006865,amino acid transport|GO:0044249,cellular biosynthetic process|GO:0006820,anion transport|GO:0006807,nitrogen compound metabolic process|GO:0044699,single-organism process|GO:0006835,dicarboxylic acid transport|GO:0051179,localization|GO:0071705,nitrogen compoun…	GO:0044464,cell part|GO:0031975,envelope|GO:0043229,intracellular organelle|GO:0043227,membrane-bounded organelle|GO:0043226,organelle|GO:0031224,intrinsic component of membrane|GO:0005737,cytoplasm|GO:0031090,organelle membrane|GO:0016021,integral component of membrane|GO:0016020,membrane|GO:0044444,cytoplasmic part|GO:0005739,mitochondrion|GO:0031967,organelle envelope|GO:0031966,mitochondrial …	GO:0022891,substrate-specific transmembrane transporter activity|GO:0015297,antiporter activity|GO:0022892,substrate-specific transporter activity|GO:0005342,organic acid transmembrane transporter activity|GO:0015292,uniporter activity|GO:0015556,C4-dicarboxylate transmembrane transporter activity|GO:0005310,dicarboxylic acid transmembrane transporter activity|GO:0005313,L-glutamate transmembrane…		http://www.uniprot.org/uniprot/Q12482	FALSE
95	33.42	34.02	48.8	38.6	GL23700-R1_1	25	0.3048	0.3404	0.3048	0.3467	0.324	-1.62593	39.8	2e-71	P29547	CAM1	GO:0080090,regulation of primary metabolic process|GO:0019222,regulation of metabolic process|GO:1901362,organic cyclic compound biosynthetic process|GO:0071840,cellular component organization or biogenesis|GO:0010604,positive regulation of macromolecule metabolic process|GO:0010608,posttranscriptional regulation of gene expression|GO:0043043,peptide biosynthetic process|GO:0044093,positive regul…	GO:0005737,cytoplasm|GO:0043231,intracellular membrane-bounded organelle|GO:0005634,nucleus|GO:0044464,cell part|GO:0005623,cell|GO:0005622,intracellular|GO:0043229,intracellular organelle|GO:0044424,intracellular part|GO:0043227,membrane-bounded organelle|GO:0043226,organelle	GO:0005085,guanyl-nucleotide exchange factor activity|GO:0005488,binding|GO:0003676,nucleic acid binding|GO:0003677,DNA binding|GO:0098772,molecular function regulator|GO:1901363,heterocyclic compound binding|GO:0043168,anion binding|GO:0043169,cation binding|GO:0005543,phospholipid binding|GO:0043167,ion binding|GO:0005509,calcium ion binding|GO:0046872,metal ion binding|GO:0008135,translation f…		http://www.uniprot.org/uniprot/P29547	FALSE
97	25.66	25.68	46.8	45.3	GL23744-R1_1	16	0.4966	0.5105	0.5105	0.52	0.509	-0.974262	53.8	2e-49	P46672	ARC1	GO:0044238,primary metabolic process|GO:0009893,positive regulation of metabolic process|GO:0019222,regulation of metabolic process|GO:0019752,carboxylic acid metabolic process|GO:0090304,nucleic acid metabolic process|GO:0044249,cellular biosynthetic process|GO:0034641,cellular nitrogen compound metabolic process|GO:0006807,nitrogen compound metabolic process|GO:0044281,small molecule metabolic …	GO:0043234,protein complex|GO:0017102,methionyl glutamyl tRNA synthetase complex|GO:0032991,macromolecular complex|GO:0044464,cell part|GO:0005623,cell|GO:0005737,cytoplasm|GO:0044444,cytoplasmic part|GO:0044424,intracellular part|GO:0005622,intracellular	GO:0043168,anion binding|GO:0000049,tRNA binding|GO:0080025,phosphatidylinositol-3,5-bisphosphate binding|GO:0005515,protein binding|GO:0008289,lipid binding|GO:0035091,phosphatidylinositol binding|GO:0097159,organic cyclic compound binding|GO:0030234,enzyme regulator activity|GO:0005543,phospholipid binding|GO:0032266,phosphatidylinositol-3-phosphate binding|GO:0043167,ion binding|GO:1902936,pho…		http://www.uniprot.org/uniprot/P46672	FALSE
99	11.92	12	46.8	46.8	GL23804-R1_1	9	0.5546	0.3499	0.6252	0.3873	0.479	-1.0619	44.33	5e-24	P40037	HMF1	GO:0008152,metabolic process	GO:0031970,organelle envelope lumen|GO:0031974,membrane-enclosed lumen|GO:0031975,envelope|GO:0043229,intracellular organelle|GO:0043227,membrane-bounded organelle|GO:0043226,organelle|GO:0005737,cytoplasm|GO:0005634,nucleus|GO:0005740,mitochondrial envelope|GO:0005739,mitochondrion|GO:0005758,mitochondrial intermembrane space|GO:0031967,organelle envelope|GO:0043231,intracellular membrane-bounde…	GO:0003824,catalytic activity|GO:0019239,deaminase activity		http://www.uniprot.org/uniprot/P40037	FALSE
108	46.99	47.26	43.8	35.5	GL24313-R1_1	28	0.4742	0.2884	0.5598	0.3373	0.415	-1.26882	27.27	9.4	P40083	YER137C			GO:0043169,cation binding|GO:0046914,transition metal ion binding|GO:0097159,organic cyclic compound binding|GO:0043167,ion binding|GO:0008270,zinc ion binding|GO:0003676,nucleic acid binding|GO:0046872,metal ion binding|GO:1901363,heterocyclic compound binding|GO:0005488,binding		http://www.uniprot.org/uniprot/P40083	FALSE
109	108.37	109.66	28.8	25	GL24443-R1_1	53	0.631	0.4571	0.5598	0.413	0.515	-0.957356	22.25	4e-09	P33892	GCN1	GO:0080090,regulation of primary metabolic process|GO:0019222,regulation of metabolic process|GO:0051246,regulation of protein metabolic process|GO:0031323,regulation of cellular metabolic process|GO:0044249,cellular biosynthetic process|GO:0034641,cellular nitrogen compound metabolic process|GO:0006807,nitrogen compound metabolic process|GO:0034645,cellular macromolecule biosynthetic process|GO:…	GO:0005737,cytoplasm|GO:0022626,cytosolic ribosome|GO:0005840,ribosome|GO:0043232,intracellular non-membrane-bounded organelle|GO:0044445,cytosolic part|GO:0005829,cytosol|GO:0044464,cell part|GO:0044444,cytoplasmic part|GO:0005623,cell|GO:0030529,ribonucleoprotein complex|GO:0043229,intracellular organelle|GO:0043228,non-membrane-bounded organelle|GO:0044424,intracellular part|GO:0032991,macromo…	GO:0005488,binding|GO:0005515,protein binding		http://www.uniprot.org/uniprot/P33892	FALSE
116	4.94	5.07	8.2	7	GL24645-R1_1	3	0.3802	0.3311	0.5808	0.5058	0.449	-1.15521	28.49	2e-56	Q07904	THI73	GO:0006810,transport|GO:0009987,cellular process|GO:0051179,localization|GO:0044765,single-organism transport|GO:0044763,single-organism cellular process|GO:1902578,single-organism localization|GO:0051234,establishment of localization|GO:0055085,transmembrane transport|GO:0044699,single-organism process	GO:0005783,endoplasmic reticulum|GO:0005789,endoplasmic reticulum membrane|GO:0042175,nuclear outer membrane-endoplasmic reticulum membrane network|GO:0043229,intracellular organelle|GO:0071944,cell periphery|GO:0043227,membrane-bounded organelle|GO:0043226,organelle|GO:0031224,intrinsic component of membrane|GO:0005737,cytoplasm|GO:0031090,organelle membrane|GO:0016021,integral component of memb…	GO:0005215,transporter activity		http://www.uniprot.org/uniprot/Q07904	FALSE
120	16.21	16.33	27.4	23.6	GL24774-R1_1	8	0.3873	0.4325	0.4742	0.5395	0.458	-1.12658	32.72	1e-46	P53912	YNL134C	GO:1901700,response to oxygen-containing compound|GO:0044710,single-organism metabolic process|GO:0050896,response to stimulus|GO:0055114,oxidation-reduction process|GO:0044699,single-organism process|GO:0008152,metabolic process|GO:1901426,response to furfural|GO:0042221,response to chemical|GO:0010033,response to organic substance|GO:0014070,response to organic cyclic compound		GO:0005488,binding|GO:0043169,cation binding|GO:0004029,aldehyde dehydrogenase (NAD) activity|GO:0046914,transition metal ion binding|GO:0016620,oxidoreductase activity, acting on the aldehyde or oxo group of donors, NAD or NADP as acceptor|GO:0043167,ion binding|GO:0003824,catalytic activity|GO:0016903,oxidoreductase activity, acting on the aldehyde or oxo group of donors|GO:0008270,zinc ion bin…		http://www.uniprot.org/uniprot/P53912	FALSE
122	70.57	70.89	35.1	28	GL24836-R1_1	37	0.6081	0.5395	0.6252	0.5395	0.578	-0.790859	33.5	0	P50101	UBP15	GO:0043933,macromolecular complex subunit organization|GO:0032844,regulation of homeostatic process|GO:0042592,homeostatic process|GO:0043632,modification-dependent macromolecule catabolic process|GO:0043241,protein complex disassembly|GO:0050789,regulation of biological process|GO:0071840,cellular component organization or biogenesis|GO:0044267,cellular protein metabolic process|GO:0032984,macro…	GO:0005737,cytoplasm|GO:0043231,intracellular membrane-bounded organelle|GO:0044464,cell part|GO:0005829,cytosol|GO:0005777,peroxisome|GO:0044444,cytoplasmic part|GO:0005623,cell|GO:0005622,intracellular|GO:0042579,microbody|GO:0043229,intracellular organelle|GO:0044424,intracellular part|GO:0043227,membrane-bounded organelle|GO:0043226,organelle	GO:0016787,hydrolase activity|GO:0019783,ubiquitin-like protein-specific protease activity|GO:0004843,ubiquitin-specific protease activity|GO:0003824,catalytic activity|GO:0070011,peptidase activity, acting on L-amino acid peptides|GO:0008234,cysteine-type peptidase activity|GO:0008233,peptidase activity|GO:0036459,ubiquitinyl hydrolase activity		http://www.uniprot.org/uniprot/P50101	FALSE
132	23.41	23.85	13.9	13	GL25411-R1_1	13	0.4207	0.2168	0.5012	0.2559	0.349	-1.5187	51.08	0	P04786	TOP1	GO:0080090,regulation of primary metabolic process|GO:0019222,regulation of metabolic process|GO:0051656,establishment of organelle localization|GO:1901362,organic cyclic compound biosynthetic process|GO:0071840,cellular component organization or biogenesis|GO:0010605,negative regulation of macromolecule metabolic process|GO:0040023,establishment of nucleus localization|GO:0040029,regulation of g…	GO:0031974,membrane-enclosed lumen|GO:0043229,intracellular organelle|GO:0043228,non-membrane-bounded organelle|GO:0000228,nuclear chromosome|GO:0043227,membrane-bounded organelle|GO:0043226,organelle|GO:0031981,nuclear lumen|GO:0005730,nucleolus|GO:0005634,nucleus|GO:0005654,nucleoplasm|GO:0044454,nuclear chromosome part|GO:0005657,replication fork|GO:0005694,chromosome|GO:0031298,replication fo…	GO:0008094,DNA-dependent ATPase activity|GO:0016818,hydrolase activity, acting on acid anhydrides, in phosphorus-containing anhydrides|GO:0016853,isomerase activity|GO:0042623,ATPase activity, coupled|GO:0097159,organic cyclic compound binding|GO:0016787,hydrolase activity|GO:0003677,DNA binding|GO:1901363,heterocyclic compound binding|GO:0017111,nucleoside-triphosphatase activity|GO:0003824,cata…		http://www.uniprot.org/uniprot/P04786	FALSE
136	24.22	24.28	29.8	28.5	GL25987-R1_1	16	0.3221	0.263	0.3221	0.2443	0.288	-1.79586	21.98	5e-10	P38174	MAP2	GO:0044267,cellular protein metabolic process|GO:0051604,protein maturation|GO:0044260,cellular macromolecule metabolic process|GO:0044238,primary metabolic process|GO:0019538,protein metabolic process|GO:0009987,cellular process|GO:0070084,protein initiator methionine removal|GO:0044237,cellular metabolic process|GO:0043170,macromolecule metabolic process|GO:0071704,organic substance metabolic p…	GO:0005737,cytoplasm|GO:0044464,cell part|GO:0005623,cell|GO:0005622,intracellular|GO:0044424,intracellular part	GO:0004177,aminopeptidase activity|GO:0016787,hydrolase activity|GO:0003824,catalytic activity|GO:0043169,cation binding|GO:0043167,ion binding|GO:0008238,exopeptidase activity|GO:0070011,peptidase activity, acting on L-amino acid peptides|GO:0005488,binding|GO:0070006,metalloaminopeptidase activity|GO:0008233,peptidase activity|GO:0046872,metal ion binding|GO:0008235,metalloexopeptidase activity…		http://www.uniprot.org/uniprot/P38174	FALSE
137	6.1	6.19	8.2	3.4	GL26084-R1_1	3	0.2489	0.1837	0.2014	0.227	0.215	-2.21759	27.34	7e-50	P46682	APL6	GO:0008104,protein localization|GO:0072666,establishment of protein localization to vacuole|GO:0072665,protein localization to vacuole|GO:0051641,cellular localization|GO:0044699,single-organism process|GO:0051234,establishment of localization|GO:0070727,cellular macromolecule localization|GO:0006886,intracellular protein transport|GO:0046907,intracellular transport|GO:0071702,organic substance t…	GO:0030135,coated vesicle|GO:0043229,intracellular organelle|GO:0030117,membrane coat|GO:0030119,AP-type membrane coat adaptor complex|GO:0005622,intracellular|GO:0043227,membrane-bounded organelle|GO:0043226,organelle|GO:0030136,clathrin-coated vesicle|GO:0030665,clathrin-coated vesicle membrane|GO:0031982,vesicle|GO:0030662,coated vesicle membrane|GO:0016023,cytoplasmic membrane-bounded vesicle…	GO:0005488,binding|GO:0005515,protein binding		http://www.uniprot.org/uniprot/P46682	FALSE
138	12.18	13.56	43.3	39.1	GL26098-R1_1	12	0.5546	0.3802	0.6668	0.4571	0.515	-0.957356	25.53	7e-05	P33313	CNS1	GO:0044267,cellular protein metabolic process|GO:0006457,protein folding|GO:0044260,cellular macromolecule metabolic process|GO:0044238,primary metabolic process|GO:0019538,protein metabolic process|GO:0009987,cellular process|GO:0044237,cellular metabolic process|GO:0043170,macromolecule metabolic process|GO:0071704,organic substance metabolic process|GO:0008152,metabolic process	GO:0005737,cytoplasm|GO:0044464,cell part|GO:0005623,cell|GO:0005622,intracellular|GO:0044424,intracellular part	GO:0030544,Hsp70 protein binding|GO:0031072,heat shock protein binding|GO:0044877,macromolecular complex binding|GO:0005488,binding|GO:0005515,protein binding|GO:0043021,ribonucleoprotein complex binding|GO:0043022,ribosome binding|GO:0051879,Hsp90 protein binding		http://www.uniprot.org/uniprot/P33313	FALSE
139	19.2	19.35	12.3	12.2	GL26482-R1_1	13	0.5058	0.5105	0.5916	0.5495	0.539	-0.891643	22.48	4e-18	P38699	STB5	GO:0080090,regulation of primary metabolic process|GO:0019222,regulation of metabolic process|GO:0006950,response to stress|GO:0031326,regulation of cellular biosynthetic process|GO:0031323,regulation of cellular metabolic process|GO:0090304,nucleic acid metabolic process|GO:0044249,cellular biosynthetic process|GO:0034641,cellular nitrogen compound metabolic process|GO:0006807,nitrogen compound …	GO:0043231,intracellular membrane-bounded organelle|GO:0005634,nucleus|GO:0044464,cell part|GO:0005623,cell|GO:0005622,intracellular|GO:0043229,intracellular organelle|GO:0044424,intracellular part|GO:0043227,membrane-bounded organelle|GO:0043226,organelle	GO:0043169,cation binding|GO:0046914,transition metal ion binding|GO:0003700,transcription factor activity, sequence-specific DNA binding|GO:0097159,organic cyclic compound binding|GO:0001071,nucleic acid binding transcription factor activity|GO:0043167,ion binding|GO:0008270,zinc ion binding|GO:0003676,nucleic acid binding|GO:0003677,DNA binding|GO:0046872,metal ion binding|GO:1901363,heterocycl…		http://www.uniprot.org/uniprot/P38699	FALSE
142	6.35	6.44	9.8	4.5	GL26639-R1_1	3	0.6138	0.2582	0.6138	0.227	0.428	-1.22432	34.62	1.9	P20449	DBP5	GO:0015931,nucleobase-containing compound transport|GO:0051169,nuclear transport|GO:0051168,nuclear export|GO:0043933,macromolecular complex subunit organization|GO:0008104,protein localization|GO:0050657,nucleic acid transport|GO:0044249,cellular biosynthetic process|GO:0034641,cellular nitrogen compound metabolic process|GO:0006807,nitrogen compound metabolic process|GO:0034645,cellular macromo…	GO:0044614,nuclear pore cytoplasmic filaments|GO:0030427,site of polarized growth|GO:0031975,envelope|GO:0043229,intracellular organelle|GO:0043227,membrane-bounded organelle|GO:0043226,organelle|GO:0031224,intrinsic component of membrane|GO:0005737,cytoplasm|GO:0046930,pore complex|GO:0031090,organelle membrane|GO:0016021,integral component of membrane|GO:0016020,membrane|GO:0030529,ribonucleopr…	GO:0016887,ATPase activity|GO:0035639,purine ribonucleoside triphosphate binding|GO:0005488,binding|GO:0003676,nucleic acid binding|GO:0008186,RNA-dependent ATPase activity|GO:0043167,ion binding|GO:1901363,heterocyclic compound binding|GO:0001883,purine nucleoside binding|GO:0001882,nucleoside binding|GO:0043168,anion binding|GO:0000822,inositol hexakisphosphate binding|GO:0042623,ATPase activit…		http://www.uniprot.org/uniprot/P20449	FALSE
146	3.92	4	6.9	6.9	GL27497-R1_1	2	0.5754	0.2489	0.6026	0.2466	0.418	-1.25843	32	4.2	P38851	YSP1	GO:0033036,macromolecule localization|GO:0006810,transport|GO:0046907,intracellular transport|GO:0015918,sterol transport|GO:0015850,organic hydroxy compound transport|GO:0032366,intracellular sterol transport|GO:0010876,lipid localization|GO:0032365,intracellular lipid transport|GO:0006869,lipid transport|GO:0044765,single-organism transport|GO:0044699,single-organism process|GO:0071702,organic …	GO:0005783,endoplasmic reticulum|GO:0031975,envelope|GO:0043229,intracellular organelle|GO:0071944,cell periphery|GO:0043227,membrane-bounded organelle|GO:0043226,organelle|GO:0031224,intrinsic component of membrane|GO:0071782,endoplasmic reticulum tubular network|GO:0005737,cytoplasm|GO:0031984,organelle subcompartment|GO:0031090,organelle membrane|GO:0016021,integral component of membrane|GO:00…	GO:0005319,lipid transporter activity|GO:0005215,transporter activity|GO:0015248,sterol transporter activity|GO:0022892,substrate-specific transporter activity		http://www.uniprot.org/uniprot/P38851	FALSE
152	13.77	14.07	13.6	8.6	GL28199-R1_1	9	0.6668	0.6081	0.6252	0.5702	0.618	-0.694321	38.09	1e-129	P40309	KHA1	GO:1902600,hydrogen ion transmembrane transport|GO:0044699,single-organism process|GO:0015992,proton transport|GO:0071804,cellular potassium ion transport|GO:0071805,potassium ion transmembrane transport|GO:0051179,localization|GO:0098662,inorganic cation transmembrane transport|GO:0006810,transport|GO:0098660,inorganic ion transmembrane transport|GO:0015672,monovalent inorganic cation transport|…	GO:0005737,cytoplasm|GO:0005794,Golgi apparatus|GO:0043231,intracellular membrane-bounded organelle|GO:0016021,integral component of membrane|GO:0016020,membrane|GO:0044464,cell part|GO:0044444,cytoplasmic part|GO:0005623,cell|GO:0005622,intracellular|GO:0043229,intracellular organelle|GO:0012505,endomembrane system|GO:0044424,intracellular part|GO:0044425,membrane part|GO:0043227,membrane-bounde…	GO:0022891,substrate-specific transmembrane transporter activity|GO:0022890,inorganic cation transmembrane transporter activity|GO:0015297,antiporter activity|GO:0022892,substrate-specific transporter activity|GO:0015291,secondary active transmembrane transporter activity|GO:0015491,cation:cation antiporter activity|GO:0005215,transporter activity|GO:0008324,cation transmembrane transporter activ…		http://www.uniprot.org/uniprot/P40309	FALSE
153	70.5	71.49	47.1	45.4	GL28218-R1_1	46	0.3467	0.2355	0.4786	0.3133	0.344	-1.53952	39.04	5e-161	P25375	PRD1	GO:0044238,primary metabolic process|GO:0019538,protein metabolic process|GO:0043170,macromolecule metabolic process|GO:0071704,organic substance metabolic process|GO:0008152,metabolic process|GO:0006508,proteolysis	GO:0000324,fungal-type vacuole|GO:0000323,lytic vacuole|GO:0000322,storage vacuole|GO:0031970,organelle envelope lumen|GO:0031974,membrane-enclosed lumen|GO:0031975,envelope|GO:0043229,intracellular organelle|GO:0043227,membrane-bounded organelle|GO:0043226,organelle|GO:0005737,cytoplasm|GO:0005773,vacuole|GO:0005740,mitochondrial envelope|GO:0005739,mitochondrion|GO:0005758,mitochondrial interme…	GO:0016787,hydrolase activity|GO:0004175,endopeptidase activity|GO:0004222,metalloendopeptidase activity|GO:0043169,cation binding|GO:0043167,ion binding|GO:0003824,catalytic activity|GO:0070011,peptidase activity, acting on L-amino acid peptides|GO:0005488,binding|GO:0008233,peptidase activity|GO:0046872,metal ion binding|GO:0008237,metallopeptidase activity		http://www.uniprot.org/uniprot/P25375	FALSE
155	4	4.01	10.2	8.6	GL28634-R1_1	2	6.9823	8.9536	14.5881	23.7684	13.573	3.76267	27.4	1.9	P39937	PAC2	GO:0022607,cellular component assembly|GO:0006457,protein folding|GO:0070271,protein complex biogenesis|GO:0043933,macromolecular complex subunit organization|GO:0034622,cellular macromolecular complex assembly|GO:0071840,cellular component organization or biogenesis|GO:0007021,tubulin complex assembly|GO:0044267,cellular protein metabolic process|GO:0044260,cellular macromolecule metabolic proce…	GO:0005856,cytoskeleton|GO:0043234,protein complex|GO:0015630,microtubule cytoskeleton|GO:0043228,non-membrane-bounded organelle|GO:0043232,intracellular non-membrane-bounded organelle|GO:0044464,cell part|GO:0005623,cell|GO:0005737,cytoplasm|GO:0044446,intracellular organelle part|GO:0043229,intracellular organelle|GO:0044430,cytoskeletal part|GO:0044424,intracellular part|GO:0032991,macromolecu…	GO:0015631,tubulin binding|GO:0008092,cytoskeletal protein binding|GO:0005488,binding|GO:0005515,protein binding|GO:0043014,alpha-tubulin binding		http://www.uniprot.org/uniprot/P39937	FALSE
160	4.17	4.45	3.5	2.9	GL29514-R1_1	4	2.5586	2.2284	3.0479	2.6792	2.629	1.39451	49.83	3e-88	P53974	ARK1	GO:0022607,cellular component assembly|GO:0043933,macromolecular complex subunit organization|GO:0051049,regulation of transport|GO:0030036,actin cytoskeleton organization|GO:0051128,regulation of cellular component organization|GO:0044237,cellular metabolic process|GO:0050789,regulation of biological process|GO:0044699,single-organism process|GO:0044267,cellular protein metabolic process|GO:0051…	GO:0015629,actin cytoskeleton|GO:0061645,endocytic patch|GO:0043229,intracellular organelle|GO:0043228,non-membrane-bounded organelle|GO:0005622,intracellular|GO:0043226,organelle|GO:0005856,cytoskeleton|GO:0044430,cytoskeletal part|GO:0005737,cytoplasm|GO:0030479,actin cortical patch|GO:0005938,cell cortex|GO:0043232,intracellular non-membrane-bounded organelle|GO:0030863,cortical cytoskeleton|G…	GO:0035639,purine ribonucleoside triphosphate binding|GO:0004672,protein kinase activity|GO:0043167,ion binding|GO:1901363,heterocyclic compound binding|GO:0001883,purine nucleoside binding|GO:0001882,nucleoside binding|GO:0043168,anion binding|GO:0000166,nucleotide binding|GO:0004674,protein serine/threonine kinase activity|GO:0016740,transferase activity|GO:1901265,nucleoside phosphate binding|…		http://www.uniprot.org/uniprot/P53974	FALSE
162	14.16	14.33	18.1	14.3	GL29725-R1_1	7	11.4815	11.9124	4.0551	4.0179	7.867	2.97581	54.17	1.8	P50276	MUP1	GO:0006865,amino acid transport|GO:0006820,anion transport|GO:0044690,methionine import|GO:0000101,sulfur amino acid transport|GO:0042883,cysteine transport|GO:0051179,localization|GO:0071705,nitrogen compound transport|GO:0044699,single-organism process|GO:0006812,cation transport|GO:1902475,L-alpha-amino acid transmembrane transport|GO:0006810,transport|GO:0015849,organic acid transport|GO:0006…	GO:0031226,intrinsic component of plasma membrane|GO:0016021,integral component of membrane|GO:0016020,membrane|GO:0044464,cell part|GO:0005623,cell|GO:0071944,cell periphery|GO:0005887,integral component of plasma membrane|GO:0005886,plasma membrane|GO:0044425,membrane part|GO:0044459,plasma membrane part|GO:0031224,intrinsic component of membrane	GO:0005342,organic acid transmembrane transporter activity|GO:0015291,secondary active transmembrane transporter activity|GO:0000102,L-methionine secondary active transmembrane transporter activity|GO:1901680,sulfur-containing amino acid secondary active transmembrane transporter activity|GO:1901682,sulfur compound transmembrane transporter activity|GO:0008509,anion transmembrane transporter acti…		http://www.uniprot.org/uniprot/P50276	FALSE
164	16.5	16.76	17.4	14.5	GL29873-R1_1	12	2.5586	2.884	1.803	2.2491	2.374	1.24732	37.16	2e-92	P22146	GAS1	GO:0009892,negative regulation of metabolic process|GO:0080090,regulation of primary metabolic process|GO:0009890,negative regulation of biosynthetic process|GO:0031327,negative regulation of cellular biosynthetic process|GO:0031326,regulation of cellular biosynthetic process|GO:0030447,filamentous growth|GO:0031324,negative regulation of cellular metabolic process|GO:0031323,regulation of cellul…	GO:0030428,cell septum|GO:0044464,cell part|GO:0030135,coated vesicle|GO:0031974,membrane-enclosed lumen|GO:0043229,intracellular organelle|GO:0071944,cell periphery|GO:0009277,fungal-type cell wall|GO:0030133,transport vesicle|GO:0043227,membrane-bounded organelle|GO:0043226,organelle|GO:0031224,intrinsic component of membrane|GO:0031225,anchored component of membrane|GO:0034399,nuclear peripher…	GO:0003824,catalytic activity|GO:0016740,transferase activity|GO:0042124,1,3-beta-glucanosyltransferase activity|GO:0042123,glucanosyltransferase activity		http://www.uniprot.org/uniprot/P22146	FALSE
173	19.75	20.23	32.6	25.9	GL30376-R1_1	11	2.7797	1.5704	4.4875	2.466	2.826	1.49876	26.47	8.9	Q08919	TRE1	GO:0032511,late endosome to vacuole transport via multivesicular body sorting pathway|GO:0008104,protein localization|GO:0051234,establishment of localization|GO:0072666,establishment of protein localization to vacuole|GO:0072665,protein localization to vacuole|GO:0044248,cellular catabolic process|GO:0045324,late endosome to vacuole transport|GO:0051641,cellular localization|GO:0043632,modificat…	GO:0005737,cytoplasm|GO:0000324,fungal-type vacuole|GO:0000323,lytic vacuole|GO:0000322,storage vacuole|GO:0005773,vacuole|GO:0016021,integral component of membrane|GO:0016020,membrane|GO:0044464,cell part|GO:0044444,cytoplasmic part|GO:0005623,cell|GO:0005622,intracellular|GO:0043229,intracellular organelle|GO:0071944,cell periphery|GO:0005886,plasma membrane|GO:0044424,intracellular part|GO:004…	GO:0005488,binding|GO:0005515,protein binding		http://www.uniprot.org/uniprot/Q08919	FALSE
176	28.82	28.83	20.4	18.7	GL30522-R1_1	16	0.4786	0.2965	0.5152	0.3105	0.4	-1.32193	28.36	1e-96	P38237	UBP14	GO:0009892,negative regulation of metabolic process|GO:0080090,regulation of primary metabolic process|GO:0009890,negative regulation of biosynthetic process|GO:0031327,negative regulation of cellular biosynthetic process|GO:0031326,regulation of cellular biosynthetic process|GO:0031324,negative regulation of cellular metabolic process|GO:0031323,regulation of cellular metabolic process|GO:190157…	GO:0005737,cytoplasm|GO:0043231,intracellular membrane-bounded organelle|GO:0005634,nucleus|GO:0044464,cell part|GO:0005623,cell|GO:0005622,intracellular|GO:0043229,intracellular organelle|GO:0044424,intracellular part|GO:0043227,membrane-bounded organelle|GO:0043226,organelle	GO:0016787,hydrolase activity|GO:0019783,ubiquitin-like protein-specific protease activity|GO:0046914,transition metal ion binding|GO:0003824,catalytic activity|GO:0008242,omega peptidase activity|GO:0043167,ion binding|GO:0043169,cation binding|GO:0008234,cysteine-type peptidase activity|GO:0008238,exopeptidase activity|GO:0036459,ubiquitinyl hydrolase activity|GO:0070011,peptidase activity, act…		http://www.uniprot.org/uniprot/P38237	FALSE
179	23.33	23.62	33.7	32.7	GL30543-R1_1	20	0.2965	0.4966	0.263	0.4365	0.373	-1.42275			P40093	YER156C					http://www.uniprot.org/uniprot/P40093	FALSE
183	17.25	17.48	10.9	8	GL31094-R1_1	9	0.6081	0.2443	0.5808	0.2228	0.414	-1.2723	21.72	6.6	Q01476	UBP2	GO:0042592,homeostatic process|GO:0043632,modification-dependent macromolecule catabolic process|GO:0044699,single-organism process|GO:0044267,cellular protein metabolic process|GO:1901575,organic substance catabolic process|GO:0044265,cellular macromolecule catabolic process|GO:0044260,cellular macromolecule metabolic process|GO:0043162,ubiquitin-dependent protein catabolic process via the multi…	GO:0005737,cytoplasm|GO:0044464,cell part|GO:0005623,cell|GO:0005622,intracellular|GO:0044424,intracellular part	GO:0016787,hydrolase activity|GO:0019783,ubiquitin-like protein-specific protease activity|GO:0004843,ubiquitin-specific protease activity|GO:0003824,catalytic activity|GO:0070011,peptidase activity, acting on L-amino acid peptides|GO:0008234,cysteine-type peptidase activity|GO:0005488,binding|GO:0005515,protein binding|GO:0008233,peptidase activity|GO:0036459,ubiquitinyl hydrolase activity		http://www.uniprot.org/uniprot/Q01476	FALSE
185	6.8	7	13.8	9.6	GL31173-R1_1	4	0.3597	0.0643	0.5495	0.0731	0.262	-1.93236	34.33	8e-05	Q02799	LEE1			GO:0043169,cation binding|GO:0046872,metal ion binding|GO:0005488,binding|GO:0043167,ion binding		http://www.uniprot.org/uniprot/Q02799	FALSE
196	9.2	9.27	65.8	65.8	GL31536-R1_1	5	1.6144	1.8535	1.5276	1.803	1.7	0.765535	41.18	0.1	P53819	YRF1-6	GO:0071103,DNA conformation change|GO:0044238,primary metabolic process|GO:0060249,anatomical structure homeostasis|GO:0044699,single-organism process|GO:0090304,nucleic acid metabolic process|GO:0034641,cellular nitrogen compound metabolic process|GO:0006807,nitrogen compound metabolic process|GO:0071840,cellular component organization or biogenesis|GO:0000723,telomere maintenance|GO:0000722,tel…	GO:0043231,intracellular membrane-bounded organelle|GO:0005634,nucleus|GO:0044464,cell part|GO:0005623,cell|GO:0005622,intracellular|GO:0043229,intracellular organelle|GO:0044424,intracellular part|GO:0043227,membrane-bounded organelle|GO:0043226,organelle	GO:0035639,purine ribonucleoside triphosphate binding|GO:0005488,binding|GO:0003676,nucleic acid binding|GO:0003678,DNA helicase activity|GO:0043167,ion binding|GO:1901363,heterocyclic compound binding|GO:1901265,nucleoside phosphate binding|GO:0001882,nucleoside binding|GO:0043168,anion binding|GO:0000166,nucleotide binding|GO:0001883,purine nucleoside binding|GO:0032549,ribonucleoside binding|G…		http://www.uniprot.org/uniprot/P53819	FALSE
197	46.75	47.94	41.2	38.9	GL31548-R1_1	29	0.3192	0.4656	0.3133	0.4365	0.384	-1.38082	35.88	7e-124	Q08225	YOL057W	GO:0044238,primary metabolic process|GO:0019538,protein metabolic process|GO:0043170,macromolecule metabolic process|GO:0071704,organic substance metabolic process|GO:0008152,metabolic process|GO:0006508,proteolysis	GO:0005737,cytoplasm|GO:0044464,cell part|GO:0005623,cell|GO:0005622,intracellular|GO:0044424,intracellular part	GO:0004177,aminopeptidase activity|GO:0016787,hydrolase activity|GO:0003824,catalytic activity|GO:0043169,cation binding|GO:0043167,ion binding|GO:0008239,dipeptidyl-peptidase activity|GO:0008238,exopeptidase activity|GO:0070011,peptidase activity, acting on L-amino acid peptides|GO:0005488,binding|GO:0008233,peptidase activity|GO:0046872,metal ion binding|GO:0008237,metallopeptidase activity		http://www.uniprot.org/uniprot/Q08225	FALSE
