# Supplementary material for: Integrated Proteomics and Metabolomics Analysis Provides Insights into Ganoderic Acid Biosynthesis in Response to Methyl Jasmonate in Ganoderma Lucidum
Source: Int J Mol Sci. 2019 Dec 4;20(24):6116. doi: 10.3390/ijms20246116 (PMC6941157; doi:10.3390/ijms20246116)
Supplement: Supplementary file 1 [file ijms-20-06116-s001.zip › ijms-642095-revised-r1-supplementary/Table S1-S12/Table S11.xls]

## Sheet: Tablib Dataset
Pathway Name	Pathway ID	Pvalue	Pvalue_adjusted	Compounds	Count	Pop Hit	List_Total	Background Genes	URL
Metabolic pathways	map01100	2.56e-21	4.86e-19	C00041|L-Alanine|170875.161124;C01089|(R)-3-Hydroxybutanoate|1.65252798777e-06;C00978|N-Acetylserotonin|1.022833535e-06;C05500|20alpha-Hydroxycholesterol|448705.075774;C00262|Hypoxanthine|398663.663764;C00147|Adenine|157538.620579;C00086|Urea|1.91555472871;C00788|L-Adrenaline|1566948.50356;C01732|Mesaconate|1.79594169184;C01013|3-Hydroxypropanoate|0.782632901189;C00166|Phenylpyruvate|1.1543732124…	70	1580	91	5421	http://www.kegg.jp/kegg-bin/show_pathway?map01100/C00041%09red/C01089%09blue/C00978%09blue/C05500%09red/C00262%09red/C00147%09red/C00086%09red/C00788%09red/C01732%09red/C01013%09blue/C00166%09red/C06156%09red/C00082%09red/C00178%09red/C00106%09red/C00408%09red/C00168%09red/C02526%09blue/C00379%09red/C00380%09red/C00993%09red/C01419%09red/C00037%09red/C00065%09red/C00079%09red/C00242%09red/C00025%…
ABC transporters	map02010	3.95e-20	3.75e-18	C00041|L-Alanine|170875.161124;C00086|Urea|1.91555472871;C00379|Xylitol|1.21732697694;C00037|Glycine|3.67848660186;C00392|Mannitol|0.840759556192;C00065|L-Serine|2.80549145143;C00079|L-Phenylalanine|2.78855461548;C00025|L-Glutamate|0.265058808651;C00188|L-Threonine|1.68059953553;C00208|Maltose|1.50977465972;C00009|Orthophosphate|1.14993338319;C00116|Glycerol|2.47664630424;C00064|L-Glutamine|16368…	24	121	91	5421	http://www.kegg.jp/kegg-bin/show_pathway?map02010/C00041%09red/C00086%09red/C00379%09red/C00037%09red/C00392%09blue/C00065%09red/C00079%09red/C00025%09blue/C00188%09red/C00208%09red/C00009%09red/C00116%09red/C00064%09red/C02273%09blue/C00137%09blue/C01083%09blue/C00059%09red/C00047%09red/C00148%09red/C00333%09red/C00794%09red/C00089%09blue/C00051%09blue/C00183%09red
Biosynthesis of plant secondary metabolites	map01060	7.10e-14	4.49e-12	C00041|L-Alanine|170875.161124;C00166|Phenylpyruvate|1.15437321241;C01530|Octadecanoic acid|0.691004958913;C00082|L-Tyrosine|1.34234664448;C00408|L-Pipecolate|3986418.43441;C00037|Glycine|3.67848660186;C00065|L-Serine|2.80549145143;C00079|L-Phenylalanine|2.78855461548;C00025|L-Glutamate|0.265058808651;C00188|L-Threonine|1.68059953553;C00026|2-Oxoglutarate|0.714156285995;C00149|(S)-Malate|0.823027…	20	141	91	5421	http://www.kegg.jp/kegg-bin/show_pathway?map01060/C00041%09red/C00166%09red/C01530%09blue/C00082%09red/C00408%09red/C00037%09red/C00065%09red/C00079%09red/C00025%09blue/C00188%09red/C00026%09blue/C00149%09blue/C00064%09red/C00047%09red/C00097%09red/C00249%09blue/C00022%09blue/C00183%09red/C00122%09blue/C04677%09red
Biosynthesis of amino acids	map01230	8.55e-13	4.06e-11	C00041|L-Alanine|170875.161124;C00166|Phenylpyruvate|1.15437321241;C00082|L-Tyrosine|1.34234664448;C00037|Glycine|3.67848660186;C00065|L-Serine|2.80549145143;C00079|L-Phenylalanine|2.78855461548;C00025|L-Glutamate|0.265058808651;C00188|L-Threonine|1.68059953553;C00026|2-Oxoglutarate|0.714156285995;C00956|L-2-Aminoadipate|1.73352338183;C00064|L-Glutamine|1636894.36478;C00047|L-Lysine|20.9376029744…	18	123	91	5421	http://www.kegg.jp/kegg-bin/show_pathway?map01230/C00041%09red/C00166%09red/C00082%09red/C00037%09red/C00065%09red/C00079%09red/C00025%09blue/C00188%09red/C00026%09blue/C00956%09red/C00064%09red/C00047%09red/C00148%09red/C00097%09red/C00022%09blue/C01118%09red/C00183%09red/C00666%09red
Protein digestion and absorption	map04974	7.71e-12	2.93e-10	C00041|L-Alanine|170875.161124;C00082|L-Tyrosine|1.34234664448;C00037|Glycine|3.67848660186;C00065|L-Serine|2.80549145143;C00079|L-Phenylalanine|2.78855461548;C00025|L-Glutamate|0.265058808651;C00188|L-Threonine|1.68059953553;C00064|L-Glutamine|1636894.36478;C00047|L-Lysine|20.9376029744;C00148|L-Proline|1.72436888291;C00097|L-Cysteine|1.53989664682;C00183|L-Valine|1.36125720416	12	47	91	5421	http://www.kegg.jp/kegg-bin/show_pathway?map04974/C00041%09red/C00082%09red/C00037%09red/C00065%09red/C00079%09red/C00025%09blue/C00188%09red/C00064%09red/C00047%09red/C00148%09red/C00097%09red/C00183%09red
Aminoacyl-tRNA biosynthesis	map00970	2.85e-11	9.01e-10	C00041|L-Alanine|170875.161124;C00082|L-Tyrosine|1.34234664448;C00037|Glycine|3.67848660186;C00065|L-Serine|2.80549145143;C00079|L-Phenylalanine|2.78855461548;C00025|L-Glutamate|0.265058808651;C00188|L-Threonine|1.68059953553;C00064|L-Glutamine|1636894.36478;C00047|L-Lysine|20.9376029744;C00148|L-Proline|1.72436888291;C00097|L-Cysteine|1.53989664682;C00183|L-Valine|1.36125720416	12	52	91	5421	http://www.kegg.jp/kegg-bin/show_pathway?map00970/C00041%09red/C00082%09red/C00037%09red/C00065%09red/C00079%09red/C00025%09blue/C00188%09red/C00064%09red/C00047%09red/C00148%09red/C00097%09red/C00183%09red
Mineral absorption	map04978	5.39e-10	1.46e-08	C00041|L-Alanine|170875.161124;C00037|Glycine|3.67848660186;C00065|L-Serine|2.80549145143;C00079|L-Phenylalanine|2.78855461548;C00188|L-Threonine|1.68059953553;C00009|Orthophosphate|1.14993338319;C00064|L-Glutamine|1636894.36478;C00148|L-Proline|1.72436888291;C00183|L-Valine|1.36125720416	9	29	91	5421	http://www.kegg.jp/kegg-bin/show_pathway?map04978/C00041%09red/C00037%09red/C00065%09red/C00079%09red/C00188%09red/C00009%09red/C00064%09red/C00148%09red/C00183%09red
Purine metabolism	map00230	2.66e-09	6.31e-08	C00262|Hypoxanthine|398663.663764;C00147|Adenine|157538.620579;C00086|Urea|1.91555472871;C01367|3'-AMP|35.5666979659;C00037|Glycine|3.67848660186;C00242|Guanine|4.04546570945;C00064|L-Glutamine|1636894.36478;C00059|Sulfate|1.27047071399;C00575|3',5'-Cyclic AMP|224866.428888;C00212|Adenosine|2.2330601026;C00330|Deoxyguanosine|5.30298590044;C00387|Guanosine|4.4998765919;C04677|1-(5'-Phosphoribosyl)…	13	92	91	5421	http://www.kegg.jp/kegg-bin/show_pathway?map00230/C00262%09red/C00147%09red/C00086%09red/C01367%09red/C00037%09red/C00242%09red/C00064%09red/C00059%09red/C00575%09red/C00212%09red/C00330%09red/C00387%09red/C04677%09red
Carbon metabolism	map01200	1.24e-08	2.61e-07	C00041|L-Alanine|170875.161124;C01013|3-Hydroxypropanoate|0.782632901189;C00168|Hydroxypyruvate|1.74618974561;C00037|Glycine|3.67848660186;C00065|L-Serine|2.80549145143;C00026|2-Oxoglutarate|0.714156285995;C00149|(S)-Malate|0.823027551878;C00198|D-Glucono-1,5-lactone|1.12247338784;C00097|L-Cysteine|1.53989664682;C00257|D-Gluconic acid|1.62622634875;C00022|Pyruvate|0.521763652547;C00122|Fumarate|0…	13	104	91	5421	http://www.kegg.jp/kegg-bin/show_pathway?map01200/C00041%09red/C01013%09blue/C00168%09red/C00037%09red/C00065%09red/C00026%09blue/C00149%09blue/C00198%09red/C00097%09red/C00257%09red/C00022%09blue/C00122%09blue/C00989%09blue
Glyoxylate and dicarboxylate metabolism	map00630	3.85e-07	7.31e-06	C00168|Hydroxypyruvate|1.74618974561;C00037|Glycine|3.67848660186;C00065|L-Serine|2.80549145143;C00025|L-Glutamate|0.265058808651;C00209|Oxalate|1.1931242201;C00026|2-Oxoglutarate|0.714156285995;C00149|(S)-Malate|0.823027551878;C00064|L-Glutamine|1636894.36478;C00022|Pyruvate|0.521763652547	9	58	91	5421	http://www.kegg.jp/kegg-bin/show_pathway?map00630/C00168%09red/C00037%09red/C00065%09red/C00025%09blue/C00209%09red/C00026%09blue/C00149%09blue/C00064%09red/C00022%09blue
Phosphotransferase system (PTS)	map02060	1.01e-06	1.74e-05	C03752|2-Amino-2-deoxy-D-gluconate|257978.175602;C01132|N-Acetyl-D-galactosamine|1.39356574132;C00392|Mannitol|0.840759556192;C00208|Maltose|1.50977465972;C01083|alpha,alpha-Trehalose|0.88313883878;C00794|D-Sorbitol|1.24714354531;C00089|Sucrose|0.923322807625;C00022|Pyruvate|0.521763652547	8	48	91	5421	http://www.kegg.jp/kegg-bin/show_pathway?map02060/C03752%09red/C01132%09red/C00392%09blue/C00208%09red/C01083%09blue/C00794%09red/C00089%09blue/C00022%09blue
Arginine and proline metabolism	map00330	2.05e-06	3.24e-05	C00086|Urea|1.91555472871;C01877|4-Oxoproline|1.09863949037;C00025|L-Glutamate|0.265058808651;C00064|L-Glutamine|1636894.36478;C00148|L-Proline|1.72436888291;C00986|1,3-Diaminopropane|0.911798801396;C01157|Hydroxyproline|1.07354263885;C00022|Pyruvate|0.521763652547;C00122|Fumarate|0.968612512671;C00431|5-Aminopentanoate|0.877127698374	10	90	91	5421	http://www.kegg.jp/kegg-bin/show_pathway?map00330/C00086%09red/C01877%09red/C00025%09blue/C00064%09red/C00148%09red/C00986%09blue/C01157%09red/C00022%09blue/C00122%09blue/C00431%09blue
Pentose and glucuronate interconversions	map00040	2.95e-06	4.31e-05	C00379|Xylitol|1.21732697694;C00026|2-Oxoglutarate|0.714156285995;C00116|Glycerol|2.47664630424;C02273|Digalacturonate|0.929505467419;C00333|D-Galacturonate|1.28892725054;C01508|L-Lyxose|1.08759763235;C00022|Pyruvate|0.521763652547;C00474|Ribitol|1.22951440802	8	55	91	5421	http://www.kegg.jp/kegg-bin/show_pathway?map00040/C00379%09red/C00026%09blue/C00116%09red/C02273%09blue/C00333%09red/C01508%09red/C00022%09blue/C00474%09red
Alanine, aspartate and glutamate metabolism	map00250	5.31e-06	7.20e-05	C00041|L-Alanine|170875.161124;C00025|L-Glutamate|0.265058808651;C00026|2-Oxoglutarate|0.714156285995;C00064|L-Glutamine|1636894.36478;C00022|Pyruvate|0.521763652547;C00122|Fumarate|0.968612512671	6	28	91	5421	http://www.kegg.jp/kegg-bin/show_pathway?map00250/C00041%09red/C00025%09blue/C00026%09blue/C00064%09red/C00022%09blue/C00122%09blue
GABAergic synapse	map04727	8.78e-06	1.11e-04	C00025|L-Glutamate|0.265058808651;C00026|2-Oxoglutarate|0.714156285995;C00064|L-Glutamine|1636894.36478;C00575|3',5'-Cyclic AMP|224866.428888	4	9	91	5421	http://www.kegg.jp/kegg-bin/show_pathway?map04727/C00025%09blue/C00026%09blue/C00064%09red/C00575%09red
Biosynthesis of alkaloids derived from ornithine, lysine and nicotinic acid	map01064	1.34e-05	1.59e-04	C00408|L-Pipecolate|3986418.43441;C00079|L-Phenylalanine|2.78855461548;C00025|L-Glutamate|0.265058808651;C00026|2-Oxoglutarate|0.714156285995;C00149|(S)-Malate|0.823027551878;C00047|L-Lysine|20.9376029744;C00022|Pyruvate|0.521763652547;C00122|Fumarate|0.968612512671	8	67	91	5421	http://www.kegg.jp/kegg-bin/show_pathway?map01064/C00408%09red/C00079%09red/C00025%09blue/C00026%09blue/C00149%09blue/C00047%09red/C00022%09blue/C00122%09blue
Alcoholism	map05034	1.45e-05	1.62e-04	C00082|L-Tyrosine|1.34234664448;C00025|L-Glutamate|0.265058808651;C00575|3',5'-Cyclic AMP|224866.428888;C00212|Adenosine|2.2330601026	4	10	91	5421	http://www.kegg.jp/kegg-bin/show_pathway?map05034/C00082%09red/C00025%09blue/C00575%09red/C00212%09red
Glycine, serine and threonine metabolism	map00260	1.89e-05	2.00e-04	C00168|Hydroxypyruvate|1.74618974561;C00037|Glycine|3.67848660186;C00065|L-Serine|2.80549145143;C00188|L-Threonine|1.68059953553;C00097|L-Cysteine|1.53989664682;C00986|1,3-Diaminopropane|0.911798801396;C00022|Pyruvate|0.521763652547	7	51	91	5421	http://www.kegg.jp/kegg-bin/show_pathway?map00260/C00168%09red/C00037%09red/C00065%09red/C00188%09red/C00097%09red/C00986%09blue/C00022%09blue
Taurine and hypotaurine metabolism	map00430	2.51e-05	2.51e-04	C00041|L-Alanine|170875.161124;C00025|L-Glutamate|0.265058808651;C00026|2-Oxoglutarate|0.714156285995;C00097|L-Cysteine|1.53989664682;C00022|Pyruvate|0.521763652547	5	22	91	5421	http://www.kegg.jp/kegg-bin/show_pathway?map00430/C00041%09red/C00025%09blue/C00026%09blue/C00097%09red/C00022%09blue
Microbial metabolism in diverse environments	map01120	3.34e-05	3.17e-04	C00041|L-Alanine|170875.161124;C00086|Urea|1.91555472871;C03752|2-Amino-2-deoxy-D-gluconate|257978.175602;C01046|N-Methyl-L-glutamate|765930.113392;C01013|3-Hydroxypropanoate|0.782632901189;C00168|Hydroxypyruvate|1.74618974561;C02526|Biphenyl-2,3-diol|0.860128420051;C00037|Glycine|3.67848660186;C00065|L-Serine|2.80549145143;C00025|L-Glutamate|0.265058808651;C00209|Oxalate|1.1931242201;C00188|L-Th…	31	901	91	5421	http://www.kegg.jp/kegg-bin/show_pathway?map01120/C00041%09red/C00086%09red/C03752%09red/C01046%09red/C01013%09blue/C00168%09red/C02526%09blue/C00037%09red/C00065%09red/C00025%09blue/C00209%09red/C00188%09red/C03057%09red/C00026%09blue/C07727%09red/C00149%09blue/C00198%09red/C01108%09blue/C00064%09red/C03203%09red/C00137%09blue/C00059%09red/C00047%09red/C00097%09red/C00257%09red/C00986%09blue/C00…
Cysteine and methionine metabolism	map00270	3.98e-05	3.60e-04	C00041|L-Alanine|170875.161124;C00065|L-Serine|2.80549145143;C00059|Sulfate|1.27047071399;C00097|L-Cysteine|1.53989664682;C00051|Glutathione|0.601566324192;C00022|Pyruvate|0.521763652547;C01118|O-Succinyl-L-homoserine|2.48484339418	7	57	91	5421	http://www.kegg.jp/kegg-bin/show_pathway?map00270/C00041%09red/C00065%09red/C00059%09red/C00097%09red/C00051%09blue/C00022%09blue/C01118%09red
Two-component system	map02020	5.31e-05	4.39e-04	C00788|L-Adrenaline|1566948.50356;C00025|L-Glutamate|0.265058808651;C00009|Orthophosphate|1.14993338319;C00149|(S)-Malate|0.823027551878;C00064|L-Glutamine|1636894.36478;C00122|Fumarate|0.968612512671	6	41	91	5421	http://www.kegg.jp/kegg-bin/show_pathway?map02020/C00788%09red/C00025%09blue/C00009%09red/C00149%09blue/C00064%09red/C00122%09blue
Butanoate metabolism	map00650	5.31e-05	4.39e-04	C01089|(R)-3-Hydroxybutanoate|1.65252798777e-06;C00025|L-Glutamate|0.265058808651;C00026|2-Oxoglutarate|0.714156285995;C00022|Pyruvate|0.521763652547;C00122|Fumarate|0.968612512671;C00989|4-Hydroxybutanoic acid|0.599665680367	6	41	91	5421	http://www.kegg.jp/kegg-bin/show_pathway?map00650/C01089%09blue/C00025%09blue/C00026%09blue/C00022%09blue/C00122%09blue/C00989%09blue
Parkinson's disease	map05012	8.81e-05	6.42e-04	C00082|L-Tyrosine|1.34234664448;C00009|Orthophosphate|1.14993338319;C00575|3',5'-Cyclic AMP|224866.428888;C00212|Adenosine|2.2330601026	4	15	91	5421	http://www.kegg.jp/kegg-bin/show_pathway?map05012/C00082%09red/C00009%09red/C00575%09red/C00212%09red
D-Alanine metabolism	map00473	8.83e-05	6.42e-04	C00041|L-Alanine|170875.161124;C00993|D-Alanyl-D-alanine|5.9990139276;C00022|Pyruvate|0.521763652547	3	6	91	5421	http://www.kegg.jp/kegg-bin/show_pathway?map00473/C00041%09red/C00993%09red/C00022%09blue
Carbon fixation pathways in prokaryotes	map00720	9.12e-05	6.42e-04	C01013|3-Hydroxypropanoate|0.782632901189;C00026|2-Oxoglutarate|0.714156285995;C00149|(S)-Malate|0.823027551878;C00022|Pyruvate|0.521763652547;C00122|Fumarate|0.968612512671;C00989|4-Hydroxybutanoic acid|0.599665680367	6	45	91	5421	http://www.kegg.jp/kegg-bin/show_pathway?map00720/C01013%09blue/C00026%09blue/C00149%09blue/C00022%09blue/C00122%09blue/C00989%09blue
Cyanoamino acid metabolism	map00460	9.12e-05	6.42e-04	C00082|L-Tyrosine|1.34234664448;C00037|Glycine|3.67848660186;C00065|L-Serine|2.80549145143;C00079|L-Phenylalanine|2.78855461548;C00183|L-Valine|1.36125720416;C00302|DL-Glutamate|1.4548432224	6	45	91	5421	http://www.kegg.jp/kegg-bin/show_pathway?map00460/C00082%09red/C00037%09red/C00065%09red/C00079%09red/C00183%09red/C00302%09red
Proximal tubule bicarbonate reclamation	map04964	1.50e-04	1.00e-03	C00025|L-Glutamate|0.265058808651;C00026|2-Oxoglutarate|0.714156285995;C00149|(S)-Malate|0.823027551878;C00064|L-Glutamine|1636894.36478	4	17	91	5421	http://www.kegg.jp/kegg-bin/show_pathway?map04964/C00025%09blue/C00026%09blue/C00149%09blue/C00064%09red
Cocaine addiction	map05030	1.53e-04	1.00e-03	C00082|L-Tyrosine|1.34234664448;C00025|L-Glutamate|0.265058808651;C00575|3',5'-Cyclic AMP|224866.428888	3	7	91	5421	http://www.kegg.jp/kegg-bin/show_pathway?map05030/C00082%09red/C00025%09blue/C00575%09red
Glutamatergic synapse	map04724	2.41e-04	1.53e-03	C00025|L-Glutamate|0.265058808651;C00064|L-Glutamine|1636894.36478;C00575|3',5'-Cyclic AMP|224866.428888	3	8	91	5421	http://www.kegg.jp/kegg-bin/show_pathway?map04724/C00025%09blue/C00064%09red/C00575%09red
Biosynthesis of alkaloids derived from histidine and purine	map01065	2.60e-04	1.60e-03	C00026|2-Oxoglutarate|0.714156285995;C00149|(S)-Malate|0.823027551878;C00022|Pyruvate|0.521763652547;C00122|Fumarate|0.968612512671;C04677|1-(5'-Phosphoribosyl)-5-amino-4-imidazolecarboxamide|1.94325915164	5	35	91	5421	http://www.kegg.jp/kegg-bin/show_pathway?map01065/C00026%09blue/C00149%09blue/C00022%09blue/C00122%09blue/C04677%09red
Cell cycle - yeast	map04111	2.79e-04	1.65e-03	C00009|Orthophosphate|1.14993338319;C00575|3',5'-Cyclic AMP|224866.428888	2	2	91	5421	http://www.kegg.jp/kegg-bin/show_pathway?map04111/C00009%09red/C00575%09red
Citrate cycle (TCA cycle)	map00020	2.93e-04	1.65e-03	C00026|2-Oxoglutarate|0.714156285995;C00149|(S)-Malate|0.823027551878;C00022|Pyruvate|0.521763652547;C00122|Fumarate|0.968612512671	4	20	91	5421	http://www.kegg.jp/kegg-bin/show_pathway?map00020/C00026%09blue/C00149%09blue/C00022%09blue/C00122%09blue
2-Oxocarboxylic acid metabolism	map01210	2.96e-04	1.65e-03	C00166|Phenylpyruvate|1.15437321241;C00082|L-Tyrosine|1.34234664448;C00079|L-Phenylalanine|2.78855461548;C00025|L-Glutamate|0.265058808651;C00026|2-Oxoglutarate|0.714156285995;C00956|L-2-Aminoadipate|1.73352338183;C00047|L-Lysine|20.9376029744;C00022|Pyruvate|0.521763652547;C00183|L-Valine|1.36125720416	9	130	91	5421	http://www.kegg.jp/kegg-bin/show_pathway?map01210/C00166%09red/C00082%09red/C00079%09red/C00025%09blue/C00026%09blue/C00956%09red/C00047%09red/C00022%09blue/C00183%09red
Amphetamine addiction	map05031	3.57e-04	1.94e-03	C00082|L-Tyrosine|1.34234664448;C00025|L-Glutamate|0.265058808651;C00575|3',5'-Cyclic AMP|224866.428888	3	9	91	5421	http://www.kegg.jp/kegg-bin/show_pathway?map05031/C00082%09red/C00025%09blue/C00575%09red
Glutathione metabolism	map00480	3.87e-04	2.04e-03	C01419|Cys-Gly|4.14860617565;C00037|Glycine|3.67848660186;C00025|L-Glutamate|0.265058808651;C00097|L-Cysteine|1.53989664682;C00051|Glutathione|0.601566324192	5	38	91	5421	http://www.kegg.jp/kegg-bin/show_pathway?map00480/C01419%09red/C00037%09red/C00025%09blue/C00097%09red/C00051%09blue
Carbon fixation in photosynthetic organisms	map00710	5.15e-04	2.65e-03	C00041|L-Alanine|170875.161124;C00149|(S)-Malate|0.823027551878;C02076|Sedoheptulose|1.82959002967;C00022|Pyruvate|0.521763652547	4	23	91	5421	http://www.kegg.jp/kegg-bin/show_pathway?map00710/C00041%09red/C00149%09blue/C02076%09red/C00022%09blue
Pyrimidine metabolism	map00240	7.67e-04	3.83e-03	C00086|Urea|1.91555472871;C01013|3-Hydroxypropanoate|0.782632901189;C00178|Thymine|275455.938369;C00106|Uracil|2.23483952786;C00380|Cytosine|2.68244899966;C00064|L-Glutamine|1636894.36478	6	66	91	5421	http://www.kegg.jp/kegg-bin/show_pathway?map00240/C00086%09red/C01013%09blue/C00178%09red/C00106%09red/C00380%09red/C00064%09red
Prion diseases	map05020	8.27e-04	3.93e-03	C00575|3',5'-Cyclic AMP|224866.428888;C02140|Corticosterone|1.33414320871	2	3	91	5421	http://www.kegg.jp/kegg-bin/show_pathway?map05020/C00575%09red/C02140%09red
Renal cell carcinoma	map05211	8.27e-04	3.93e-03	C00149|(S)-Malate|0.823027551878;C00122|Fumarate|0.968612512671	2	3	91	5421	http://www.kegg.jp/kegg-bin/show_pathway?map05211/C00149%09blue/C00122%09blue
Galactose metabolism	map00052	8.59e-04	3.98e-03	C01132|N-Acetyl-D-galactosamine|1.39356574132;C00116|Glycerol|2.47664630424;C00137|myo-Inositol|0.854584300795;C00794|D-Sorbitol|1.24714354531;C00089|Sucrose|0.923322807625	5	45	91	5421	http://www.kegg.jp/kegg-bin/show_pathway?map00052/C01132%09red/C00116%09red/C00137%09blue/C00794%09red/C00089%09blue
D-Glutamine and D-glutamate metabolism	map00471	9.02e-04	4.08e-03	C00025|L-Glutamate|0.265058808651;C00026|2-Oxoglutarate|0.714156285995;C00064|L-Glutamine|1636894.36478	3	12	91	5421	http://www.kegg.jp/kegg-bin/show_pathway?map00471/C00025%09blue/C00026%09blue/C00064%09red
Thiamine metabolism	map00730	1.12e-03	4.83e-03	C00082|L-Tyrosine|1.34234664448;C00037|Glycine|3.67848660186;C00097|L-Cysteine|1.53989664682;C00022|Pyruvate|0.521763652547	4	28	91	5421	http://www.kegg.jp/kegg-bin/show_pathway?map00730/C00082%09red/C00037%09red/C00097%09red/C00022%09blue
Pantothenate and CoA biosynthesis	map00770	1.12e-03	4.83e-03	C00106|Uracil|2.23483952786;C00097|L-Cysteine|1.53989664682;C00022|Pyruvate|0.521763652547;C00183|L-Valine|1.36125720416	4	28	91	5421	http://www.kegg.jp/kegg-bin/show_pathway?map00770/C00106%09red/C00097%09red/C00022%09blue/C00183%09red
Taste transduction	map04742	1.16e-03	4.89e-03	C00025|L-Glutamate|0.265058808651;C00575|3',5'-Cyclic AMP|224866.428888;C00089|Sucrose|0.923322807625	3	13	91	5421	http://www.kegg.jp/kegg-bin/show_pathway?map04742/C00025%09blue/C00575%09red/C00089%09blue
Phenylalanine metabolism	map00360	1.22e-03	5.03e-03	C00166|Phenylpyruvate|1.15437321241;C00082|L-Tyrosine|1.34234664448;C00079|L-Phenylalanine|2.78855461548;C05332|Phenethylamine|1.34115219094;C00022|Pyruvate|0.521763652547;C00122|Fumarate|0.968612512671	6	72	91	5421	http://www.kegg.jp/kegg-bin/show_pathway?map00360/C00166%09red/C00082%09red/C00079%09red/C05332%09red/C00022%09blue/C00122%09blue
Sulfur metabolism	map00920	1.28e-03	5.18e-03	C00065|L-Serine|2.80549145143;C00059|Sulfate|1.27047071399;C00097|L-Cysteine|1.53989664682;C01118|O-Succinyl-L-homoserine|2.48484339418	4	29	91	5421	http://www.kegg.jp/kegg-bin/show_pathway?map00920/C00065%09red/C00059%09red/C00097%09red/C01118%09red
Lysine degradation	map00310	1.67e-03	6.59e-03	C00408|L-Pipecolate|3986418.43441;C00037|Glycine|3.67848660186;C00956|L-2-Aminoadipate|1.73352338183;C00047|L-Lysine|20.9376029744;C00431|5-Aminopentanoate|0.877127698374	5	52	91	5421	http://www.kegg.jp/kegg-bin/show_pathway?map00310/C00408%09red/C00037%09red/C00956%09red/C00047%09red/C00431%09blue
Methane metabolism	map00680	1.73e-03	6.70e-03	C01046|N-Methyl-L-glutamate|765930.113392;C00168|Hydroxypyruvate|1.74618974561;C00037|Glycine|3.67848660186;C00065|L-Serine|2.80549145143;C00149|(S)-Malate|0.823027551878;C00022|Pyruvate|0.521763652547	6	77	91	5421	http://www.kegg.jp/kegg-bin/show_pathway?map00680/C01046%09red/C00168%09red/C00037%09red/C00065%09red/C00149%09blue/C00022%09blue
C5-Branched dibasic acid metabolism	map00660	1.87e-03	7.09e-03	C01732|Mesaconate|1.79594169184;C00025|L-Glutamate|0.265058808651;C00026|2-Oxoglutarate|0.714156285995;C00022|Pyruvate|0.521763652547	4	32	91	5421	http://www.kegg.jp/kegg-bin/show_pathway?map00660/C01732%09red/C00025%09blue/C00026%09blue/C00022%09blue
Lysine biosynthesis	map00300	2.61e-03	9.55e-03	C00026|2-Oxoglutarate|0.714156285995;C00956|L-2-Aminoadipate|1.73352338183;C00047|L-Lysine|20.9376029744;C00666|LL-2,6-Diaminoheptanedioate|2.22524428382	4	35	91	5421	http://www.kegg.jp/kegg-bin/show_pathway?map00300/C00026%09blue/C00956%09red/C00047%09red/C00666%09red
Pentose phosphate pathway	map00030	2.61e-03	9.55e-03	C03752|2-Amino-2-deoxy-D-gluconate|257978.175602;C00198|D-Glucono-1,5-lactone|1.12247338784;C00257|D-Gluconic acid|1.62622634875;C00022|Pyruvate|0.521763652547	4	35	91	5421	http://www.kegg.jp/kegg-bin/show_pathway?map00030/C03752%09red/C00198%09red/C00257%09red/C00022%09blue
Penicillin and cephalosporin biosynthesis	map00311	3.11e-03	1.12e-02	C00956|L-2-Aminoadipate|1.73352338183;C00097|L-Cysteine|1.53989664682;C00183|L-Valine|1.36125720416	3	18	91	5421	http://www.kegg.jp/kegg-bin/show_pathway?map00311/C00956%09red/C00097%09red/C00183%09red
Retrograde endocannabinoid signaling	map04723	3.65e-03	1.28e-02	C00025|L-Glutamate|0.265058808651;C00116|Glycerol|2.47664630424;C00575|3',5'-Cyclic AMP|224866.428888	3	19	91	5421	http://www.kegg.jp/kegg-bin/show_pathway?map04723/C00025%09blue/C00116%09red/C00575%09red
Melanogenesis	map04916	4.00e-03	1.38e-02	C00082|L-Tyrosine|1.34234664448;C00575|3',5'-Cyclic AMP|224866.428888	2	6	91	5421	http://www.kegg.jp/kegg-bin/show_pathway?map04916/C00082%09red/C00575%09red
Pathways in cancer	map05200	4.24e-03	1.44e-02	C03917|Dihydrotestosterone|1.04892306327;C00149|(S)-Malate|0.823027551878;C00122|Fumarate|0.968612512671	3	20	91	5421	http://www.kegg.jp/kegg-bin/show_pathway?map05200/C03917%09red/C00149%09blue/C00122%09blue
Biosynthesis of plant hormones	map01070	5.41e-03	1.80e-02	C00079|L-Phenylalanine|2.78855461548;C00026|2-Oxoglutarate|0.714156285995;C00149|(S)-Malate|0.823027551878;C00022|Pyruvate|0.521763652547;C00122|Fumarate|0.968612512671	5	68	91	5421	http://www.kegg.jp/kegg-bin/show_pathway?map01070/C00079%09red/C00026%09blue/C00149%09blue/C00022%09blue/C00122%09blue
Long-term potentiation	map04720	5.54e-03	1.82e-02	C00025|L-Glutamate|0.265058808651;C00575|3',5'-Cyclic AMP|224866.428888	2	7	91	5421	http://www.kegg.jp/kegg-bin/show_pathway?map04720/C00025%09blue/C00575%09red
Valine, leucine and isoleucine biosynthesis	map00290	6.36e-03	2.05e-02	C00188|L-Threonine|1.68059953553;C00022|Pyruvate|0.521763652547;C00183|L-Valine|1.36125720416	3	23	91	5421	http://www.kegg.jp/kegg-bin/show_pathway?map00290/C00188%09red/C00022%09blue/C00183%09red
Morphine addiction	map05032	7.31e-03	2.31e-02	C00575|3',5'-Cyclic AMP|224866.428888;C00212|Adenosine|2.2330601026	2	8	91	5421	http://www.kegg.jp/kegg-bin/show_pathway?map05032/C00575%09red/C00212%09red
Ascorbate and aldarate metabolism	map00053	7.64e-03	2.38e-02	C00026|2-Oxoglutarate|0.714156285995;C00137|myo-Inositol|0.854584300795;C00333|D-Galacturonate|1.28892725054;C00022|Pyruvate|0.521763652547	4	47	91	5421	http://www.kegg.jp/kegg-bin/show_pathway?map00053/C00026%09blue/C00137%09blue/C00333%09red/C00022%09blue
Biosynthesis of alkaloids derived from terpenoid and polyketide	map01066	8.23e-03	2.52e-02	C00026|2-Oxoglutarate|0.714156285995;C00149|(S)-Malate|0.823027551878;C00022|Pyruvate|0.521763652547;C00122|Fumarate|0.968612512671	4	48	91	5421	http://www.kegg.jp/kegg-bin/show_pathway?map01066/C00026%09blue/C00149%09blue/C00022%09blue/C00122%09blue
Tyrosine metabolism	map00350	8.64e-03	2.61e-02	C00788|L-Adrenaline|1566948.50356;C00082|L-Tyrosine|1.34234664448;C05577|3,4-Dihydroxymandelaldehyde|0.793202920311;C00022|Pyruvate|0.521763652547;C00122|Fumarate|0.968612512671	5	76	91	5421	http://www.kegg.jp/kegg-bin/show_pathway?map00350/C00788%09red/C00082%09red/C05577%09blue/C00022%09blue/C00122%09blue
Biosynthesis of alkaloids derived from shikimate pathway	map01063	9.80e-03	2.91e-02	C00082|L-Tyrosine|1.34234664448;C00079|L-Phenylalanine|2.78855461548;C00026|2-Oxoglutarate|0.714156285995;C00149|(S)-Malate|0.823027551878;C00022|Pyruvate|0.521763652547;C00183|L-Valine|1.36125720416;C00122|Fumarate|0.968612512671	7	143	91	5421	http://www.kegg.jp/kegg-bin/show_pathway?map01063/C00082%09red/C00079%09red/C00026%09blue/C00149%09blue/C00022%09blue/C00183%09red/C00122%09blue
Starch and sucrose metabolism	map00500	1.02e-02	2.98e-02	C00208|Maltose|1.50977465972;C01083|alpha,alpha-Trehalose|0.88313883878;C00333|D-Galacturonate|1.28892725054;C00089|Sucrose|0.923322807625	4	51	91	5421	http://www.kegg.jp/kegg-bin/show_pathway?map00500/C00208%09red/C01083%09blue/C00333%09red/C00089%09blue
Sulfur relay system	map04122	1.15e-02	3.31e-02	C00041|L-Alanine|170875.161124;C00097|L-Cysteine|1.53989664682	2	10	91	5421	http://www.kegg.jp/kegg-bin/show_pathway?map04122/C00041%09red/C00097%09red
Adrenergic signaling in cardiomyocytes	map04261	1.39e-02	3.83e-02	C00788|L-Adrenaline|1566948.50356;C00575|3',5'-Cyclic AMP|224866.428888	2	11	91	5421	http://www.kegg.jp/kegg-bin/show_pathway?map04261/C00788%09red/C00575%09red
Circadian entrainment	map04713	1.39e-02	3.83e-02	C00025|L-Glutamate|0.265058808651;C00575|3',5'-Cyclic AMP|224866.428888	2	11	91	5421	http://www.kegg.jp/kegg-bin/show_pathway?map04713/C00025%09blue/C00575%09red
Gap junction	map04540	1.39e-02	3.83e-02	C00025|L-Glutamate|0.265058808651;C00575|3',5'-Cyclic AMP|224866.428888	2	11	91	5421	http://www.kegg.jp/kegg-bin/show_pathway?map04540/C00025%09blue/C00575%09red
beta-Alanine metabolism	map00410	1.46e-02	3.98e-02	C01013|3-Hydroxypropanoate|0.782632901189;C00106|Uracil|2.23483952786;C00986|1,3-Diaminopropane|0.911798801396	3	31	91	5421	http://www.kegg.jp/kegg-bin/show_pathway?map00410/C01013%09blue/C00106%09red/C00986%09blue
Synaptic vesicle cycle	map04721	1.65e-02	4.35e-02	C00037|Glycine|3.67848660186;C00025|L-Glutamate|0.265058808651	2	12	91	5421	http://www.kegg.jp/kegg-bin/show_pathway?map04721/C00037%09red/C00025%09blue
Dopaminergic synapse	map04728	1.65e-02	4.35e-02	C00082|L-Tyrosine|1.34234664448;C00575|3',5'-Cyclic AMP|224866.428888	2	12	91	5421	http://www.kegg.jp/kegg-bin/show_pathway?map04728/C00082%09red/C00575%09red
Pyruvate metabolism	map00620	1.88e-02	4.90e-02	C00149|(S)-Malate|0.823027551878;C00022|Pyruvate|0.521763652547;C00122|Fumarate|0.968612512671	3	34	91	5421	http://www.kegg.jp/kegg-bin/show_pathway?map00620/C00149%09blue/C00022%09blue/C00122%09blue
Insulin secretion	map04911	1.93e-02	4.95e-02	C00575|3',5'-Cyclic AMP|224866.428888;C00022|Pyruvate|0.521763652547	2	13	91	5421	http://www.kegg.jp/kegg-bin/show_pathway?map04911/C00575%09red/C00022%09blue
Phenylalanine, tyrosine and tryptophan biosynthesis	map00400	2.03e-02	5.15e-02	C00166|Phenylpyruvate|1.15437321241;C00082|L-Tyrosine|1.34234664448;C00079|L-Phenylalanine|2.78855461548	3	35	91	5421	http://www.kegg.jp/kegg-bin/show_pathway?map00400/C00166%09red/C00082%09red/C00079%09red
HIF-1 signaling pathway	map04066	2.54e-02	6.35e-02	C00026|2-Oxoglutarate|0.714156285995;C00022|Pyruvate|0.521763652547	2	15	91	5421	http://www.kegg.jp/kegg-bin/show_pathway?map04066/C00026%09blue/C00022%09blue
Tropane, piperidine and pyridine alkaloid biosynthesis	map00960	2.68e-02	6.60e-02	C00166|Phenylpyruvate|1.15437321241;C00408|L-Pipecolate|3986418.43441;C00079|L-Phenylalanine|2.78855461548;C00047|L-Lysine|20.9376029744	4	68	91	5421	http://www.kegg.jp/kegg-bin/show_pathway?map00960/C00166%09red/C00408%09red/C00079%09red/C00047%09red
Oxidative phosphorylation	map00190	2.87e-02	6.93e-02	C00009|Orthophosphate|1.14993338319;C00122|Fumarate|0.968612512671	2	16	91	5421	http://www.kegg.jp/kegg-bin/show_pathway?map00190/C00009%09red/C00122%09blue
Biosynthesis of phenylpropanoids	map01061	2.88e-02	6.93e-02	C00079|L-Phenylalanine|2.78855461548;C00026|2-Oxoglutarate|0.714156285995;C00149|(S)-Malate|0.823027551878;C00022|Pyruvate|0.521763652547;C00122|Fumarate|0.968612512671	5	103	91	5421	http://www.kegg.jp/kegg-bin/show_pathway?map01061/C00079%09red/C00026%09blue/C00149%09blue/C00022%09blue/C00122%09blue
Circadian rhythm	map04710	3.33e-02	7.81e-02	C00575|3',5'-Cyclic AMP|224866.428888	1	2	91	5421	http://www.kegg.jp/kegg-bin/show_pathway?map04710/C00575%09red
Vasopressin-regulated water reabsorption	map04962	3.33e-02	7.81e-02	C00575|3',5'-Cyclic AMP|224866.428888	1	2	91	5421	http://www.kegg.jp/kegg-bin/show_pathway?map04962/C00575%09red
Histidine metabolism	map00340	3.91e-02	8.96e-02	C00025|L-Glutamate|0.265058808651;C00026|2-Oxoglutarate|0.714156285995;C04677|1-(5'-Phosphoribosyl)-5-amino-4-imidazolecarboxamide|1.94325915164	3	45	91	5421	http://www.kegg.jp/kegg-bin/show_pathway?map00340/C00025%09blue/C00026%09blue/C04677%09red
Nitrogen metabolism	map00910	3.96e-02	8.96e-02	C00025|L-Glutamate|0.265058808651;C00064|L-Glutamine|1636894.36478	2	19	91	5421	http://www.kegg.jp/kegg-bin/show_pathway?map00910/C00025%09blue/C00064%09red
Biosynthesis of vancomycin group antibiotics	map01055	3.96e-02	8.96e-02	C12026|3,5-Dihydroxy-phenylglycine|6.4039172494;C00082|L-Tyrosine|1.34234664448	2	19	91	5421	http://www.kegg.jp/kegg-bin/show_pathway?map01055/C12026%09red/C00082%09red
Thyroid hormone synthesis	map04918	4.76e-02	1.06e-01	C00575|3',5'-Cyclic AMP|224866.428888;C00051|Glutathione|0.601566324192	2	21	91	5421	http://www.kegg.jp/kegg-bin/show_pathway?map04918/C00575%09red/C00051%09blue
Meiosis - yeast	map04113	4.95e-02	1.08e-01	C00575|3',5'-Cyclic AMP|224866.428888	1	3	91	5421	http://www.kegg.jp/kegg-bin/show_pathway?map04113/C00575%09red
Huntington's disease	map05016	4.95e-02	1.08e-01	C00025|L-Glutamate|0.265058808651	1	3	91	5421	http://www.kegg.jp/kegg-bin/show_pathway?map05016/C00025%09blue
Sphingolipid metabolism	map00600	6.51e-02	1.32e-01	C00065|L-Serine|2.80549145143;C12144|Phytosphingosine|6.44122035282	2	25	91	5421	http://www.kegg.jp/kegg-bin/show_pathway?map00600/C00065%09red/C12144%09red
Leukocyte transendothelial migration	map04670	6.55e-02	1.32e-01	C00575|3',5'-Cyclic AMP|224866.428888	1	4	91	5421	http://www.kegg.jp/kegg-bin/show_pathway?map04670/C00575%09red
Vibrio cholerae pathogenic cycle	map05111	6.55e-02	1.32e-01	C00575|3',5'-Cyclic AMP|224866.428888	1	4	91	5421	http://www.kegg.jp/kegg-bin/show_pathway?map05111/C00575%09red
Oocyte meiosis	map04114	6.55e-02	1.32e-01	C00575|3',5'-Cyclic AMP|224866.428888	1	4	91	5421	http://www.kegg.jp/kegg-bin/show_pathway?map04114/C00575%09red
Dilated cardiomyopathy	map05414	6.55e-02	1.32e-01	C00575|3',5'-Cyclic AMP|224866.428888	1	4	91	5421	http://www.kegg.jp/kegg-bin/show_pathway?map05414/C00575%09red
Insulin signaling pathway	map04910	6.55e-02	1.32e-01	C00575|3',5'-Cyclic AMP|224866.428888	1	4	91	5421	http://www.kegg.jp/kegg-bin/show_pathway?map04910/C00575%09red
Progesterone-mediated oocyte maturation	map04914	6.55e-02	1.32e-01	C00575|3',5'-Cyclic AMP|224866.428888	1	4	91	5421	http://www.kegg.jp/kegg-bin/show_pathway?map04914/C00575%09red
Vascular smooth muscle contraction	map04270	6.98e-02	1.40e-01	C00575|3',5'-Cyclic AMP|224866.428888;C00212|Adenosine|2.2330601026	2	26	91	5421	http://www.kegg.jp/kegg-bin/show_pathway?map04270/C00575%09red/C00212%09red
Dioxin degradation	map00621	7.29e-02	1.44e-01	C02526|Biphenyl-2,3-diol|0.860128420051;C00022|Pyruvate|0.521763652547;C08060|Carbazole|1.14407296821	3	58	91	5421	http://www.kegg.jp/kegg-bin/show_pathway?map00621/C02526%09blue/C00022%09blue/C08060%09red
Carbohydrate digestion and absorption	map04973	7.46e-02	1.45e-01	C00208|Maltose|1.50977465972;C00089|Sucrose|0.923322807625	2	27	91	5421	http://www.kegg.jp/kegg-bin/show_pathway?map04973/C00208%09red/C00089%09blue
Peptidoglycan biosynthesis	map00550	7.46e-02	1.45e-01	C00993|D-Alanyl-D-alanine|5.9990139276;C00009|Orthophosphate|1.14993338319	2	27	91	5421	http://www.kegg.jp/kegg-bin/show_pathway?map00550/C00993%09red/C00009%09red
Biotin metabolism	map00780	7.95e-02	1.45e-01	C00086|Urea|1.91555472871;C00047|L-Lysine|20.9376029744	2	28	91	5421	http://www.kegg.jp/kegg-bin/show_pathway?map00780/C00086%09red/C00047%09red
FoxO signaling pathway	map04068	8.12e-02	1.45e-01	C00025|L-Glutamate|0.265058808651	1	5	91	5421	http://www.kegg.jp/kegg-bin/show_pathway?map04068/C00025%09blue
Rap1 signaling pathway	map04015	8.12e-02	1.45e-01	C00575|3',5'-Cyclic AMP|224866.428888	1	5	91	5421	http://www.kegg.jp/kegg-bin/show_pathway?map04015/C00575%09red
Catecholamine transferase inhibitors	map07216	8.12e-02	1.45e-01	C01108|1,2,3-Trihydroxybenzene|0.517612583567	1	5	91	5421	http://www.kegg.jp/kegg-bin/show_pathway?map07216/C01108%09blue
MAPK signaling pathway	map04010	8.12e-02	1.45e-01	C00575|3',5'-Cyclic AMP|224866.428888	1	5	91	5421	http://www.kegg.jp/kegg-bin/show_pathway?map04010/C00575%09red
Chemokine signaling pathway	map04062	8.12e-02	1.45e-01	C00575|3',5'-Cyclic AMP|224866.428888	1	5	91	5421	http://www.kegg.jp/kegg-bin/show_pathway?map04062/C00575%09red
Epithelial cell signaling in Helicobacter pylori infection	map05120	8.12e-02	1.45e-01	C00086|Urea|1.91555472871	1	5	91	5421	http://www.kegg.jp/kegg-bin/show_pathway?map05120/C00086%09red
Olfactory transduction	map04740	8.12e-02	1.45e-01	C00575|3',5'-Cyclic AMP|224866.428888	1	5	91	5421	http://www.kegg.jp/kegg-bin/show_pathway?map04740/C00575%09red
Biosynthesis of terpenoids and steroids	map01062	8.17e-02	1.45e-01	C00026|2-Oxoglutarate|0.714156285995;C00149|(S)-Malate|0.823027551878;C00022|Pyruvate|0.521763652547;C00122|Fumarate|0.968612512671	4	98	91	5421	http://www.kegg.jp/kegg-bin/show_pathway?map01062/C00026%09blue/C00149%09blue/C00022%09blue/C00122%09blue
Type II diabetes mellitus	map04930	9.66e-02	1.65e-01	C00022|Pyruvate|0.521763652547	1	6	91	5421	http://www.kegg.jp/kegg-bin/show_pathway?map04930/C00022%09blue
Synthesis and degradation of ketone bodies	map00072	9.66e-02	1.65e-01	C01089|(R)-3-Hydroxybutanoate|1.65252798777e-06	1	6	91	5421	http://www.kegg.jp/kegg-bin/show_pathway?map00072/C01089%09blue
Bacterial chemotaxis	map02030	9.66e-02	1.65e-01	C00208|Maltose|1.50977465972	1	6	91	5421	http://www.kegg.jp/kegg-bin/show_pathway?map02030/C00208%09red
GnRH signaling pathway	map04912	9.66e-02	1.65e-01	C00575|3',5'-Cyclic AMP|224866.428888	1	6	91	5421	http://www.kegg.jp/kegg-bin/show_pathway?map04912/C00575%09red
Vitamin B6 metabolism	map00750	1.00e-01	1.70e-01	C00026|2-Oxoglutarate|0.714156285995;C00022|Pyruvate|0.521763652547	2	32	91	5421	http://www.kegg.jp/kegg-bin/show_pathway?map00750/C00026%09blue/C00022%09blue
Novobiocin biosynthesis	map00401	1.05e-01	1.77e-01	C00082|L-Tyrosine|1.34234664448;C00148|L-Proline|1.72436888291	2	33	91	5421	http://www.kegg.jp/kegg-bin/show_pathway?map00401/C00082%09red/C00148%09red
Nicotine addiction	map05033	1.12e-01	1.82e-01	C00025|L-Glutamate|0.265058808651	1	7	91	5421	http://www.kegg.jp/kegg-bin/show_pathway?map05033/C00025%09blue
Ras signaling pathway	map04014	1.12e-01	1.82e-01	C00575|3',5'-Cyclic AMP|224866.428888	1	7	91	5421	http://www.kegg.jp/kegg-bin/show_pathway?map04014/C00575%09red
mTOR signaling pathway	map04150	1.12e-01	1.82e-01	C04677|1-(5'-Phosphoribosyl)-5-amino-4-imidazolecarboxamide|1.94325915164	1	7	91	5421	http://www.kegg.jp/kegg-bin/show_pathway?map04150/C04677%09red
Chagas disease (American trypanosomiasis)	map05142	1.12e-01	1.82e-01	C00575|3',5'-Cyclic AMP|224866.428888	1	7	91	5421	http://www.kegg.jp/kegg-bin/show_pathway?map05142/C00575%09red
Propanoate metabolism	map00640	1.22e-01	1.96e-01	C01013|3-Hydroxypropanoate|0.782632901189;C00183|L-Valine|1.36125720416	2	36	91	5421	http://www.kegg.jp/kegg-bin/show_pathway?map00640/C01013%09blue/C00183%09red
Aldosterone-regulated sodium reabsorption	map04960	1.27e-01	2.02e-01	C00575|3',5'-Cyclic AMP|224866.428888	1	8	91	5421	http://www.kegg.jp/kegg-bin/show_pathway?map04960/C00575%09red
Glucosinolate biosynthesis	map00966	1.31e-01	2.07e-01	C00082|L-Tyrosine|1.34234664448;C00079|L-Phenylalanine|2.78855461548;C00183|L-Valine|1.36125720416	3	75	91	5421	http://www.kegg.jp/kegg-bin/show_pathway?map00966/C00082%09red/C00079%09red/C00183%09red
Vibrio cholerae infection	map05110	1.41e-01	2.15e-01	C00575|3',5'-Cyclic AMP|224866.428888	1	9	91	5421	http://www.kegg.jp/kegg-bin/show_pathway?map05110/C00575%09red
Endocrine and other factor-regulated calcium reabsorption	map04961	1.41e-01	2.15e-01	C00575|3',5'-Cyclic AMP|224866.428888	1	9	91	5421	http://www.kegg.jp/kegg-bin/show_pathway?map04961/C00575%09red
Long-term depression	map04730	1.41e-01	2.15e-01	C00025|L-Glutamate|0.265058808651	1	9	91	5421	http://www.kegg.jp/kegg-bin/show_pathway?map04730/C00025%09blue
HTLV-I infection	map05166	1.41e-01	2.15e-01	C00575|3',5'-Cyclic AMP|224866.428888	1	9	91	5421	http://www.kegg.jp/kegg-bin/show_pathway?map05166/C00575%09red
Estrogen signaling pathway	map04915	1.41e-01	2.15e-01	C00575|3',5'-Cyclic AMP|224866.428888	1	9	91	5421	http://www.kegg.jp/kegg-bin/show_pathway?map04915/C00575%09red
Amyotrophic lateral sclerosis (ALS)	map05014	1.56e-01	2.30e-01	C00025|L-Glutamate|0.265058808651	1	10	91	5421	http://www.kegg.jp/kegg-bin/show_pathway?map05014/C00025%09blue
Calcium signaling pathway	map04020	1.56e-01	2.30e-01	C00575|3',5'-Cyclic AMP|224866.428888	1	10	91	5421	http://www.kegg.jp/kegg-bin/show_pathway?map04020/C00575%09red
Pertussis	map05133	1.56e-01	2.30e-01	C00575|3',5'-Cyclic AMP|224866.428888	1	10	91	5421	http://www.kegg.jp/kegg-bin/show_pathway?map05133/C00575%09red
Serotonergic synapse	map04726	1.56e-01	2.30e-01	C00575|3',5'-Cyclic AMP|224866.428888;C05953|Prostaglandin A2|0.667149030098	2	42	91	5421	http://www.kegg.jp/kegg-bin/show_pathway?map04726/C00575%09red/C05953%09blue
Neuroactive ligand-receptor interaction	map04080	1.67e-01	2.39e-01	C00788|L-Adrenaline|1566948.50356;C00037|Glycine|3.67848660186;C00025|L-Glutamate|0.265058808651;C00212|Adenosine|2.2330601026	4	128	91	5421	http://www.kegg.jp/kegg-bin/show_pathway?map04080/C00788%09red/C00037%09red/C00025%09blue/C00212%09red
Prostate cancer	map05215	1.70e-01	2.39e-01	C03917|Dihydrotestosterone|1.04892306327	1	11	91	5421	http://www.kegg.jp/kegg-bin/show_pathway?map05215/C03917%09red
Phototransduction - fly	map04745	1.70e-01	2.39e-01	C01530|Octadecanoic acid|0.691004958913	1	11	91	5421	http://www.kegg.jp/kegg-bin/show_pathway?map04745/C01530%09blue
Prolactin signaling pathway	map04917	1.70e-01	2.39e-01	C00082|L-Tyrosine|1.34234664448	1	11	91	5421	http://www.kegg.jp/kegg-bin/show_pathway?map04917/C00082%09red
Thyroid hormone signaling pathway	map04919	1.70e-01	2.39e-01	C00575|3',5'-Cyclic AMP|224866.428888	1	11	91	5421	http://www.kegg.jp/kegg-bin/show_pathway?map04919/C00575%09red
Photosynthesis	map00195	1.70e-01	2.39e-01	C00009|Orthophosphate|1.14993338319	1	11	91	5421	http://www.kegg.jp/kegg-bin/show_pathway?map00195/C00009%09red
Cholinergic synapse	map04725	1.84e-01	2.53e-01	C00575|3',5'-Cyclic AMP|224866.428888	1	12	91	5421	http://www.kegg.jp/kegg-bin/show_pathway?map04725/C00575%09red
Puromycin biosynthesis	map00231	1.84e-01	2.53e-01	C00082|L-Tyrosine|1.34234664448	1	12	91	5421	http://www.kegg.jp/kegg-bin/show_pathway?map00231/C00082%09red
Furfural degradation	map00365	1.84e-01	2.53e-01	C00026|2-Oxoglutarate|0.714156285995	1	12	91	5421	http://www.kegg.jp/kegg-bin/show_pathway?map00365/C00026%09blue
Nicotinate and nicotinamide metabolism	map00760	1.86e-01	2.55e-01	C00022|Pyruvate|0.521763652547;C00122|Fumarate|0.968612512671	2	47	91	5421	http://www.kegg.jp/kegg-bin/show_pathway?map00760/C00022%09blue/C00122%09blue
Steroid biosynthesis	map00100	1.92e-01	2.61e-01	C05437|Zymosterol|1.19447117344;C01694|Ergosterol|1.02510716565	2	48	91	5421	http://www.kegg.jp/kegg-bin/show_pathway?map00100/C05437%09red/C01694%09red
Amoebiasis	map05146	1.98e-01	2.64e-01	C00575|3',5'-Cyclic AMP|224866.428888	1	13	91	5421	http://www.kegg.jp/kegg-bin/show_pathway?map05146/C00575%09red
Oxytocin signaling pathway	map04921	1.98e-01	2.64e-01	C00575|3',5'-Cyclic AMP|224866.428888	1	13	91	5421	http://www.kegg.jp/kegg-bin/show_pathway?map04921/C00575%09red
Fatty acid biosynthesis	map00061	1.98e-01	2.64e-01	C01530|Octadecanoic acid|0.691004958913;C00249|Hexadecanoic acid|0.903739755506	2	49	91	5421	http://www.kegg.jp/kegg-bin/show_pathway?map00061/C01530%09blue/C00249%09blue
Fructose and mannose metabolism	map00051	2.11e-01	2.77e-01	C00392|Mannitol|0.840759556192;C00794|D-Sorbitol|1.24714354531	2	51	91	5421	http://www.kegg.jp/kegg-bin/show_pathway?map00051/C00392%09blue/C00794%09red
Gastric acid secretion	map04971	2.11e-01	2.77e-01	C00575|3',5'-Cyclic AMP|224866.428888	1	14	91	5421	http://www.kegg.jp/kegg-bin/show_pathway?map04971/C00575%09red
Platelet activation	map04611	2.25e-01	2.92e-01	C00575|3',5'-Cyclic AMP|224866.428888	1	15	91	5421	http://www.kegg.jp/kegg-bin/show_pathway?map04611/C00575%09red
Bile secretion	map04976	2.27e-01	2.93e-01	C00026|2-Oxoglutarate|0.714156285995;C00575|3',5'-Cyclic AMP|224866.428888;C00051|Glutathione|0.601566324192	3	98	91	5421	http://www.kegg.jp/kegg-bin/show_pathway?map04976/C00026%09blue/C00575%09red/C00051%09blue
Biosynthesis of unsaturated fatty acids	map01040	2.29e-01	2.94e-01	C01530|Octadecanoic acid|0.691004958913;C00249|Hexadecanoic acid|0.903739755506	2	54	91	5421	http://www.kegg.jp/kegg-bin/show_pathway?map01040/C01530%09blue/C00249%09blue
Steroid hormone biosynthesis	map00140	2.31e-01	2.95e-01	C05500|20alpha-Hydroxycholesterol|448705.075774;C03917|Dihydrotestosterone|1.04892306327;C02140|Corticosterone|1.33414320871	3	99	91	5421	http://www.kegg.jp/kegg-bin/show_pathway?map00140/C05500%09red/C03917%09red/C02140%09red
Salivary secretion	map04970	2.50e-01	3.15e-01	C00575|3',5'-Cyclic AMP|224866.428888	1	17	91	5421	http://www.kegg.jp/kegg-bin/show_pathway?map04970/C00575%09red
Pancreatic secretion	map04972	2.50e-01	3.15e-01	C00575|3',5'-Cyclic AMP|224866.428888	1	17	91	5421	http://www.kegg.jp/kegg-bin/show_pathway?map04972/C00575%09red
Biosynthesis of secondary metabolites	map01110	2.53e-01	3.16e-01	C02452|Perillyl alcohol|1.45578339282;C12026|3,5-Dihydroxy-phenylglycine|6.4039172494;C00166|Phenylpyruvate|1.15437321241;C00082|L-Tyrosine|1.34234664448;C00408|L-Pipecolate|3986418.43441;C00168|Hydroxypyruvate|1.74618974561;C00037|Glycine|3.67848660186;C00065|L-Serine|2.80549145143;C00079|L-Phenylalanine|2.78855461548;C00025|L-Glutamate|0.265058808651;C00188|L-Threonine|1.68059953553;C00026|2-Ox…	26	1359	91	5421	http://www.kegg.jp/kegg-bin/show_pathway?map01110/C02452%09red/C12026%09red/C00166%09red/C00082%09red/C00408%09red/C00168%09red/C00037%09red/C00065%09red/C00079%09red/C00025%09blue/C00188%09red/C00026%09blue/C00956%09red/C00149%09blue/C00198%09red/C00137%09blue/C01083%09blue/C00047%09red/C00148%09red/C00257%09red/C00022%09blue/C01118%09red/C00183%09red/C00122%09blue/C04677%09red/C00666%09red
Polycyclic aromatic hydrocarbon degradation	map00624	2.58e-01	3.21e-01	C03057|2-Carboxybenzaldehyde|116028.223218;C07727|2-Indanone|1.38113614722;C03203|1-Hydroxy-2-naphthoate|1.33778958364	3	105	91	5421	http://www.kegg.jp/kegg-bin/show_pathway?map00624/C03057%09red/C07727%09red/C03203%09red
Phenylpropanoid biosynthesis	map00940	2.98e-01	3.67e-01	C00082|L-Tyrosine|1.34234664448;C00079|L-Phenylalanine|2.78855461548	2	65	91	5421	http://www.kegg.jp/kegg-bin/show_pathway?map00940/C00082%09red/C00079%09red
Atrazine degradation	map00791	3.00e-01	3.67e-01	C00086|Urea|1.91555472871	1	21	91	5421	http://www.kegg.jp/kegg-bin/show_pathway?map00791/C00086%09red
Riboflavin metabolism	map00740	3.23e-01	3.93e-01	C00474|Ribitol|1.22951440802	1	23	91	5421	http://www.kegg.jp/kegg-bin/show_pathway?map00740/C00474%09red
Ovarian steroidogenesis	map04913	3.34e-01	3.97e-01	C00575|3',5'-Cyclic AMP|224866.428888	1	24	91	5421	http://www.kegg.jp/kegg-bin/show_pathway?map04913/C00575%09red
Streptomycin biosynthesis	map00521	3.34e-01	3.97e-01	C00137|myo-Inositol|0.854584300795	1	24	91	5421	http://www.kegg.jp/kegg-bin/show_pathway?map00521/C00137%09blue
Betalain biosynthesis	map00965	3.34e-01	3.97e-01	C00082|L-Tyrosine|1.34234664448	1	24	91	5421	http://www.kegg.jp/kegg-bin/show_pathway?map00965/C00082%09red
Styrene degradation	map00643	3.34e-01	3.97e-01	C00122|Fumarate|0.968612512671	1	24	91	5421	http://www.kegg.jp/kegg-bin/show_pathway?map00643/C00122%09blue
Porphyrin and chlorophyll metabolism	map00860	3.46e-01	4.08e-01	C00037|Glycine|3.67848660186;C00025|L-Glutamate|0.265058808651;C00188|L-Threonine|1.68059953553	3	124	91	5421	http://www.kegg.jp/kegg-bin/show_pathway?map00860/C00037%09red/C00025%09blue/C00188%09red
Phosphatidylinositol signaling system	map04070	3.68e-01	4.26e-01	C00137|myo-Inositol|0.854584300795	1	27	91	5421	http://www.kegg.jp/kegg-bin/show_pathway?map04070/C00137%09blue
Selenocompound metabolism	map00450	3.68e-01	4.26e-01	C00041|L-Alanine|170875.161124	1	27	91	5421	http://www.kegg.jp/kegg-bin/show_pathway?map00450/C00041%09red
Cutin, suberine and wax biosynthesis	map00073	3.68e-01	4.26e-01	C00249|Hexadecanoic acid|0.903739755506	1	27	91	5421	http://www.kegg.jp/kegg-bin/show_pathway?map00073/C00249%09blue
Tryptophan metabolism	map00380	3.90e-01	4.49e-01	C00978|N-Acetylserotonin|1.022833535e-06;C05659|5-Methoxytryptamine|0.906256588128	2	80	91	5421	http://www.kegg.jp/kegg-bin/show_pathway?map00380/C00978%09blue/C05659%09blue
Glycolysis / Gluconeogenesis	map00010	4.09e-01	4.68e-01	C00022|Pyruvate|0.521763652547	1	31	91	5421	http://www.kegg.jp/kegg-bin/show_pathway?map00010/C00022%09blue
Degradation of aromatic compounds	map01220	4.21e-01	4.79e-01	C02526|Biphenyl-2,3-diol|0.860128420051;C03203|1-Hydroxy-2-naphthoate|1.33778958364;C00022|Pyruvate|0.521763652547;C00122|Fumarate|0.968612512671;C08060|Carbazole|1.14407296821	5	253	91	5421	http://www.kegg.jp/kegg-bin/show_pathway?map01220/C02526%09blue/C03203%09red/C00022%09blue/C00122%09blue/C08060%09red
Butirosin and neomycin biosynthesis	map00524	4.29e-01	4.82e-01	C00025|L-Glutamate|0.265058808651	1	33	91	5421	http://www.kegg.jp/kegg-bin/show_pathway?map00524/C00025%09blue
Glycerolipid metabolism	map00561	4.29e-01	4.82e-01	C00116|Glycerol|2.47664630424	1	33	91	5421	http://www.kegg.jp/kegg-bin/show_pathway?map00561/C00116%09red
Inflammatory mediator regulation of TRP channels	map04750	4.57e-01	5.08e-01	C00575|3',5'-Cyclic AMP|224866.428888	1	36	91	5421	http://www.kegg.jp/kegg-bin/show_pathway?map04750/C00575%09red
Fatty acid elongation	map00062	4.57e-01	5.08e-01	C00249|Hexadecanoic acid|0.903739755506	1	36	91	5421	http://www.kegg.jp/kegg-bin/show_pathway?map00062/C00249%09blue
Xylene degradation	map00622	4.67e-01	5.15e-01	C00022|Pyruvate|0.521763652547	1	37	91	5421	http://www.kegg.jp/kegg-bin/show_pathway?map00622/C00022%09blue
Zeatin biosynthesis	map00908	4.84e-01	5.32e-01	C00147|Adenine|157538.620579	1	39	91	5421	http://www.kegg.jp/kegg-bin/show_pathway?map00908/C00147%09red
Chloroalkane and chloroalkene degradation	map00625	4.93e-01	5.39e-01	C00209|Oxalate|1.1931242201	1	40	91	5421	http://www.kegg.jp/kegg-bin/show_pathway?map00625/C00209%09red
Amino sugar and nucleotide sugar metabolism	map00520	4.98e-01	5.41e-01	C06156|alpha-D-Glucosamine 1-phosphate|947691.218452;C00333|D-Galacturonate|1.28892725054	2	99	91	5421	http://www.kegg.jp/kegg-bin/show_pathway?map00520/C06156%09red/C00333%09red
Valine, leucine and isoleucine degradation	map00280	5.02e-01	5.42e-01	C00183|L-Valine|1.36125720416	1	41	91	5421	http://www.kegg.jp/kegg-bin/show_pathway?map00280/C00183%09red
Terpenoid backbone biosynthesis	map00900	5.18e-01	5.57e-01	C00022|Pyruvate|0.521763652547	1	43	91	5421	http://www.kegg.jp/kegg-bin/show_pathway?map00900/C00022%09blue
Inositol phosphate metabolism	map00562	5.27e-01	5.62e-01	C00137|myo-Inositol|0.854584300795	1	44	91	5421	http://www.kegg.jp/kegg-bin/show_pathway?map00562/C00137%09blue
Primary bile acid biosynthesis	map00120	5.50e-01	5.84e-01	C00037|Glycine|3.67848660186	1	47	91	5421	http://www.kegg.jp/kegg-bin/show_pathway?map00120/C00037%09red
Monoterpenoid biosynthesis	map00902	5.65e-01	5.97e-01	C02452|Perillyl alcohol|1.45578339282	1	49	91	5421	http://www.kegg.jp/kegg-bin/show_pathway?map00902/C02452%09red
Fatty acid degradation	map00071	5.73e-01	6.01e-01	C00249|Hexadecanoic acid|0.903739755506	1	50	91	5421	http://www.kegg.jp/kegg-bin/show_pathway?map00071/C00249%09blue
Phosphonate and phosphinate metabolism	map00440	5.80e-01	6.05e-01	C00022|Pyruvate|0.521763652547	1	51	91	5421	http://www.kegg.jp/kegg-bin/show_pathway?map00440/C00022%09blue
Naphthalene degradation	map00626	6.40e-01	6.64e-01	C03203|1-Hydroxy-2-naphthoate|1.33778958364	1	60	91	5421	http://www.kegg.jp/kegg-bin/show_pathway?map00626/C03203%09red
Limonene and pinene degradation	map00903	6.64e-01	6.85e-01	C02452|Perillyl alcohol|1.45578339282	1	64	91	5421	http://www.kegg.jp/kegg-bin/show_pathway?map00903/C02452%09red
Benzoate degradation	map00362	6.75e-01	6.93e-01	C00022|Pyruvate|0.521763652547	1	66	91	5421	http://www.kegg.jp/kegg-bin/show_pathway?map00362/C00022%09blue
Arachidonic acid metabolism	map00590	7.22e-01	7.37e-01	C05953|Prostaglandin A2|0.667149030098	1	75	91	5421	http://www.kegg.jp/kegg-bin/show_pathway?map00590/C05953%09blue
Ubiquinone and other terpenoid-quinone biosynthesis	map00130	7.53e-01	7.65e-01	C00082|L-Tyrosine|1.34234664448	1	82	91	5421	http://www.kegg.jp/kegg-bin/show_pathway?map00130/C00082%09red
Aminobenzoate degradation	map00627	7.61e-01	7.70e-01	C01108|1,2,3-Trihydroxybenzene|0.517612583567	1	84	91	5421	http://www.kegg.jp/kegg-bin/show_pathway?map00627/C01108%09blue
Isoquinoline alkaloid biosynthesis	map00950	7.96e-01	8.00e-01	C00082|L-Tyrosine|1.34234664448	1	93	91	5421	http://www.kegg.jp/kegg-bin/show_pathway?map00950/C00082%09red
Fatty acid metabolism	map01212	8.37e-01	8.37e-01	C00249|Hexadecanoic acid|0.903739755506	1	106	91	5421	http://www.kegg.jp/kegg-bin/show_pathway?map01212/C00249%09blue
