# Supplementary material for: Integrated Proteomics and Metabolomics Analysis Provides Insights into Ganoderic Acid Biosynthesis in Response to Methyl Jasmonate in Ganoderma Lucidum
Source: Int J Mol Sci. 2019 Dec 4;20(24):6116. doi: 10.3390/ijms20246116 (PMC6941157; doi:10.3390/ijms20246116)
Supplement: Supplementary file 1 [file ijms-20-06116-s001.zip › ijms-642095-revised-r1-supplementary/Table S1-S12/Table S12.xls]

## Sheet: Tablib Dataset
Pathway Name	Pathway ID	Pvalue	Pvalue_adjusted	Compounds	Count	Pop Hit	List_Total	Background Genes	URL
Biosynthesis of unsaturated fatty acids	map01040	8.18e-06	2.62e-04	C00249|Hexadecanoic acid|0.945576951812;C08320|Tetracosanoic acid|1.83038946546;C01530|Octadecanoic acid|1.45324676629;C08281|Docosanoic acid|1.35643106429	4	54	14	5421	http://www.kegg.jp/kegg-bin/show_pathway?map01040/C00249%09blue/C08320%09red/C01530%09red/C08281%09red
Fatty acid biosynthesis	map00061	2.36e-04	3.77e-03	C00249|Hexadecanoic acid|0.945576951812;C01530|Octadecanoic acid|1.45324676629;C06424|Tetradecanoic acid|0.858048830025	3	49	14	5421	http://www.kegg.jp/kegg-bin/show_pathway?map00061/C00249%09blue/C01530%09red/C06424%09blue
Purine metabolism	map00230	1.50e-03	1.60e-02	C00387|Guanosine|1.46181279563;C00147|Adenine|1.42030229833;C02353|2',3'-Cyclic AMP|0.411803975817	3	92	14	5421	http://www.kegg.jp/kegg-bin/show_pathway?map00230/C00387%09red/C00147%09red/C02353%09blue
Cutin, suberine and wax biosynthesis	map00073	2.10e-03	1.68e-02	C00249|Hexadecanoic acid|0.945576951812;C08281|Docosanoic acid|1.35643106429	2	27	14	5421	http://www.kegg.jp/kegg-bin/show_pathway?map00073/C00249%09blue/C08281%09red
Biosynthesis of plant secondary metabolites	map01060	5.08e-03	3.25e-02	C00249|Hexadecanoic acid|0.945576951812;C01530|Octadecanoic acid|1.45324676629;C00047|L-Lysine|0.848564402316	3	141	14	5421	http://www.kegg.jp/kegg-bin/show_pathway?map01060/C00249%09blue/C01530%09red/C00047%09blue
Pyrimidine metabolism	map00240	1.21e-02	6.45e-02	C02376|5-Methylcytosine|0.774604777792;C00106|Uracil|1.77847550945	2	66	14	5421	http://www.kegg.jp/kegg-bin/show_pathway?map00240/C02376%09blue/C00106%09red
Phototransduction - fly	map04745	2.81e-02	1.28e-01	C01530|Octadecanoic acid|1.45324676629	1	11	14	5421	http://www.kegg.jp/kegg-bin/show_pathway?map04745/C01530%09red
ABC transporters	map02010	3.77e-02	1.38e-01	C00047|L-Lysine|0.848564402316;C00051|Glutathione|0.358437958197	2	121	14	5421	http://www.kegg.jp/kegg-bin/show_pathway?map02010/C00047%09blue/C00051%09blue
Biosynthesis of amino acids	map01230	3.89e-02	1.38e-01	C00047|L-Lysine|0.848564402316;C04272|(R)-2,3-Dihydroxy-3-methylbutanoate|0.85552154809	2	123	14	5421	http://www.kegg.jp/kegg-bin/show_pathway?map01230/C00047%09blue/C04272%09blue
2-Oxocarboxylic acid metabolism	map01210	4.30e-02	1.38e-01	C00047|L-Lysine|0.848564402316;C04272|(R)-2,3-Dihydroxy-3-methylbutanoate|0.85552154809	2	130	14	5421	http://www.kegg.jp/kegg-bin/show_pathway?map01210/C00047%09blue/C04272%09blue
Thyroid hormone synthesis	map04918	5.30e-02	1.47e-01	C00051|Glutathione|0.358437958197	1	21	14	5421	http://www.kegg.jp/kegg-bin/show_pathway?map04918/C00051%09blue
Valine, leucine and isoleucine biosynthesis	map00290	5.79e-02	1.47e-01	C04272|(R)-2,3-Dihydroxy-3-methylbutanoate|0.85552154809	1	23	14	5421	http://www.kegg.jp/kegg-bin/show_pathway?map00290/C04272%09blue
Biotin metabolism	map00780	7.00e-02	1.47e-01	C00047|L-Lysine|0.848564402316	1	28	14	5421	http://www.kegg.jp/kegg-bin/show_pathway?map00780/C00047%09blue
Linoleic acid metabolism	map00591	7.00e-02	1.47e-01	C14766|9-OxoODE|0.581576008538	1	28	14	5421	http://www.kegg.jp/kegg-bin/show_pathway?map00591/C14766%09blue
Pantothenate and CoA biosynthesis	map00770	7.00e-02	1.47e-01	C00106|Uracil|1.77847550945	1	28	14	5421	http://www.kegg.jp/kegg-bin/show_pathway?map00770/C00106%09red
beta-Alanine metabolism	map00410	7.72e-02	1.47e-01	C00106|Uracil|1.77847550945	1	31	14	5421	http://www.kegg.jp/kegg-bin/show_pathway?map00410/C00106%09red
Metabolic pathways	map01100	8.12e-02	1.47e-01	C00249|Hexadecanoic acid|0.945576951812;C00387|Guanosine|1.46181279563;C00047|L-Lysine|0.848564402316;C00147|Adenine|1.42030229833;C04272|(R)-2,3-Dihydroxy-3-methylbutanoate|0.85552154809;C00106|Uracil|1.77847550945;C00051|Glutathione|0.358437958197	7	1580	14	5421	http://www.kegg.jp/kegg-bin/show_pathway?map01100/C00249%09blue/C00387%09red/C00047%09blue/C00147%09red/C04272%09blue/C00106%09red/C00051%09blue
Lysine biosynthesis	map00300	8.68e-02	1.47e-01	C00047|L-Lysine|0.848564402316	1	35	14	5421	http://www.kegg.jp/kegg-bin/show_pathway?map00300/C00047%09blue
Fatty acid elongation	map00062	8.92e-02	1.47e-01	C00249|Hexadecanoic acid|0.945576951812	1	36	14	5421	http://www.kegg.jp/kegg-bin/show_pathway?map00062/C00249%09blue
Glutathione metabolism	map00480	9.39e-02	1.47e-01	C00051|Glutathione|0.358437958197	1	38	14	5421	http://www.kegg.jp/kegg-bin/show_pathway?map00480/C00051%09blue
Zeatin biosynthesis	map00908	9.63e-02	1.47e-01	C00147|Adenine|1.42030229833	1	39	14	5421	http://www.kegg.jp/kegg-bin/show_pathway?map00908/C00147%09red
Protein digestion and absorption	map04974	1.15e-01	1.62e-01	C00047|L-Lysine|0.848564402316	1	47	14	5421	http://www.kegg.jp/kegg-bin/show_pathway?map04974/C00047%09blue
Fatty acid degradation	map00071	1.22e-01	1.62e-01	C00249|Hexadecanoic acid|0.945576951812	1	50	14	5421	http://www.kegg.jp/kegg-bin/show_pathway?map00071/C00249%09blue
Lysine degradation	map00310	1.26e-01	1.62e-01	C00047|L-Lysine|0.848564402316	1	52	14	5421	http://www.kegg.jp/kegg-bin/show_pathway?map00310/C00047%09blue
Aminoacyl-tRNA biosynthesis	map00970	1.26e-01	1.62e-01	C00047|L-Lysine|0.848564402316	1	52	14	5421	http://www.kegg.jp/kegg-bin/show_pathway?map00970/C00047%09blue
Cysteine and methionine metabolism	map00270	1.38e-01	1.69e-01	C00051|Glutathione|0.358437958197	1	57	14	5421	http://www.kegg.jp/kegg-bin/show_pathway?map00270/C00051%09blue
Biosynthesis of alkaloids derived from ornithine, lysine and nicotinic acid	map01064	1.60e-01	1.85e-01	C00047|L-Lysine|0.848564402316	1	67	14	5421	http://www.kegg.jp/kegg-bin/show_pathway?map01064/C00047%09blue
Tropane, piperidine and pyridine alkaloid biosynthesis	map00960	1.62e-01	1.85e-01	C00047|L-Lysine|0.848564402316	1	68	14	5421	http://www.kegg.jp/kegg-bin/show_pathway?map00960/C00047%09blue
Bile secretion	map04976	2.26e-01	2.49e-01	C00051|Glutathione|0.358437958197	1	98	14	5421	http://www.kegg.jp/kegg-bin/show_pathway?map04976/C00051%09blue
Fatty acid metabolism	map01212	2.42e-01	2.58e-01	C00249|Hexadecanoic acid|0.945576951812	1	106	14	5421	http://www.kegg.jp/kegg-bin/show_pathway?map01212/C00249%09blue
Biosynthesis of secondary metabolites	map01110	9.00e-01	9.22e-01	C00047|L-Lysine|0.848564402316;C04272|(R)-2,3-Dihydroxy-3-methylbutanoate|0.85552154809	2	1359	14	5421	http://www.kegg.jp/kegg-bin/show_pathway?map01110/C00047%09blue/C04272%09blue
Microbial metabolism in diverse environments	map01120	9.22e-01	9.22e-01	C00047|L-Lysine|0.848564402316	1	901	14	5421	http://www.kegg.jp/kegg-bin/show_pathway?map01120/C00047%09blue
