# Supplementary material for: Integrated Proteomics and Metabolomics Analysis Provides Insights into Ganoderic Acid Biosynthesis in Response to Methyl Jasmonate in Ganoderma Lucidum
Source: Int J Mol Sci. 2019 Dec 4;20(24):6116. doi: 10.3390/ijms20246116 (PMC6941157; doi:10.3390/ijms20246116)
Supplement: Supplementary file 1 [file ijms-20-06116-s001.zip › ijms-642095-revised-r1-supplementary/Table S1-S12/Table S9.xlsx]

## Sheet: Sheet1
M15/C15
N	Unused	Total	% Cov (50)	% Cov (95)	Accession #	Peptides(95%)	117:115	118:115	117:116	118:116	FoldChange	Log2FoldChange	Identity	Evalue	Uniprot	Genename	Biological Process	Cell Component	Molecular Function	KEGG Pathways	UNIPROT_URL	Transcription Factor
1	13.3	18.66	29.2	26.2	GL15153-R1_1	10	2.3121	2.6546	3.1623	3.5975	2.932	1.55189	24.82	8e-09	P53037	PSD2	GO:0006656,phosphatidylcholine biosynthetic process|GO:0006650,glycerophospholipid metabolic process|GO:0044249,cellular biosynthetic process|GO:0034641,cellular nitrogen compound metabolic process|GO:0006807,nitrogen compound metabolic process|GO:0044281,small molecule metabolic process|GO:0044283,small molecule biosynthetic process|GO:0044255,cellular lipid metabolic process|GO:0044699,single-o…	GO:0005795,Golgi stack|GO:0005794,Golgi apparatus|GO:0031984,organelle subcompartment|GO:0043231,intracellular membrane-bounded organelle|GO:0005773,vacuole|GO:0043227,membrane-bounded organelle|GO:0044444,cytoplasmic part|GO:0044464,cell part|GO:0043229,intracellular organelle|GO:0005623,cell|GO:0005737,cytoplasm|GO:0044446,intracellular organelle part|GO:0044431,Golgi apparatus part|GO:0012505,…	GO:0016829,lyase activity|GO:0016830,carbon-carbon lyase activity|GO:0016831,carboxy-lyase activity|GO:0003824,catalytic activity|GO:0004609,phosphatidylserine decarboxylase activity	sce00564,Glycerophospholipid metabolism|sce01110,Biosynthesis of secondary metabolites|sce01100,Metabolic pathways	http://www.uniprot.org/uniprot/P53037	FALSE
2	9.17	9.85	15.1	11.7	GL15300-R1_1	5	4.2855	4.5709	3.1333	3.281	3.818	1.93282	24.64	2.8	P48526	ISM1	GO:0070152,mitochondrial isoleucyl-tRNA aminoacylation|GO:0006450,regulation of translational fidelity|GO:0080090,regulation of primary metabolic process|GO:0019222,regulation of metabolic process|GO:1901566,organonitrogen compound biosynthetic process|GO:0051246,regulation of protein metabolic process|GO:0031323,regulation of cellular metabolic process|GO:0016070,RNA metabolic process|GO:0019752…	GO:0005737,cytoplasm|GO:0043231,intracellular membrane-bounded organelle|GO:0043233,organelle lumen|GO:0044464,cell part|GO:0044444,cytoplasmic part|GO:0031974,membrane-enclosed lumen|GO:0005622,intracellular|GO:0044446,intracellular organelle part|GO:0070013,intracellular organelle lumen|GO:0043229,intracellular organelle|GO:0005739,mitochondrion|GO:0044429,mitochondrial part|GO:0005759,mitochon…	GO:0035639,purine ribonucleoside triphosphate binding|GO:0005488,binding|GO:0002161,aminoacyl-tRNA editing activity|GO:0043167,ion binding|GO:1901363,heterocyclic compound binding|GO:0001883,purine nucleoside binding|GO:0001882,nucleoside binding|GO:0043168,anion binding|GO:0004812,aminoacyl-tRNA ligase activity|GO:0000166,nucleotide binding|GO:1901265,nucleoside phosphate binding|GO:0032549,ribo…	sce00970,Aminoacyl-tRNA biosynthesis	http://www.uniprot.org/uniprot/P48526	FALSE
3	41.23	42.25	40.7	38.3	GL15754-R1_1	27	0.5495	0.3467	0.3837	0.2466	0.382	-1.38836	41.41	5e-111	P43550	DAK2	GO:0051716,cellular response to stimulus|GO:0070887,cellular response to chemical stimulus|GO:0016310,phosphorylation|GO:0046174,polyol catabolic process|GO:0019751,polyol metabolic process|GO:0044248,cellular catabolic process|GO:0044281,small molecule metabolic process|GO:0044282,small molecule catabolic process|GO:0006091,generation of precursor metabolites and energy|GO:0044699,single-organis…		GO:0035639,purine ribonucleoside triphosphate binding|GO:0005488,binding|GO:0043167,ion binding|GO:1901363,heterocyclic compound binding|GO:0001883,purine nucleoside binding|GO:0001882,nucleoside binding|GO:0043168,anion binding|GO:0000166,nucleotide binding|GO:0016740,transferase activity|GO:1901265,nucleoside phosphate binding|GO:0032549,ribonucleoside binding|GO:0017076,purine nucleotide bindi…	sce00680,Methane metabolism|sce01100,Metabolic pathways|sce00051,Fructose and mannose metabolism|sce01200,Carbon metabolism|sce00561,Glycerolipid metabolism	http://www.uniprot.org/uniprot/P43550	FALSE
4	6.64	6.89	31.3	31.3	GL16081-R1_1	5	2.2909	2.1878	2.5586	2.3768	2.354	1.23511	41.38	5e-38	Q03677	ADI1	GO:0071267,L-methionine salvage|GO:0019752,carboxylic acid metabolic process|GO:0071265,L-methionine biosynthetic process|GO:0044249,cellular biosynthetic process|GO:0006807,nitrogen compound metabolic process|GO:0009067,aspartate family amino acid biosynthetic process|GO:0009066,aspartate family amino acid metabolic process|GO:0044283,small molecule biosynthetic process|GO:0044699,single-organis…	GO:0005737,cytoplasm|GO:0043231,intracellular membrane-bounded organelle|GO:0005634,nucleus|GO:0044464,cell part|GO:0005623,cell|GO:0005622,intracellular|GO:0043229,intracellular organelle|GO:0044424,intracellular part|GO:0043227,membrane-bounded organelle|GO:0043226,organelle	GO:0043169,cation binding|GO:0010308,acireductone dioxygenase (Ni2+-requiring) activity|GO:0010309,acireductone dioxygenase [iron(II)-requiring] activity|GO:0051213,dioxygenase activity|GO:0043167,ion binding|GO:0016702,oxidoreductase activity, acting on single donors with incorporation of molecular oxygen, incorporation of two atoms of oxygen|GO:0016701,oxidoreductase activity, acting on single …	sce00270,Cysteine and methionine metabolism|sce01100,Metabolic pathways	http://www.uniprot.org/uniprot/Q03677	FALSE
5	46.77	48.26	51.4	44.3	GL16218-R1_1	31	0.5105	0.6081	0.4093	0.4831	0.503	-0.99137	53.79	0	P47079	CCT8	GO:0044267,cellular protein metabolic process|GO:0006457,protein folding|GO:0044260,cellular macromolecule metabolic process|GO:0044238,primary metabolic process|GO:0019538,protein metabolic process|GO:0009987,cellular process|GO:0044237,cellular metabolic process|GO:0043170,macromolecule metabolic process|GO:0071704,organic substance metabolic process|GO:0008152,metabolic process	GO:0043234,protein complex|GO:0005737,cytoplasm|GO:0032991,macromolecular complex|GO:0005829,cytosol|GO:0044464,cell part|GO:0005832,chaperonin-containing T-complex|GO:0005622,intracellular|GO:0044444,cytoplasmic part|GO:0044445,cytosolic part|GO:0005623,cell|GO:0044424,intracellular part	GO:0035639,purine ribonucleoside triphosphate binding|GO:0005488,binding|GO:0043167,ion binding|GO:1901363,heterocyclic compound binding|GO:1901265,nucleoside phosphate binding|GO:0001882,nucleoside binding|GO:0043168,anion binding|GO:0051082,unfolded protein binding|GO:0000166,nucleotide binding|GO:0001883,purine nucleoside binding|GO:0032549,ribonucleoside binding|GO:0017076,purine nucleotide b…		http://www.uniprot.org/uniprot/P47079	FALSE
6	12	12	20.4	19.6	GL16398-R1_1	8	1.5996	1.9055	1.8707	2.2284	1.901	0.926759	31.07	2e-54	P38993	FET3	GO:0008152,metabolic process|GO:0050801,ion homeostasis|GO:0042592,homeostatic process|GO:0006820,anion transport|GO:0055072,iron ion homeostasis|GO:0006826,iron ion transport|GO:0006827,high-affinity iron ion transmembrane transport|GO:0055076,transition metal ion homeostasis|GO:0098771,inorganic ion homeostasis|GO:0006879,cellular iron ion homeostasis|GO:0044699,single-organism process|GO:00447…	GO:0043234,protein complex|GO:0016020,membrane|GO:0032991,macromolecular complex|GO:0016021,integral component of membrane|GO:0033573,high-affinity iron permease complex|GO:0044464,cell part|GO:0005623,cell|GO:0098797,plasma membrane protein complex|GO:0098796,membrane protein complex|GO:0071944,cell periphery|GO:0005886,plasma membrane|GO:0044425,membrane part|GO:0044459,plasma membrane part|GO:…	GO:0005488,binding|GO:0016491,oxidoreductase activity|GO:0043169,cation binding|GO:0016722,oxidoreductase activity, oxidizing metal ions|GO:0016724,oxidoreductase activity, oxidizing metal ions, oxygen as acceptor|GO:0046914,transition metal ion binding|GO:0046915,transition metal ion transmembrane transporter activity|GO:0004322,ferroxidase activity|GO:0043167,ion binding|GO:0046873,metal ion tr…		http://www.uniprot.org/uniprot/P38993	FALSE
7	8.25	8.29	12.7	10.4	GL16402-R1_1	4	0.6081	0.2704	0.631	0.2679	0.444	-1.17137	50	1e-18	P10961	HSF1	GO:0080090,regulation of primary metabolic process|GO:0019222,regulation of metabolic process|GO:0048585,negative regulation of response to stimulus|GO:0048583,regulation of response to stimulus|GO:0007165,signal transduction|GO:1901362,organic cyclic compound biosynthetic process|GO:1901360,organic cyclic compound metabolic process|GO:0051716,cellular response to stimulus|GO:0010604,positive reg…	GO:0043231,intracellular membrane-bounded organelle|GO:0005634,nucleus|GO:0044464,cell part|GO:0005623,cell|GO:0005622,intracellular|GO:0043229,intracellular organelle|GO:0044424,intracellular part|GO:0043227,membrane-bounded organelle|GO:0043226,organelle	GO:0043565,sequence-specific DNA binding|GO:0003700,transcription factor activity, sequence-specific DNA binding|GO:0097159,organic cyclic compound binding|GO:0005488,binding|GO:0003676,nucleic acid binding|GO:0003677,DNA binding|GO:1901363,heterocyclic compound binding|GO:0001071,nucleic acid binding transcription factor activity		http://www.uniprot.org/uniprot/P10961	FALSE
8	3.17	4.89	11.7	8.7	GL16520-R1_1	4	0.0809	0.6081	0.0738	0.4831	0.311	-1.68501	30.98	2e-25	Q12068	GRE2	GO:0030447,filamentous growth|GO:0044281,small molecule metabolic process|GO:1901360,organic cyclic compound metabolic process|GO:0044710,single-organism metabolic process|GO:0040007,growth|GO:0055114,oxidation-reduction process|GO:0071704,organic substance metabolic process|GO:0044699,single-organism process|GO:0016125,sterol metabolic process|GO:0006629,lipid metabolic process|GO:0009987,cellul…	GO:0005737,cytoplasm|GO:0043231,intracellular membrane-bounded organelle|GO:0005634,nucleus|GO:0044464,cell part|GO:0005623,cell|GO:0005622,intracellular|GO:0043229,intracellular organelle|GO:0044424,intracellular part|GO:0043227,membrane-bounded organelle|GO:0043226,organelle	GO:0005488,binding|GO:0050662,coenzyme binding|GO:0016614,oxidoreductase activity, acting on CH-OH group of donors|GO:0016616,oxidoreductase activity, acting on the CH-OH group of donors, NAD or NADP as acceptor|GO:0043892,methylglyoxal reductase (NADPH-dependent) activity|GO:0003824,catalytic activity|GO:0046568,3-methylbutanol:NAD(P) oxidoreductase activity|GO:0048037,cofactor binding|GO:001845…	sce00640,Propanoate metabolism|sce04011,MAPK signaling pathway - yeast|sce00620,Pyruvate metabolism	http://www.uniprot.org/uniprot/Q12068	FALSE
9	10.44	13.64	29.7	26.2	GL16823-R1_1	7	10	13.8038	6.1944	8.7902	9.697	3.27754	28.35	7e-18	Q05016	YMR226C	GO:0008152,metabolic process|GO:0044710,single-organism metabolic process|GO:0044699,single-organism process|GO:0055114,oxidation-reduction process		GO:0016614,oxidoreductase activity, acting on CH-OH group of donors|GO:0016616,oxidoreductase activity, acting on the CH-OH group of donors, NAD or NADP as acceptor|GO:0003824,catalytic activity|GO:0031132,serine 3-dehydrogenase activity|GO:0004090,carbonyl reductase (NADPH) activity|GO:0016491,oxidoreductase activity	sce01100,Metabolic pathways|sce00260,Glycine, serine and threonine metabolism|sce00240,Pyrimidine metabolism	http://www.uniprot.org/uniprot/Q05016	FALSE
10	25.35	25.41	40	39.7	GL16838-R1_1	13	2.3988	2.1086	1.888	1.6293	2.006	1.00432	43.4	2e-22	P53199	ERG26	GO:0044249,cellular biosynthetic process|GO:0044281,small molecule metabolic process|GO:0044283,small molecule biosynthetic process|GO:1901362,organic cyclic compound biosynthetic process|GO:0044699,single-organism process|GO:1901576,organic substance biosynthetic process|GO:0044710,single-organism metabolic process|GO:0044711,single-organism biosynthetic process|GO:1901360,organic cyclic compoun…	GO:0005783,endoplasmic reticulum|GO:0005789,endoplasmic reticulum membrane|GO:0042175,nuclear outer membrane-endoplasmic reticulum membrane network|GO:0043229,intracellular organelle|GO:0043227,membrane-bounded organelle|GO:0043226,organelle|GO:0005737,cytoplasm|GO:0044446,intracellular organelle part|GO:0031090,organelle membrane|GO:0016020,membrane|GO:0044432,endoplasmic reticulum part|GO:00985…	GO:0016229,steroid dehydrogenase activity|GO:0016614,oxidoreductase activity, acting on CH-OH group of donors|GO:0000252,C-3 sterol dehydrogenase (C-4 sterol decarboxylase) activity|GO:0016616,oxidoreductase activity, acting on the CH-OH group of donors, NAD or NADP as acceptor|GO:0047012,sterol-4-alpha-carboxylate 3-dehydrogenase (decarboxylating) activity|GO:0033764,steroid dehydrogenase activi…	sce00100,Steroid biosynthesis|sce01130,Biosynthesis of antibiotics|sce01100,Metabolic pathways	http://www.uniprot.org/uniprot/P53199	FALSE
11	13.09	13.48	17.7	14.8	GL16905-R1_1	9	1.6749	2.2491	1.7219	2.3335	1.995	0.996389	44.44	4.3	P32579	SUA5	GO:1901566,organonitrogen compound biosynthetic process|GO:0006450,regulation of translational fidelity|GO:0080090,regulation of primary metabolic process|GO:0019222,regulation of metabolic process|GO:0060249,anatomical structure homeostasis|GO:0051246,regulation of protein metabolic process|GO:0031323,regulation of cellular metabolic process|GO:0009451,RNA modification|GO:0042592,homeostatic pro…	GO:0005737,cytoplasm|GO:0044446,intracellular organelle part|GO:0043231,intracellular membrane-bounded organelle|GO:0043232,intracellular non-membrane-bounded organelle|GO:0043227,membrane-bounded organelle|GO:0005634,nucleus|GO:0044464,cell part|GO:0005623,cell|GO:0005622,intracellular|GO:0000781,chromosome, telomeric region|GO:0043229,intracellular organelle|GO:0043228,non-membrane-bounded orga…	GO:0035639,purine ribonucleoside triphosphate binding|GO:0005488,binding|GO:0003676,nucleic acid binding|GO:0003677,DNA binding|GO:0043167,ion binding|GO:1901363,heterocyclic compound binding|GO:0001883,purine nucleoside binding|GO:0001882,nucleoside binding|GO:0043168,anion binding|GO:0043565,sequence-specific DNA binding|GO:0043566,structure-specific DNA binding|GO:0043047,single-stranded telom…		http://www.uniprot.org/uniprot/P32579	FALSE
12	26.38	28.03	36.1	34.8	GL16910-R1_1	15	0.6252	0.6546	0.4966	0.5152	0.573	-0.803393	26.67	0.24	P33322	CBF5	GO:0031118,rRNA pseudouridine synthesis|GO:0033979,box H/ACA snoRNA metabolic process|GO:1903047,mitotic cell cycle process|GO:0009451,RNA modification|GO:0090304,nucleic acid metabolic process|GO:0034641,cellular nitrogen compound metabolic process|GO:0006807,nitrogen compound metabolic process|GO:0022402,cell cycle process|GO:0051301,cell division|GO:0010467,gene expression|GO:0034660,ncRNA met…	GO:0072588,box H/ACA RNP complex|GO:0031974,membrane-enclosed lumen|GO:0043229,intracellular organelle|GO:0043228,non-membrane-bounded organelle|GO:0005874,microtubule|GO:0043226,organelle|GO:0005856,cytoskeleton|GO:0005732,small nucleolar ribonucleoprotein complex|GO:0031981,nuclear lumen|GO:0005730,nucleolus|GO:0043227,membrane-bounded organelle|GO:0005634,nucleus|GO:0030529,ribonucleoprotein c…	GO:0016853,isomerase activity|GO:0005515,protein binding|GO:0097159,organic cyclic compound binding|GO:0009982,pseudouridine synthase activity|GO:0003824,catalytic activity|GO:0003723,RNA binding|GO:0003676,nucleic acid binding|GO:0003677,DNA binding|GO:0016866,intramolecular transferase activity|GO:1901363,heterocyclic compound binding|GO:0005488,binding	sce03008,Ribosome biogenesis in eukaryotes	http://www.uniprot.org/uniprot/P33322	FALSE
13	6.66	6.74	17.2	14.2	GL16921-R1_1	4	2.8314	2.9376	1.9409	1.9953	2.426	1.27858	38.24	3e-52	P32178	ARO7	GO:0044238,primary metabolic process|GO:0019752,carboxylic acid metabolic process|GO:0044249,cellular biosynthetic process|GO:0006807,nitrogen compound metabolic process|GO:0044281,small molecule metabolic process|GO:0044283,small molecule biosynthetic process|GO:1901362,organic cyclic compound biosynthetic process|GO:1901566,organonitrogen compound biosynthetic process|GO:0044699,single-organism…		GO:0016866,intramolecular transferase activity|GO:0003824,catalytic activity|GO:0004106,chorismate mutase activity|GO:0016853,isomerase activity	sce01130,Biosynthesis of antibiotics|sce01230,Biosynthesis of amino acids|sce01110,Biosynthesis of secondary metabolites|sce00400,Phenylalanine, tyrosine and tryptophan biosynthesis|sce01100,Metabolic pathways	http://www.uniprot.org/uniprot/P32178	FALSE
14	17.21	17.63	20.3	19.4	GL16966-R1_1	10	2.208	2.2699	2.0324	2.0701	2.145	1.10098	22	1.4	P54790	ORC3	GO:0080090,regulation of primary metabolic process|GO:0019222,regulation of metabolic process|GO:1901362,organic cyclic compound biosynthetic process|GO:0071840,cellular component organization or biogenesis|GO:0044710,single-organism metabolic process|GO:0044711,single-organism biosynthetic process|GO:0010605,negative regulation of macromolecule metabolic process|GO:0040029,regulation of gene exp…	GO:0036387,pre-replicative complex|GO:0031974,membrane-enclosed lumen|GO:0043229,intracellular organelle|GO:0043228,non-membrane-bounded organelle|GO:0031261,DNA replication preinitiation complex|GO:0000228,nuclear chromosome|GO:0043227,membrane-bounded organelle|GO:0043226,organelle|GO:0000808,origin recognition complex|GO:0005634,nucleus|GO:0005654,nucleoplasm|GO:0044454,nuclear chromosome part…	GO:0043565,sequence-specific DNA binding|GO:0005515,protein binding|GO:0097159,organic cyclic compound binding|GO:0003688,DNA replication origin binding|GO:0044877,macromolecular complex binding|GO:0005488,binding|GO:0003676,nucleic acid binding|GO:0003677,DNA binding|GO:0003682,chromatin binding|GO:1901363,heterocyclic compound binding	sce04113,Meiosis - yeast|sce04111,Cell cycle - yeast	http://www.uniprot.org/uniprot/P54790	FALSE
15	81.34	83.54	42.9	39.9	GL17170-R1_1	49	0.2443	0.4093	0.2606	0.4325	0.337	-1.56918	41.13	0	P33327	GDH2	GO:0009065,glutamine family amino acid catabolic process|GO:0019752,carboxylic acid metabolic process|GO:0009063,cellular amino acid catabolic process|GO:0006807,nitrogen compound metabolic process|GO:0044281,small molecule metabolic process|GO:0044282,small molecule catabolic process|GO:0009064,glutamine family amino acid metabolic process|GO:0044699,single-organism process|GO:0044712,single-org…		GO:0016638,oxidoreductase activity, acting on the CH-NH2 group of donors|GO:0016639,oxidoreductase activity, acting on the CH-NH2 group of donors, NAD or NADP as acceptor|GO:0004352,glutamate dehydrogenase (NAD+) activity|GO:0003824,catalytic activity|GO:0005488,binding|GO:0005515,protein binding|GO:0016491,oxidoreductase activity	sce00220,Arginine biosynthesis|sce00910,Nitrogen metabolism|sce00430,Taurine and hypotaurine metabolism|sce00250,Alanine, aspartate and glutamate metabolism|sce01100,Metabolic pathways	http://www.uniprot.org/uniprot/P33327	FALSE
16	4.96	5.34	15.4	13.8	GL17345-R1_1	3	2.3121	2.3121	3.4356	3.6983	2.94	1.55582	45.82	8e-78	P38792	RRP4	GO:0071046,nuclear polyadenylation-dependent ncRNA catabolic process|GO:0071047,polyadenylation-dependent mRNA catabolic process|GO:0071042,nuclear polyadenylation-dependent mRNA catabolic process|GO:0071049,nuclear retention of pre-mRNA with aberrant 3'-ends at the site of transcription|GO:0000459,exonucleolytic trimming involved in rRNA processing|GO:0071840,cellular component organization or b…	GO:0044464,cell part|GO:0031974,membrane-enclosed lumen|GO:0043229,intracellular organelle|GO:0043228,non-membrane-bounded organelle|GO:0043227,membrane-bounded organelle|GO:0043226,organelle|GO:0005737,cytoplasm|GO:0031981,nuclear lumen|GO:0005730,nucleolus|GO:0005634,nucleus|GO:0043234,protein complex|GO:0000178,exosome (RNase complex)|GO:0032991,macromolecular complex|GO:0043231,intracellular …	GO:0003676,nucleic acid binding|GO:0097159,organic cyclic compound binding|GO:0005488,binding|GO:0005515,protein binding|GO:1901363,heterocyclic compound binding|GO:0003723,RNA binding	sce03018,RNA degradation	http://www.uniprot.org/uniprot/P38792	FALSE
17	3.1	3.3	6.2	3.4	GL17746-R1_1	2	5.9156	9.2045	3.6983	5.8614	6.17	2.62527	22.32	3	Q06339	TFC6	GO:0022607,cellular component assembly|GO:0080090,regulation of primary metabolic process|GO:0019222,regulation of metabolic process|GO:0043933,macromolecular complex subunit organization|GO:0031326,regulation of cellular biosynthetic process|GO:0031323,regulation of cellular metabolic process|GO:0090304,nucleic acid metabolic process|GO:0044249,cellular biosynthetic process|GO:0034641,cellular n…	GO:0043234,protein complex|GO:0000127,transcription factor TFIIIC complex|GO:0032991,macromolecular complex|GO:0043231,intracellular membrane-bounded organelle|GO:0005634,nucleus|GO:0044464,cell part|GO:0043229,intracellular organelle|GO:0005623,cell|GO:0005622,intracellular|GO:0044446,intracellular organelle part|GO:0090576,RNA polymerase III transcription factor complex|GO:0044798,nuclear trans…	GO:0001030,RNA polymerase III type 1 promoter DNA binding|GO:0001031,RNA polymerase III type 2 promoter DNA binding|GO:0001153,transcription factor activity, RNA polymerase III transcription factor recruiting|GO:0000182,rDNA binding|GO:0001016,RNA polymerase III regulatory region DNA binding|GO:0001010,transcription factor activity, sequence-specific DNA binding transcription factor recruiting|GO…		http://www.uniprot.org/uniprot/Q06339	FALSE
18	18.94	19.94	24.3	24.3	GL17791-R1_1	13	0.5058	0.6081	0.3802	0.4529	0.487	-1.03801	36.36	1.7	Q07959	IZH3	GO:0050801,ion homeostasis|GO:0042592,homeostatic process|GO:0055076,transition metal ion homeostasis|GO:0098771,inorganic ion homeostasis|GO:0044699,single-organism process|GO:0072507,divalent inorganic cation homeostasis|GO:0046916,cellular transition metal ion homeostasis|GO:0072503,cellular divalent inorganic cation homeostasis|GO:0006882,cellular zinc ion homeostasis|GO:0065007,biological re…	GO:0005783,endoplasmic reticulum|GO:0005789,endoplasmic reticulum membrane|GO:0042175,nuclear outer membrane-endoplasmic reticulum membrane network|GO:0043229,intracellular organelle|GO:0043227,membrane-bounded organelle|GO:0043226,organelle|GO:0031224,intrinsic component of membrane|GO:0005737,cytoplasm|GO:0031090,organelle membrane|GO:0016021,integral component of membrane|GO:0016020,membrane|G…			http://www.uniprot.org/uniprot/Q07959	FALSE
19	24.23	24.31	34.2	29.2	GL17808-R1_1	12	3.5318	4.8753	1.9588	2.8576	3.306	1.72509	33.03	4e-34	P24521	ERG8	GO:0044238,primary metabolic process|GO:0006637,acyl-CoA metabolic process|GO:0006732,coenzyme metabolic process|GO:0016310,phosphorylation|GO:0035383,thioester metabolic process|GO:0044249,cellular biosynthetic process|GO:0046490,isopentenyl diphosphate metabolic process|GO:0044281,small molecule metabolic process|GO:0044283,small molecule biosynthetic process|GO:1901576,organic substance biosyn…	GO:0005737,cytoplasm|GO:0044464,cell part|GO:0005623,cell|GO:0005622,intracellular|GO:0044424,intracellular part	GO:0035639,purine ribonucleoside triphosphate binding|GO:0005488,binding|GO:0043167,ion binding|GO:1901363,heterocyclic compound binding|GO:1901265,nucleoside phosphate binding|GO:0001882,nucleoside binding|GO:0043168,anion binding|GO:0000166,nucleotide binding|GO:0016740,transferase activity|GO:0001883,purine nucleoside binding|GO:0032549,ribonucleoside binding|GO:0004631,phosphomevalonate kinas…	sce00900,Terpenoid backbone biosynthesis|sce01130,Biosynthesis of antibiotics|sce01110,Biosynthesis of secondary metabolites|sce01100,Metabolic pathways	http://www.uniprot.org/uniprot/P24521	FALSE
20	16.45	16.54	20.4	19.2	GL17930-R1_1	9	7.7268	5.9156	3.1046	2.3988	4.786	2.25882	25	0.38	P32795	YME1	GO:0008104,protein localization|GO:0006457,protein folding|GO:0051649,establishment of localization in cell|GO:0044248,cellular catabolic process|GO:0044257,cellular protein catabolic process|GO:0051641,cellular localization|GO:0070585,protein localization to mitochondrion|GO:0051179,localization|GO:0044699,single-organism process|GO:0044267,cellular protein metabolic process|GO:1901575,organic s…	GO:0044464,cell part|GO:0031975,envelope|GO:0043229,intracellular organelle|GO:0043227,membrane-bounded organelle|GO:0043226,organelle|GO:0005737,cytoplasm|GO:0031090,organelle membrane|GO:0005743,mitochondrial inner membrane|GO:0016020,membrane|GO:0044444,cytoplasmic part|GO:0005739,mitochondrion|GO:0098800,inner mitochondrial membrane protein complex|GO:0044455,mitochondrial membrane part|GO:00…	GO:0004176,ATP-dependent peptidase activity|GO:0004175,endopeptidase activity|GO:0035639,purine ribonucleoside triphosphate binding|GO:0005488,binding|GO:0016887,ATPase activity|GO:0008233,peptidase activity|GO:0043167,ion binding|GO:1901363,heterocyclic compound binding|GO:0001883,purine nucleoside binding|GO:0001882,nucleoside binding|GO:0043168,anion binding|GO:0043169,cation binding|GO:004262…	sce04139,Regulation of mitophagy - yeast	http://www.uniprot.org/uniprot/P32795	FALSE
21	5.88	6.04	5.3	2.5	GL17946-R1_1	3	0.5445	0.5916	0.597	0.6427	0.594	-0.751465	23.9	0.22	P41695	BUB1	GO:0008104,protein localization|GO:0080090,regulation of primary metabolic process|GO:0032434,regulation of proteasomal ubiquitin-dependent protein catabolic process|GO:0032435,negative regulation of proteasomal ubiquitin-dependent protein catabolic process|GO:0051310,metaphase plate congression|GO:0000280,nuclear division|GO:0010965,regulation of mitotic sister chromatid separation|GO:0051656,es…	GO:0031974,membrane-enclosed lumen|GO:0000780,condensed nuclear chromosome, centromeric region|GO:0043229,intracellular organelle|GO:0043228,non-membrane-bounded organelle|GO:0000228,nuclear chromosome|GO:0043227,membrane-bounded organelle|GO:0043226,organelle|GO:0031981,nuclear lumen|GO:0005634,nucleus|GO:0044454,nuclear chromosome part|GO:0000776,kinetochore|GO:0005694,chromosome|GO:0000778,con…	GO:0035639,purine ribonucleoside triphosphate binding|GO:0004672,protein kinase activity|GO:0043167,ion binding|GO:1901363,heterocyclic compound binding|GO:0001883,purine nucleoside binding|GO:0001882,nucleoside binding|GO:0043168,anion binding|GO:0000166,nucleotide binding|GO:0004674,protein serine/threonine kinase activity|GO:0016740,transferase activity|GO:1901265,nucleoside phosphate binding|…	sce04113,Meiosis - yeast|sce04111,Cell cycle - yeast	http://www.uniprot.org/uniprot/P41695	FALSE
22	12	12.17	33.2	31.2	GL18370-R1_1	7	2.0701	1.9953	2.466	2.3768	2.227	1.1551	34.38	9	P47051	AIM22	GO:0044267,cellular protein metabolic process|GO:0009249,protein lipoylation|GO:0044260,cellular macromolecule metabolic process|GO:0044238,primary metabolic process|GO:0019538,protein metabolic process|GO:0009987,cellular process|GO:0018065,protein-cofactor linkage|GO:0006464,cellular protein modification process|GO:0043170,macromolecule metabolic process|GO:0071704,organic substance metabolic p…	GO:0005737,cytoplasm|GO:0043231,intracellular membrane-bounded organelle|GO:0044464,cell part|GO:0043229,intracellular organelle|GO:0005739,mitochondrion|GO:0005622,intracellular|GO:0044444,cytoplasmic part|GO:0005623,cell|GO:0044424,intracellular part|GO:0043227,membrane-bounded organelle|GO:0043226,organelle	GO:0035639,purine ribonucleoside triphosphate binding|GO:0005488,binding|GO:0043167,ion binding|GO:1901363,heterocyclic compound binding|GO:1901265,nucleoside phosphate binding|GO:0001882,nucleoside binding|GO:0043168,anion binding|GO:0016979,lipoate-protein ligase activity|GO:0016740,transferase activity|GO:0000166,nucleotide binding|GO:0016879,ligase activity, forming carbon-nitrogen bonds|GO:0…	sce00785,Lipoic acid metabolism	http://www.uniprot.org/uniprot/P47051	FALSE
23	61.14	61.19	50.8	44	GL18572-R1_1	45	0.413	0.6194	0.2884	0.4699	0.448	-1.15843	65.85	0	P19414	ACO1	GO:0019752,carboxylic acid metabolic process|GO:0006099,tricarboxylic acid cycle|GO:0009060,aerobic respiration|GO:0044281,small molecule metabolic process|GO:0007005,mitochondrion organization|GO:0072350,tricarboxylic acid metabolic process|GO:0006091,generation of precursor metabolites and energy|GO:0044699,single-organism process|GO:0044710,single-organism metabolic process|GO:0000002,mitochon…	GO:0031970,organelle envelope lumen|GO:0031974,membrane-enclosed lumen|GO:0031975,envelope|GO:0043229,intracellular organelle|GO:0043228,non-membrane-bounded organelle|GO:0042645,mitochondrial nucleoid|GO:0043227,membrane-bounded organelle|GO:0009295,nucleoid|GO:0005737,cytoplasm|GO:0044444,cytoplasmic part|GO:0005739,mitochondrion|GO:0043226,organelle|GO:0005759,mitochondrial matrix|GO:0005758,m…	GO:0043169,cation binding|GO:0043566,structure-specific DNA binding|GO:0051539,4 iron, 4 sulfur cluster binding|GO:0043167,ion binding|GO:0016835,carbon-oxygen lyase activity|GO:0016836,hydro-lyase activity|GO:1901363,heterocyclic compound binding|GO:0003697,single-stranded DNA binding|GO:0003824,catalytic activity|GO:0005488,binding|GO:0003676,nucleic acid binding|GO:0003677,DNA binding|GO:00515…	sce01110,Biosynthesis of secondary metabolites|sce01100,Metabolic pathways|sce00630,Glyoxylate and dicarboxylate metabolism|sce00020,Citrate cycle (TCA cycle)|sce01230,Biosynthesis of amino acids|sce01130,Biosynthesis of antibiotics|sce01200,Carbon metabolism|sce01210,2-Oxocarboxylic acid metabolism	http://www.uniprot.org/uniprot/P19414	FALSE
24	3.85	4.44	18.5	11.2	GL18758-R1_1	4	1.5849	1.7219	1.5417	1.6904	1.635	0.709291	25	8.4	P43567	AGX1	GO:0019752,carboxylic acid metabolic process|GO:0044249,cellular biosynthetic process|GO:0006807,nitrogen compound metabolic process|GO:0044281,small molecule metabolic process|GO:0044283,small molecule biosynthetic process|GO:0009069,serine family amino acid metabolic process|GO:0044699,single-organism process|GO:1901576,organic substance biosynthetic process|GO:0044710,single-organism metabolic…		GO:0008453,alanine-glyoxylate transaminase activity|GO:0003824,catalytic activity|GO:0008483,transaminase activity|GO:0016740,transferase activity|GO:0016769,transferase activity, transferring nitrogenous groups	sce01110,Biosynthesis of secondary metabolites|sce01100,Metabolic pathways|sce00260,Glycine, serine and threonine metabolism|sce00630,Glyoxylate and dicarboxylate metabolism|sce00250,Alanine, aspartate and glutamate metabolism|sce04146,Peroxisome|sce00680,Methane metabolism|sce01130,Biosynthesis of antibiotics|sce01200,Carbon metabolism	http://www.uniprot.org/uniprot/P43567	FALSE
25	16.52	18.6	47.2	42.4	GL18800-R1_1	10	5.1051	3.9084	2.3988	1.7865	3.3	1.72247	28.44	2e-18	P40471	AYR1	GO:0006654,phosphatidic acid biosynthetic process|GO:0006650,glycerophospholipid metabolic process|GO:0006639,acylglycerol metabolic process|GO:0006638,neutral lipid metabolic process|GO:0044248,cellular catabolic process|GO:0044249,cellular biosynthetic process|GO:1901576,organic substance biosynthetic process|GO:0044242,cellular lipid catabolic process|GO:0046486,glycerolipid metabolic process|…	GO:0005737,cytoplasm|GO:0005783,endoplasmic reticulum|GO:0043232,intracellular non-membrane-bounded organelle|GO:0005811,lipid particle|GO:0044464,cell part|GO:0044444,cytoplasmic part|GO:0005623,cell|GO:0005622,intracellular|GO:0043229,intracellular organelle|GO:0043228,non-membrane-bounded organelle|GO:0012505,endomembrane system|GO:0044424,intracellular part|GO:0043227,membrane-bounded organel…	GO:0016787,hydrolase activity|GO:0000140,acylglycerone-phosphate reductase activity|GO:0004806,triglyceride lipase activity|GO:0016616,oxidoreductase activity, acting on the CH-OH group of donors, NAD or NADP as acceptor|GO:0052689,carboxylic ester hydrolase activity|GO:0003824,catalytic activity|GO:0016788,hydrolase activity, acting on ester bonds|GO:0016614,oxidoreductase activity, acting on CH…	sce00564,Glycerophospholipid metabolism|sce00565,Ether lipid metabolism|sce01100,Metabolic pathways	http://www.uniprot.org/uniprot/P40471	FALSE
26	6.15	6.44	10.7	10.7	GL18836-R1_1	5	1.7539	1.556	2.1281	1.888	1.832	0.87342	32.26	7.9	P07258	CPA1	GO:0044283,small molecule biosynthetic process|GO:0019752,carboxylic acid metabolic process|GO:0072528,pyrimidine-containing compound biosynthetic process|GO:0044249,cellular biosynthetic process|GO:0034641,cellular nitrogen compound metabolic process|GO:0006807,nitrogen compound metabolic process|GO:0044281,small molecule metabolic process|GO:0009064,glutamine family amino acid metabolic process…	GO:0043234,protein complex|GO:0005737,cytoplasm|GO:0032991,macromolecular complex|GO:1902494,catalytic complex|GO:0044464,cell part|GO:0005623,cell|GO:0005622,intracellular|GO:0044444,cytoplasmic part|GO:0044424,intracellular part|GO:0005951,carbamoyl-phosphate synthase complex	GO:0035639,purine ribonucleoside triphosphate binding|GO:0016884,carbon-nitrogen ligase activity, with glutamine as amido-N-donor|GO:0043167,ion binding|GO:1901363,heterocyclic compound binding|GO:1901265,nucleoside phosphate binding|GO:0001882,nucleoside binding|GO:0043168,anion binding|GO:0000166,nucleotide binding|GO:0016879,ligase activity, forming carbon-nitrogen bonds|GO:0001883,purine nucl…	sce01100,Metabolic pathways|sce00250,Alanine, aspartate and glutamate metabolism|sce00240,Pyrimidine metabolism	http://www.uniprot.org/uniprot/P07258	FALSE
27	18.19	19.38	29.9	25.8	GL18913-R1_1	10	0.5495	0.278	0.5297	0.2754	0.408	-1.29336	25.89	0.003	P36060	MCR1	GO:0044249,cellular biosynthetic process|GO:0044281,small molecule metabolic process|GO:0070887,cellular response to chemical stimulus|GO:0044283,small molecule biosynthetic process|GO:1901362,organic cyclic compound biosynthetic process|GO:0034599,cellular response to oxidative stress|GO:0044699,single-organism process|GO:1901576,organic substance biosynthetic process|GO:0044710,single-organism …	GO:0031970,organelle envelope lumen|GO:0098573,intrinsic component of mitochondrial membrane|GO:0031974,membrane-enclosed lumen|GO:0019867,outer membrane|GO:0043229,intracellular organelle|GO:0031306,intrinsic component of mitochondrial outer membrane|GO:0031301,integral component of organelle membrane|GO:0031300,intrinsic component of organelle membrane|GO:0032592,integral component of mitochond…	GO:0005488,binding|GO:0004128,cytochrome-b5 reductase activity, acting on NAD(P)H|GO:0003824,catalytic activity|GO:0016651,oxidoreductase activity, acting on NAD(P)H|GO:0005515,protein binding|GO:0016653,oxidoreductase activity, acting on NAD(P)H, heme protein as acceptor|GO:0016491,oxidoreductase activity	sce00520,Amino sugar and nucleotide sugar metabolism	http://www.uniprot.org/uniprot/P36060	FALSE
28	20.66	20.83	31.7	27	GL19179-R1_1	11	0.4018	0.2148	0.3436	0.2051	0.291	-1.78091	23.85	2e-16	P18544	ARG8	GO:0006592,ornithine biosynthetic process|GO:0006591,ornithine metabolic process|GO:0019752,carboxylic acid metabolic process|GO:0044249,cellular biosynthetic process|GO:0006807,nitrogen compound metabolic process|GO:0044281,small molecule metabolic process|GO:0044283,small molecule biosynthetic process|GO:0009064,glutamine family amino acid metabolic process|GO:0044699,single-organism process|GO…	GO:0005737,cytoplasm|GO:0043231,intracellular membrane-bounded organelle|GO:0043233,organelle lumen|GO:0044464,cell part|GO:0044444,cytoplasmic part|GO:0031974,membrane-enclosed lumen|GO:0005622,intracellular|GO:0044446,intracellular organelle part|GO:0070013,intracellular organelle lumen|GO:0043229,intracellular organelle|GO:0005739,mitochondrion|GO:0044429,mitochondrial part|GO:0005759,mitochon…	GO:0043168,anion binding|GO:0003824,catalytic activity|GO:0097159,organic cyclic compound binding|GO:1901363,heterocyclic compound binding|GO:0008483,transaminase activity|GO:0016740,transferase activity|GO:0048037,cofactor binding|GO:0030170,pyridoxal phosphate binding|GO:0005488,binding|GO:0043167,ion binding|GO:0016769,transferase activity, transferring nitrogenous groups|GO:0003992,N2-acetyl-…	sce01110,Biosynthesis of secondary metabolites|sce01100,Metabolic pathways|sce00220,Arginine biosynthesis|sce01230,Biosynthesis of amino acids|sce01130,Biosynthesis of antibiotics|sce01210,2-Oxocarboxylic acid metabolism	http://www.uniprot.org/uniprot/P18544	FALSE
29	42.97	44.37	52.8	43.2	GL19331-R1_1	22	2.208	2.3121	1.556	1.5996	1.919	0.940355	28.71	8e-07	P32603	SPR1	GO:0008152,metabolic process|GO:0030154,cell differentiation|GO:0048468,cell development|GO:0019953,sexual reproduction|GO:0043935,sexual sporulation resulting in formation of a cellular spore|GO:1903046,meiotic cell cycle process|GO:0022402,cell cycle process|GO:0009653,anatomical structure morphogenesis|GO:0044699,single-organism process|GO:0022414,reproductive process|GO:0051321,meiotic cell c…	GO:0005618,cell wall|GO:0005619,ascospore wall|GO:0044464,cell part|GO:0005623,cell|GO:0030312,external encapsulating structure|GO:0031160,spore wall|GO:0071944,cell periphery|GO:0009277,fungal-type cell wall|GO:0005576,extracellular region	GO:0015926,glucosidase activity|GO:0016787,hydrolase activity|GO:0016798,hydrolase activity, acting on glycosyl bonds|GO:0008422,beta-glucosidase activity|GO:0003824,catalytic activity|GO:0004553,hydrolase activity, hydrolyzing O-glycosyl compounds|GO:0004338,glucan exo-1,3-beta-glucosidase activity	sce00500,Starch and sucrose metabolism	http://www.uniprot.org/uniprot/P32603	FALSE
30	3.16	3.47	13.6	13.6	GL19525-R1_1	3	0.3281	0.4699	0.2992	0.4365	0.383	-1.38458	54.55	2e-15	Q9P305	IGO2	GO:0071704,organic substance metabolic process|GO:0043170,macromolecule metabolic process|GO:0019222,regulation of metabolic process|GO:0043489,RNA stabilization|GO:0043488,regulation of mRNA stability|GO:0043487,regulation of RNA stability|GO:0010608,posttranscriptional regulation of gene expression|GO:0050790,regulation of catalytic activity|GO:0050789,regulation of biological process|GO:000815…	GO:0005737,cytoplasm|GO:0043231,intracellular membrane-bounded organelle|GO:0005634,nucleus|GO:0044464,cell part|GO:0005623,cell|GO:0005622,intracellular|GO:0043229,intracellular organelle|GO:0044424,intracellular part|GO:0043227,membrane-bounded organelle|GO:0043226,organelle	GO:0019208,phosphatase regulator activity|GO:0098772,molecular function regulator|GO:0030234,enzyme regulator activity		http://www.uniprot.org/uniprot/Q9P305	FALSE
31	3.46	3.64	3.7	3.7	GL19851-R1_1	2	0.5861	0.6081	0.5916	0.6138	0.6	-0.736966	23.53	7.5	Q12267	SMC4	GO:0071103,DNA conformation change|GO:0022607,cellular component assembly|GO:1903047,mitotic cell cycle process|GO:1903046,meiotic cell cycle process|GO:0030261,chromosome condensation|GO:0044249,cellular biosynthetic process|GO:0034641,cellular nitrogen compound metabolic process|GO:0006807,nitrogen compound metabolic process|GO:0022402,cell cycle process|GO:0070193,synaptonemal complex organiza…	GO:0031974,membrane-enclosed lumen|GO:0044815,DNA packaging complex|GO:0043229,intracellular organelle|GO:0043228,non-membrane-bounded organelle|GO:0000228,nuclear chromosome|GO:0043227,membrane-bounded organelle|GO:0043226,organelle|GO:0005737,cytoplasm|GO:0031981,nuclear lumen|GO:0005634,nucleus|GO:0044454,nuclear chromosome part|GO:0005694,chromosome|GO:0000793,condensed chromosome|GO:0000796,…	GO:0035639,purine ribonucleoside triphosphate binding|GO:0044877,macromolecular complex binding|GO:0005488,binding|GO:0016887,ATPase activity|GO:0043167,ion binding|GO:1901363,heterocyclic compound binding|GO:1901265,nucleoside phosphate binding|GO:0001882,nucleoside binding|GO:0043168,anion binding|GO:0000166,nucleotide binding|GO:0001883,purine nucleoside binding|GO:0032549,ribonucleoside bindi…	sce04111,Cell cycle - yeast	http://www.uniprot.org/uniprot/Q12267	FALSE
32	23.79	28.11	37.2	32.9	GL19968-R1_1	17	1.9055	2.5351	2.704	3.5975	2.686	1.42546	43.33	3.4	P22696	ESS1	GO:0006479,protein methylation|GO:0019220,regulation of phosphate metabolic process|GO:0080090,regulation of primary metabolic process|GO:0019222,regulation of metabolic process|GO:0000086,G2/M transition of mitotic cell cycle|GO:0006470,protein dephosphorylation|GO:0031063,regulation of histone deacetylation|GO:0000082,G1/S transition of mitotic cell cycle|GO:0000083,regulation of transcription …	GO:0005737,cytoplasm|GO:0043231,intracellular membrane-bounded organelle|GO:0005634,nucleus|GO:0044464,cell part|GO:0005623,cell|GO:0005622,intracellular|GO:0043229,intracellular organelle|GO:0044424,intracellular part|GO:0043227,membrane-bounded organelle|GO:0043226,organelle	GO:0070063,RNA polymerase binding|GO:0016853,isomerase activity|GO:0005515,protein binding|GO:0043175,RNA polymerase core enzyme binding|GO:0001099,basal RNA polymerase II transcription machinery binding|GO:0001098,basal transcription machinery binding|GO:0016859,cis-trans isomerase activity|GO:0003824,catalytic activity|GO:0044877,macromolecular complex binding|GO:0019899,enzyme binding|GO:00037…		http://www.uniprot.org/uniprot/P22696	FALSE
33	11.77	12.41	42.4	39.4	GL20175-R1_1	7	0.5012	0.6138	0.5445	0.6546	0.579	-0.788365	75.61	1e-87	P0CX54	RPL12B	GO:0022607,cellular component assembly|GO:0043933,macromolecular complex subunit organization|GO:0042255,ribosome assembly|GO:0044249,cellular biosynthetic process|GO:0034641,cellular nitrogen compound metabolic process|GO:0006807,nitrogen compound metabolic process|GO:0034645,cellular macromolecule biosynthetic process|GO:0034622,cellular macromolecular complex assembly|GO:1901576,organic substa…	GO:0022626,cytosolic ribosome|GO:0022625,cytosolic large ribosomal subunit|GO:0043229,intracellular organelle|GO:0043228,non-membrane-bounded organelle|GO:0015934,large ribosomal subunit|GO:0043226,organelle|GO:0005737,cytoplasm|GO:0030529,ribonucleoprotein complex|GO:0044391,ribosomal subunit|GO:0032991,macromolecular complex|GO:0005840,ribosome|GO:0043232,intracellular non-membrane-bounded orga…	GO:0097159,organic cyclic compound binding|GO:0005198,structural molecule activity|GO:0003735,structural constituent of ribosome|GO:0003723,RNA binding|GO:0003676,nucleic acid binding|GO:1901363,heterocyclic compound binding|GO:0005488,binding	sce03010,Ribosome	http://www.uniprot.org/uniprot/P0CX54	FALSE
34	17.15	17.35	28.4	20.7	GL20414-R1_1	11	4.7424	2.3768	3.2509	1.6293	3	1.58496	36.59	0.22	P07278	BCY1	GO:0043549,regulation of kinase activity|GO:0019220,regulation of phosphate metabolic process|GO:0080090,regulation of primary metabolic process|GO:0019222,regulation of metabolic process|GO:0048585,negative regulation of response to stimulus|GO:0048583,regulation of response to stimulus|GO:0009165,nucleotide biosynthetic process|GO:0007165,signal transduction|GO:1901576,organic substance biosynt…	GO:0043229,intracellular organelle|GO:0071944,cell periphery|GO:0043227,membrane-bounded organelle|GO:0043226,organelle|GO:0005737,cytoplasm|GO:1902911,protein kinase complex|GO:0005634,nucleus|GO:0016020,membrane|GO:1902494,catalytic complex|GO:0061695,transferase complex, transferring phosphorus-containing groups|GO:1902554,serine/threonine protein kinase complex|GO:1990234,transferase complex|…	GO:0019207,kinase regulator activity|GO:0036094,small molecule binding|GO:0005488,binding|GO:0004857,enzyme inhibitor activity|GO:0098772,molecular function regulator|GO:1901363,heterocyclic compound binding|GO:1901265,nucleoside phosphate binding|GO:0043168,anion binding|GO:0008603,cAMP-dependent protein kinase regulator activity|GO:0000166,nucleotide binding|GO:0043167,ion binding|GO:0017076,pu…		http://www.uniprot.org/uniprot/P07278	FALSE
35	10.98	11.44	9	5.9	GL20422-R1_1	6	0.5297	0.6026	0.4529	0.5152	0.525	-0.929611	39.65	5e-148	P38630	RFC1	GO:0006298,mismatch repair|GO:0090304,nucleic acid metabolic process|GO:0044249,cellular biosynthetic process|GO:0034641,cellular nitrogen compound metabolic process|GO:0006807,nitrogen compound metabolic process|GO:0034645,cellular macromolecule biosynthetic process|GO:1901576,organic substance biosynthetic process|GO:0044699,single-organism process|GO:0006139,nucleobase-containing compound meta…	GO:0043234,protein complex|GO:0043228,non-membrane-bounded organelle|GO:0043231,intracellular membrane-bounded organelle|GO:0043232,intracellular non-membrane-bounded organelle|GO:0043227,membrane-bounded organelle|GO:0005634,nucleus|GO:0044464,cell part|GO:0043229,intracellular organelle|GO:0005623,cell|GO:0005622,intracellular|GO:0044446,intracellular organelle part|GO:0005663,DNA replication f…	GO:0016887,ATPase activity|GO:0035639,purine ribonucleoside triphosphate binding|GO:0005488,binding|GO:0003676,nucleic acid binding|GO:0003677,DNA binding|GO:0043167,ion binding|GO:1901363,heterocyclic compound binding|GO:0001883,purine nucleoside binding|GO:0001882,nucleoside binding|GO:0043168,anion binding|GO:0042623,ATPase activity, coupled|GO:0000166,nucleotide binding|GO:1901265,nucleoside …	sce03030,DNA replication|sce03420,Nucleotide excision repair|sce03430,Mismatch repair	http://www.uniprot.org/uniprot/P38630	FALSE
36	20.84	23.24	23.1	22.2	GL20443-R1_1	14	1.9409	1.977	1.7378	1.7701	1.856	0.892197	35.29	0.0002	Q04585	YDR109C	GO:0044238,primary metabolic process|GO:0005975,carbohydrate metabolic process|GO:0016310,phosphorylation|GO:0009987,cellular process|GO:0044237,cellular metabolic process|GO:0071704,organic substance metabolic process|GO:0006796,phosphate-containing compound metabolic process|GO:0008152,metabolic process|GO:0006793,phosphorus metabolic process		GO:0016773,phosphotransferase activity, alcohol group as acceptor|GO:0016772,transferase activity, transferring phosphorus-containing groups|GO:0016301,kinase activity|GO:0003824,catalytic activity|GO:0016740,transferase activity		http://www.uniprot.org/uniprot/Q04585	FALSE
37	37.15	37.55	41	37.4	GL20491-R1_1	22	1.6749	1.8535	1.5276	1.6749	1.683	0.751035	39.29	9e-12	P04807	HXK2	GO:0080090,regulation of primary metabolic process|GO:0019222,regulation of metabolic process|GO:0009167,purine ribonucleoside monophosphate metabolic process|GO:0044281,small molecule metabolic process|GO:0009161,ribonucleoside monophosphate metabolic process|GO:1901362,organic cyclic compound biosynthetic process|GO:1901360,organic cyclic compound metabolic process|GO:0044712,single-organism ca…	GO:0005737,cytoplasm|GO:0005829,cytosol|GO:0043231,intracellular membrane-bounded organelle|GO:0005634,nucleus|GO:0044464,cell part|GO:0044444,cytoplasmic part|GO:0005739,mitochondrion|GO:0005622,intracellular|GO:0043229,intracellular organelle|GO:0005623,cell|GO:0044424,intracellular part|GO:0043227,membrane-bounded organelle|GO:0043226,organelle	GO:0005488,binding|GO:0019200,carbohydrate kinase activity|GO:0035639,purine ribonucleoside triphosphate binding|GO:0004396,hexokinase activity|GO:0030246,carbohydrate binding|GO:0048029,monosaccharide binding|GO:0043167,ion binding|GO:1901363,heterocyclic compound binding|GO:0001883,purine nucleoside binding|GO:0001882,nucleoside binding|GO:0043168,anion binding|GO:0000166,nucleotide binding|GO:…	sce00052,Galactose metabolism|sce00051,Fructose and mannose metabolism|sce01110,Biosynthesis of secondary metabolites|sce01100,Metabolic pathways|sce00520,Amino sugar and nucleotide sugar metabolism|sce00500,Starch and sucrose metabolism|sce00010,Glycolysis / Gluconeogenesis|sce01130,Biosynthesis of antibiotics|sce01200,Carbon metabolism	http://www.uniprot.org/uniprot/P04807	FALSE
38	38.19	38.76	32.4	28.6	GL20605-R1_1	23	0.3733	0.3499	0.2754	0.2655	0.316	-1.662	25.41	0.045	P32491	MKK2	GO:0019220,regulation of phosphate metabolic process|GO:0080090,regulation of primary metabolic process|GO:0019222,regulation of metabolic process|GO:0048584,positive regulation of response to stimulus|GO:0048583,regulation of response to stimulus|GO:0032147,activation of protein kinase activity|GO:0007165,signal transduction|GO:0071840,cellular component organization or biogenesis|GO:0044712,sin…	GO:0005737,cytoplasm|GO:0044464,cell part|GO:0044463,cell projection part|GO:0030427,site of polarized growth|GO:0005623,cell|GO:0005622,intracellular|GO:0044424,intracellular part|GO:0043332,mating projection tip|GO:0005935,cellular bud neck|GO:0005934,cellular bud tip|GO:0005937,mating projection|GO:0042995,cell projection|GO:0005933,cellular bud	GO:0035639,purine ribonucleoside triphosphate binding|GO:0004672,protein kinase activity|GO:0043167,ion binding|GO:1901363,heterocyclic compound binding|GO:0001883,purine nucleoside binding|GO:0001882,nucleoside binding|GO:0043168,anion binding|GO:0000166,nucleotide binding|GO:0004674,protein serine/threonine kinase activity|GO:0016740,transferase activity|GO:0004712,protein serine/threonine/tyro…	sce04011,MAPK signaling pathway - yeast|sce04139,Regulation of mitophagy - yeast	http://www.uniprot.org/uniprot/P32491	FALSE
39	19.03	19.61	15.7	11.6	GL20687-R1_1	10	2.3335	2.2491	1.7378	1.6749	1.999	0.999278	25	3e-24	P39692	MET10	GO:0044237,cellular metabolic process|GO:0019752,carboxylic acid metabolic process|GO:0044249,cellular biosynthetic process|GO:0006807,nitrogen compound metabolic process|GO:0009067,aspartate family amino acid biosynthetic process|GO:0009066,aspartate family amino acid metabolic process|GO:0044283,small molecule biosynthetic process|GO:0009069,serine family amino acid metabolic process|GO:0000103…	GO:0009337,sulfite reductase complex (NADPH)|GO:0043234,protein complex|GO:0032991,macromolecular complex|GO:0044464,cell part|GO:0005623,cell|GO:0005622,intracellular|GO:0044424,intracellular part	GO:0005488,binding|GO:0005515,protein binding|GO:0003824,catalytic activity|GO:0016903,oxidoreductase activity, acting on the aldehyde or oxo group of donors|GO:0016651,oxidoreductase activity, acting on NAD(P)H|GO:0016667,oxidoreductase activity, acting on a sulfur group of donors|GO:0016668,oxidoreductase activity, acting on a sulfur group of donors, NAD(P) as acceptor|GO:0004783,sulfite reduct…	sce00920,Sulfur metabolism|sce01100,Metabolic pathways	http://www.uniprot.org/uniprot/P39692	FALSE
40	10	10.02	12.4	12.4	GL20749-R1_1	5	0.4786	0.6607	0.3767	0.5105	0.507	-0.979942	28	3.2	P43581	HXT10	GO:0006810,transport|GO:0015761,mannose transport|GO:0051234,establishment of localization|GO:0008645,hexose transport|GO:0009987,cellular process|GO:0015755,fructose transport|GO:0015758,glucose transport|GO:0044765,single-organism transport|GO:0044763,single-organism cellular process|GO:0044699,single-organism process|GO:0015749,monosaccharide transport|GO:0071702,organic substance transport|GO…	GO:0016021,integral component of membrane|GO:0016020,membrane|GO:0044464,cell part|GO:0005623,cell|GO:0071944,cell periphery|GO:0005886,plasma membrane|GO:0044425,membrane part|GO:0031224,intrinsic component of membrane	GO:0005355,glucose transmembrane transporter activity|GO:0005354,galactose transmembrane transporter activity|GO:0022891,substrate-specific transmembrane transporter activity|GO:0022892,substrate-specific transporter activity|GO:0005353,fructose transmembrane transporter activity|GO:0051119,sugar transmembrane transporter activity|GO:0015578,mannose transmembrane transporter activity|GO:0005215,t…	sce04113,Meiosis - yeast	http://www.uniprot.org/uniprot/P43581	FALSE
41	12.86	12.93	36.4	36.4	GL20763-R1_1	8	1.8707	2.0324	1.7061	1.8535	1.866	0.899949	28.91	2e-07	P15891	ABP1	GO:0030866,cortical actin cytoskeleton organization|GO:0006461,protein complex assembly|GO:0033043,regulation of organelle organization|GO:0043933,macromolecular complex subunit organization|GO:0008104,protein localization|GO:1901879,regulation of protein depolymerization|GO:0051129,negative regulation of cellular component organization|GO:0051128,regulation of cellular component organization|GO:…	GO:0015629,actin cytoskeleton|GO:0061645,endocytic patch|GO:0043229,intracellular organelle|GO:0043228,non-membrane-bounded organelle|GO:0005622,intracellular|GO:0043226,organelle|GO:0005856,cytoskeleton|GO:0044430,cytoskeletal part|GO:0005737,cytoplasm|GO:0030479,actin cortical patch|GO:0005938,cell cortex|GO:0043232,intracellular non-membrane-bounded organelle|GO:0030863,cortical cytoskeleton|G…	GO:0008092,cytoskeletal protein binding|GO:0051015,actin filament binding|GO:0003779,actin binding|GO:0044877,macromolecular complex binding|GO:0005488,binding|GO:0005515,protein binding|GO:0032403,protein complex binding		http://www.uniprot.org/uniprot/P15891	FALSE
42	33.29	33.68	55.2	54	GL20764-R1_1	23	10	7.9433	7.5858	5.7544	7.821	2.96735	49.15	8e-95	P00331	ADH2	GO:0019674,NAD metabolic process|GO:0006732,coenzyme metabolic process|GO:0006733,oxidoreduction coenzyme metabolic process|GO:0006734,NADH metabolic process|GO:1901615,organic hydroxy compound metabolic process|GO:0009063,cellular amino acid catabolic process|GO:0034641,cellular nitrogen compound metabolic process|GO:0006807,nitrogen compound metabolic process|GO:0046496,nicotinamide nucleotide …	GO:0005737,cytoplasm|GO:0044464,cell part|GO:0005623,cell|GO:0005622,intracellular|GO:0044424,intracellular part	GO:0005488,binding|GO:0043169,cation binding|GO:0016614,oxidoreductase activity, acting on CH-OH group of donors|GO:0046914,transition metal ion binding|GO:0016616,oxidoreductase activity, acting on the CH-OH group of donors, NAD or NADP as acceptor|GO:0004022,alcohol dehydrogenase (NAD) activity|GO:0043167,ion binding|GO:0003824,catalytic activity|GO:0008270,zinc ion binding|GO:0046872,metal ion…	sce01110,Biosynthesis of secondary metabolites|sce01100,Metabolic pathways|sce00350,Tyrosine metabolism|sce00071,Fatty acid degradation|sce00010,Glycolysis / Gluconeogenesis|sce01130,Biosynthesis of antibiotics	http://www.uniprot.org/uniprot/P00331	FALSE
43	18.01	18.09	13.5	12.1	GL20904-R1_1	9	2.1677	1.9409	2.6062	2.3335	2.262	1.1776	25.96	1.8	P32499	NUP2	GO:0051169,nuclear transport|GO:0044238,primary metabolic process|GO:0080090,regulation of primary metabolic process|GO:0019222,regulation of metabolic process|GO:0015931,nucleobase-containing compound transport|GO:0034605,cellular response to heat|GO:2000113,negative regulation of cellular macromolecule biosynthetic process|GO:0061024,membrane organization|GO:0051168,nuclear export|GO:0009408,re…	GO:0044614,nuclear pore cytoplasmic filaments|GO:0031975,envelope|GO:0043229,intracellular organelle|GO:0005634,nucleus|GO:0043227,membrane-bounded organelle|GO:0043226,organelle|GO:0031224,intrinsic component of membrane|GO:0046930,pore complex|GO:0031090,organelle membrane|GO:0016021,integral component of membrane|GO:0016020,membrane|GO:0005635,nuclear envelope|GO:0031965,nuclear membrane|GO:00…	GO:0005215,transporter activity|GO:0008536,Ran GTPase binding|GO:0019899,enzyme binding|GO:0017016,Ras GTPase binding|GO:0031267,small GTPase binding|GO:0051020,GTPase binding|GO:0005488,binding|GO:0005515,protein binding|GO:0005487,nucleocytoplasmic transporter activity		http://www.uniprot.org/uniprot/P32499	FALSE
44	9.89	10	35.7	35.7	GL20960-R1_1	6	0.6081	0.6252	0.52	0.5297	0.571	-0.808437	61.26	7e-44	P0C2H9	RPL31B	GO:0006450,regulation of translational fidelity|GO:0080090,regulation of primary metabolic process|GO:0019222,regulation of metabolic process|GO:0051246,regulation of protein metabolic process|GO:0031323,regulation of cellular metabolic process|GO:0044249,cellular biosynthetic process|GO:0034641,cellular nitrogen compound metabolic process|GO:0006807,nitrogen compound metabolic process|GO:0034645…	GO:0022626,cytosolic ribosome|GO:0022625,cytosolic large ribosomal subunit|GO:0043229,intracellular organelle|GO:0043228,non-membrane-bounded organelle|GO:0015934,large ribosomal subunit|GO:0043226,organelle|GO:0005737,cytoplasm|GO:0030529,ribonucleoprotein complex|GO:0044391,ribosomal subunit|GO:0032991,macromolecular complex|GO:0005840,ribosome|GO:0043232,intracellular non-membrane-bounded orga…	GO:0003735,structural constituent of ribosome|GO:0005198,structural molecule activity	sce03010,Ribosome	http://www.uniprot.org/uniprot/P0C2H9	FALSE
45	8.86	9.25	10.4	8.2	GL21054-R1_1	5	0.2443	0.631	0.2512	0.5916	0.43	-1.21759	34.04	1.1	P17883	SKI3	GO:0000184,nuclear-transcribed mRNA catabolic process, nonsense-mediated decay|GO:0051707,response to other organism|GO:0002376,immune system process|GO:0051607,defense response to virus|GO:0090304,nucleic acid metabolic process|GO:0034641,cellular nitrogen compound metabolic process|GO:0006807,nitrogen compound metabolic process|GO:1901360,organic cyclic compound metabolic process|GO:1901361,org…	GO:0043234,protein complex|GO:0005737,cytoplasm|GO:0032991,macromolecular complex|GO:0043231,intracellular membrane-bounded organelle|GO:0005634,nucleus|GO:0044464,cell part|GO:0044444,cytoplasmic part|GO:0005623,cell|GO:0005622,intracellular|GO:0043229,intracellular organelle|GO:0044424,intracellular part|GO:0043227,membrane-bounded organelle|GO:0043226,organelle|GO:0055087,Ski complex	GO:0005488,binding|GO:0005515,protein binding	sce03018,RNA degradation	http://www.uniprot.org/uniprot/P17883	FALSE
46	30.33	31.24	19.2	14	GL21210-R1_1	15	2.2491	3.4041	1.803	2.6546	2.528	1.338	28.3	1e-127	Q06010	STE23	GO:0019953,sexual reproduction|GO:0007323,peptide pheromone maturation|GO:0000747,conjugation with cellular fusion|GO:0000746,conjugation|GO:0000003,reproduction|GO:0071704,organic substance metabolic process|GO:0010467,gene expression|GO:0006508,proteolysis|GO:0019236,response to pheromone|GO:0009987,cellular process|GO:0022414,reproductive process|GO:0044764,multi-organism cellular process|GO:0…	GO:0044425,membrane part|GO:0016020,membrane|GO:0019898,extrinsic component of membrane	GO:0016787,hydrolase activity|GO:0004175,endopeptidase activity|GO:0004222,metalloendopeptidase activity|GO:0043169,cation binding|GO:0043167,ion binding|GO:0003824,catalytic activity|GO:0070011,peptidase activity, acting on L-amino acid peptides|GO:0005488,binding|GO:0008233,peptidase activity|GO:0046872,metal ion binding|GO:0008237,metallopeptidase activity		http://www.uniprot.org/uniprot/Q06010	FALSE
47	29.67	33.82	50.2	48.1	GL21226-R1_1	19	3.9811	6.9823	2.5119	4.8753	4.588	2.19787	33.57	2e-12	P38013	AHP1	GO:0008152,metabolic process|GO:0042592,homeostatic process|GO:0070887,cellular response to chemical stimulus|GO:0045454,cell redox homeostasis|GO:0044699,single-organism process|GO:0044710,single-organism metabolic process|GO:0050789,regulation of biological process|GO:0065007,biological regulation|GO:0065008,regulation of biological quality|GO:0019725,cellular homeostasis|GO:0009987,cellular pr…	GO:0005737,cytoplasm|GO:0044464,cell part|GO:0005623,cell|GO:0005622,intracellular|GO:0044424,intracellular part	GO:0016209,antioxidant activity|GO:0051920,peroxiredoxin activity|GO:0003824,catalytic activity|GO:0008379,thioredoxin peroxidase activity|GO:0016684,oxidoreductase activity, acting on peroxide as acceptor|GO:0004601,peroxidase activity|GO:0016491,oxidoreductase activity	sce04122,Sulfur relay system	http://www.uniprot.org/uniprot/P38013	FALSE
48	31.77	32.74	11.3	8.2	GL21264-R1_1	16	2.0893	2.3768	2.0137	2.2699	2.187	1.12895	25.65	3e-09	P39525	CEM1	GO:0006633,fatty acid biosynthetic process|GO:0006631,fatty acid metabolic process|GO:0019752,carboxylic acid metabolic process|GO:0044249,cellular biosynthetic process|GO:0044281,small molecule metabolic process|GO:0044283,small molecule biosynthetic process|GO:0072330,monocarboxylic acid biosynthetic process|GO:0044699,single-organism process|GO:1901576,organic substance biosynthetic process|GO…	GO:0005737,cytoplasm|GO:0043231,intracellular membrane-bounded organelle|GO:0044464,cell part|GO:0043229,intracellular organelle|GO:0005739,mitochondrion|GO:0005622,intracellular|GO:0044444,cytoplasmic part|GO:0005623,cell|GO:0044424,intracellular part|GO:0043227,membrane-bounded organelle|GO:0043226,organelle	GO:0004312,fatty acid synthase activity|GO:0003824,catalytic activity|GO:0016740,transferase activity|GO:0016746,transferase activity, transferring acyl groups|GO:0016747,transferase activity, transferring acyl groups other than amino-acyl groups|GO:0004315,3-oxoacyl-[acyl-carrier-protein] synthase activity	sce01212,Fatty acid metabolism|sce00780,Biotin metabolism|sce00061,Fatty acid biosynthesis|sce01100,Metabolic pathways	http://www.uniprot.org/uniprot/P39525	FALSE
49	9.7	9.83	14.6	13.7	GL21285-R2_1	6	1.6904	1.6596	2.208	2.1677	1.931	0.949348	25.37	3e-07	P37302	APE3	GO:0044267,cellular protein metabolic process|GO:1901575,organic substance catabolic process|GO:0044265,cellular macromolecule catabolic process|GO:0044260,cellular macromolecule metabolic process|GO:0044238,primary metabolic process|GO:0019538,protein metabolic process|GO:0007039,protein catabolic process in the vacuole|GO:0044237,cellular metabolic process|GO:0043170,macromolecule metabolic pro…	GO:0005737,cytoplasm|GO:0000324,fungal-type vacuole|GO:0000323,lytic vacuole|GO:0000322,storage vacuole|GO:0005773,vacuole|GO:0044464,cell part|GO:0044444,cytoplasmic part|GO:0005623,cell|GO:0005622,intracellular|GO:0043229,intracellular organelle|GO:0044424,intracellular part|GO:0043227,membrane-bounded organelle|GO:0043226,organelle|GO:0043231,intracellular membrane-bounded organelle	GO:0016787,hydrolase activity|GO:0004177,aminopeptidase activity|GO:0003824,catalytic activity|GO:0043169,cation binding|GO:0043167,ion binding|GO:0008238,exopeptidase activity|GO:0070011,peptidase activity, acting on L-amino acid peptides|GO:0005488,binding|GO:0008233,peptidase activity|GO:0046872,metal ion binding|GO:0008237,metallopeptidase activity		http://www.uniprot.org/uniprot/P37302	FALSE
50	2.1	2.14	4.3	2	GL21296-R1_1	2	1.9409	1.6596	1.8707	1.5996	1.768	0.822118	40	0.63	P38254	PBY1	GO:0044238,primary metabolic process|GO:0090304,nucleic acid metabolic process|GO:0034641,cellular nitrogen compound metabolic process|GO:0006807,nitrogen compound metabolic process|GO:1901360,organic cyclic compound metabolic process|GO:1901361,organic cyclic compound catabolic process|GO:0006139,nucleobase-containing compound metabolic process|GO:1901575,organic substance catabolic process|GO:0…	GO:0005737,cytoplasm|GO:0035770,ribonucleoprotein granule|GO:0043232,intracellular non-membrane-bounded organelle|GO:0044464,cell part|GO:0000932,cytoplasmic mRNA processing body|GO:0044444,cytoplasmic part|GO:0005623,cell|GO:0030529,ribonucleoprotein complex|GO:0043229,intracellular organelle|GO:0043228,non-membrane-bounded organelle|GO:0036464,cytoplasmic ribonucleoprotein granule|GO:0044424,in…	GO:0016787,hydrolase activity|GO:0016879,ligase activity, forming carbon-nitrogen bonds|GO:0016881,acid-amino acid ligase activity|GO:0003824,catalytic activity|GO:0016874,ligase activity|GO:0004835,tubulin-tyrosine ligase activity		http://www.uniprot.org/uniprot/P38254	FALSE
51	51.34	65.14	48.8	44.3	GL21371-R1_1	45	1.7219	1.888	1.6749	1.8197	1.776	0.828632	67.04	0	P16474	KAR2	GO:0008104,protein localization|GO:0061024,membrane organization|GO:0071840,cellular component organization or biogenesis|GO:0044712,single-organism catabolic process|GO:0051716,cellular response to stimulus|GO:0044711,single-organism biosynthetic process|GO:0000003,reproduction|GO:0070727,cellular macromolecule localization|GO:0006073,cellular glucan metabolic process|GO:0033036,macromolecule lo…	GO:0005783,endoplasmic reticulum|GO:0005788,endoplasmic reticulum lumen|GO:0031974,membrane-enclosed lumen|GO:0043229,intracellular organelle|GO:0043227,membrane-bounded organelle|GO:0043226,organelle|GO:0005737,cytoplasm|GO:0044432,endoplasmic reticulum part|GO:0034099,luminal surveillance complex|GO:0012505,endomembrane system|GO:0043234,protein complex|GO:0032991,macromolecular complex|GO:0043…	GO:0035639,purine ribonucleoside triphosphate binding|GO:0005488,binding|GO:0016887,ATPase activity|GO:0043167,ion binding|GO:1901363,heterocyclic compound binding|GO:1901265,nucleoside phosphate binding|GO:0001882,nucleoside binding|GO:0043168,anion binding|GO:0051082,unfolded protein binding|GO:0000166,nucleotide binding|GO:0001883,purine nucleoside binding|GO:0032549,ribonucleoside binding|GO:…	sce04141,Protein processing in endoplasmic reticulum|sce03060,Protein export	http://www.uniprot.org/uniprot/P16474	FALSE
52	11.38	11.51	20.5	18.8	GL21373-R1_1	6	2.1677	1.6904	2.0893	1.6596	1.902	0.927517	35.38	1e-22	P38260	FES1	GO:0042221,response to chemical|GO:0044238,primary metabolic process|GO:0080090,regulation of primary metabolic process|GO:0019222,regulation of metabolic process|GO:0006950,response to stress|GO:2000112,regulation of cellular macromolecule biosynthetic process|GO:0071218,cellular response to misfolded protein|GO:0031323,regulation of cellular metabolic process|GO:1901575,organic substance catabo…	GO:0005737,cytoplasm|GO:0022626,cytosolic ribosome|GO:0005840,ribosome|GO:0043232,intracellular non-membrane-bounded organelle|GO:0044445,cytosolic part|GO:0005829,cytosol|GO:0044464,cell part|GO:0044444,cytoplasmic part|GO:0005623,cell|GO:0030529,ribonucleoprotein complex|GO:0043229,intracellular organelle|GO:0043228,non-membrane-bounded organelle|GO:0044424,intracellular part|GO:0032991,macromo…	GO:0005515,protein binding|GO:0030554,adenyl nucleotide binding|GO:0000774,adenyl-nucleotide exchange factor activity|GO:0030234,enzyme regulator activity|GO:0000166,nucleotide binding|GO:0036094,small molecule binding|GO:0005488,binding|GO:0060590,ATPase regulator activity|GO:0097159,organic cyclic compound binding|GO:0017076,purine nucleotide binding|GO:0098772,molecular function regulator|GO:0…		http://www.uniprot.org/uniprot/P38260	FALSE
53	27.36	28.01	35.8	32.5	GL21407-R1_1	14	0.3532	0.5649	0.2355	0.3664	0.38	-1.39593	35.11	2e-07	P43593	UBP6	GO:0009894,regulation of catabolic process|GO:0009895,negative regulation of catabolic process|GO:0009892,negative regulation of metabolic process|GO:0080090,regulation of primary metabolic process|GO:0032434,regulation of proteasomal ubiquitin-dependent protein catabolic process|GO:0070647,protein modification by small protein conjugation or removal|GO:0031324,negative regulation of cellular met…	GO:0043234,protein complex|GO:0005838,proteasome regulatory particle|GO:0022624,proteasome accessory complex|GO:0044464,cell part|GO:0005623,cell|GO:0005622,intracellular|GO:0044424,intracellular part|GO:0000502,proteasome complex|GO:0032991,macromolecular complex	GO:0016787,hydrolase activity|GO:0019783,ubiquitin-like protein-specific protease activity|GO:0004843,ubiquitin-specific protease activity|GO:0003824,catalytic activity|GO:0070011,peptidase activity, acting on L-amino acid peptides|GO:0008234,cysteine-type peptidase activity|GO:0008233,peptidase activity|GO:0036459,ubiquitinyl hydrolase activity		http://www.uniprot.org/uniprot/P43593	FALSE
54	29.16	29.59	68.5	60.7	GL21563-R1_1	16	2.355	2.1878	1.8707	1.7539	2.042	1.02998	36.34	2e-54	P53839	GOR1	GO:0019752,carboxylic acid metabolic process|GO:0044248,cellular catabolic process|GO:0009436,glyoxylate catabolic process|GO:0044281,small molecule metabolic process|GO:0044282,small molecule catabolic process|GO:0044699,single-organism process|GO:0044712,single-organism catabolic process|GO:0044710,single-organism metabolic process|GO:0071704,organic substance metabolic process|GO:0046185,aldeh…	GO:0005737,cytoplasm|GO:0043231,intracellular membrane-bounded organelle|GO:0005634,nucleus|GO:0044464,cell part|GO:0044444,cytoplasmic part|GO:0005739,mitochondrion|GO:0005622,intracellular|GO:0043229,intracellular organelle|GO:0005623,cell|GO:0044424,intracellular part|GO:0043227,membrane-bounded organelle|GO:0043226,organelle	GO:0047964,glyoxylate reductase activity|GO:0050662,coenzyme binding|GO:0016614,oxidoreductase activity, acting on CH-OH group of donors|GO:0016616,oxidoreductase activity, acting on the CH-OH group of donors, NAD or NADP as acceptor|GO:0051287,NAD binding|GO:0000166,nucleotide binding|GO:0036094,small molecule binding|GO:0003824,catalytic activity|GO:0048037,cofactor binding|GO:0005488,binding|G…		http://www.uniprot.org/uniprot/P53839	FALSE
55	29.55	33.95	34.3	31.6	GL21586-R1_1	18	1.9588	1.9409	1.9409	1.9231	1.941	0.9568	42.81	2e-148	P00175	CYB2	GO:0044710,single-organism metabolic process|GO:0006082,organic acid metabolic process|GO:0044699,single-organism process|GO:0009987,cellular process|GO:0006089,lactate metabolic process|GO:0019752,carboxylic acid metabolic process|GO:0032787,monocarboxylic acid metabolic process|GO:0071704,organic substance metabolic process|GO:0044763,single-organism cellular process|GO:0044281,small molecule m…	GO:0044464,cell part|GO:0031970,organelle envelope lumen|GO:0031974,membrane-enclosed lumen|GO:0031975,envelope|GO:0043229,intracellular organelle|GO:0043227,membrane-bounded organelle|GO:0043226,organelle|GO:0005737,cytoplasm|GO:0031090,organelle membrane|GO:0016020,membrane|GO:0044444,cytoplasmic part|GO:0005739,mitochondrion|GO:0005758,mitochondrial intermembrane space|GO:0031967,organelle env…	GO:0005488,binding|GO:0000166,nucleotide binding|GO:1901363,heterocyclic compound binding|GO:1901265,nucleoside phosphate binding|GO:0016491,oxidoreductase activity|GO:0043168,anion binding|GO:0043169,cation binding|GO:0043167,ion binding|GO:0004460,L-lactate dehydrogenase (cytochrome) activity|GO:0010181,FMN binding|GO:0046872,metal ion binding|GO:0020037,heme binding|GO:0050662,coenzyme binding…	sce00620,Pyruvate metabolism|sce01100,Metabolic pathways	http://www.uniprot.org/uniprot/P00175	FALSE
56	111.38	111.35	55.1	51.4	GL21673-R1_1	69	2.2284	1.888	1.8535	1.5276	1.874	0.906121	61.53	0	P11154	PYC1	GO:0046364,monosaccharide biosynthetic process|GO:0019752,carboxylic acid metabolic process|GO:0044723,single-organism carbohydrate metabolic process|GO:0044281,small molecule metabolic process|GO:0006090,pyruvate metabolic process|GO:0044699,single-organism process|GO:0006094,gluconeogenesis|GO:1901576,organic substance biosynthetic process|GO:0044710,single-organism metabolic process|GO:0044711…	GO:0005737,cytoplasm|GO:0005829,cytosol|GO:0044464,cell part|GO:0005623,cell|GO:0005622,intracellular|GO:0044444,cytoplasmic part|GO:0044424,intracellular part	GO:0035639,purine ribonucleoside triphosphate binding|GO:0009374,biotin binding|GO:0016885,ligase activity, forming carbon-carbon bonds|GO:0005488,binding|GO:0003676,nucleic acid binding|GO:0003677,DNA binding|GO:0043167,ion binding|GO:1901363,heterocyclic compound binding|GO:1901265,nucleoside phosphate binding|GO:0001882,nucleoside binding|GO:1901681,sulfur compound binding|GO:0043169,cation bi…	sce01230,Biosynthesis of amino acids|sce00020,Citrate cycle (TCA cycle)|sce01200,Carbon metabolism|sce00620,Pyruvate metabolism|sce01100,Metabolic pathways	http://www.uniprot.org/uniprot/P11154	FALSE
57	6.59	6.77	8.3	8.3	GL21688-R1_1	4	10.4713	9.8175	7.2444	5.7016	8.309	3.05467	24.19	0.31	P38198	STU1	GO:0022607,cellular component assembly|GO:0070271,protein complex biogenesis|GO:0043933,macromolecular complex subunit organization|GO:1903047,mitotic cell cycle process|GO:0022402,cell cycle process|GO:0034622,cellular macromolecular complex assembly|GO:0007067,mitotic nuclear division|GO:0044699,single-organism process|GO:0007020,microtubule nucleation|GO:0071822,protein complex subunit organiz…	GO:0043229,intracellular organelle|GO:0043228,non-membrane-bounded organelle|GO:0000922,spindle pole|GO:0005874,microtubule|GO:0043226,organelle|GO:0005856,cytoskeleton|GO:0005819,spindle|GO:0043227,membrane-bounded organelle|GO:0005634,nucleus|GO:0005816,spindle pole body|GO:0005815,microtubule organizing center|GO:0044430,cytoskeletal part|GO:0000776,kinetochore|GO:0005694,chromosome|GO:0005737…	GO:0005200,structural constituent of cytoskeleton|GO:0005198,structural molecule activity		http://www.uniprot.org/uniprot/P38198	FALSE
58	18.72	18.96	30.9	23.7	GL21848-R1_1	11	0.492	0.4093	0.4875	0.3981	0.447	-1.16165	46.09	1e-131	P54885	PRO2	GO:0044283,small molecule biosynthetic process|GO:0019752,carboxylic acid metabolic process|GO:0044249,cellular biosynthetic process|GO:0006807,nitrogen compound metabolic process|GO:0044281,small molecule metabolic process|GO:0009064,glutamine family amino acid metabolic process|GO:0055129,L-proline biosynthetic process|GO:1901362,organic cyclic compound biosynthetic process|GO:0044699,single-or…		GO:0050662,coenzyme binding|GO:0050661,NADP binding|GO:0097159,organic cyclic compound binding|GO:0016620,oxidoreductase activity, acting on the aldehyde or oxo group of donors, NAD or NADP as acceptor|GO:0004350,glutamate-5-semialdehyde dehydrogenase activity|GO:0000166,nucleotide binding|GO:0036094,small molecule binding|GO:0003824,catalytic activity|GO:0016903,oxidoreductase activity, acting o…	sce01110,Biosynthesis of secondary metabolites|sce01100,Metabolic pathways|sce00332,Carbapenem biosynthesis|sce00330,Arginine and proline metabolism|sce01230,Biosynthesis of amino acids|sce01130,Biosynthesis of antibiotics	http://www.uniprot.org/uniprot/P54885	FALSE
59	19.06	19.22	19	14.9	GL21958-R1_1	9	1.9953	1.9231	1.6293	1.5417	1.772	0.825379	57.98	0	P38795	QNS1	GO:0019674,NAD metabolic process|GO:0006732,coenzyme metabolic process|GO:0006733,oxidoreduction coenzyme metabolic process|GO:0046496,nicotinamide nucleotide metabolic process|GO:0009435,NAD biosynthetic process|GO:0034641,cellular nitrogen compound metabolic process|GO:0009165,nucleotide biosynthetic process|GO:0009108,coenzyme biosynthetic process|GO:0044281,small molecule metabolic process|GO…	GO:0005737,cytoplasm|GO:0043231,intracellular membrane-bounded organelle|GO:0005634,nucleus|GO:0044464,cell part|GO:0005623,cell|GO:0005622,intracellular|GO:0043229,intracellular organelle|GO:0044424,intracellular part|GO:0043227,membrane-bounded organelle|GO:0043226,organelle	GO:0016811,hydrolase activity, acting on carbon-nitrogen (but not peptide) bonds, in linear amides|GO:0035639,purine ribonucleoside triphosphate binding|GO:0016884,carbon-nitrogen ligase activity, with glutamine as amido-N-donor|GO:0003952,NAD+ synthase (glutamine-hydrolyzing) activity|GO:1901363,heterocyclic compound binding|GO:1901265,nucleoside phosphate binding|GO:0001882,nucleoside binding|G…	sce00760,Nicotinate and nicotinamide metabolism|sce01100,Metabolic pathways	http://www.uniprot.org/uniprot/P38795	FALSE
60	19.32	19.42	40.9	37.8	GL22020-R1_1	10	4.8753	7.0469	2.7542	4.2073	4.721	2.23909	23.32	4e-06	P07246	ADH3	GO:0055086,nucleobase-containing small molecule metabolic process|GO:0019674,NAD metabolic process|GO:0006732,coenzyme metabolic process|GO:0006733,oxidoreduction coenzyme metabolic process|GO:0006734,NADH metabolic process|GO:1901615,organic hydroxy compound metabolic process|GO:0009063,cellular amino acid catabolic process|GO:0034641,cellular nitrogen compound metabolic process|GO:0006807,nitro…	GO:0005737,cytoplasm|GO:0043231,intracellular membrane-bounded organelle|GO:0043233,organelle lumen|GO:0044464,cell part|GO:0044444,cytoplasmic part|GO:0031974,membrane-enclosed lumen|GO:0005622,intracellular|GO:0044446,intracellular organelle part|GO:0070013,intracellular organelle lumen|GO:0043229,intracellular organelle|GO:0005739,mitochondrion|GO:0044429,mitochondrial part|GO:0005759,mitochon…	GO:0005488,binding|GO:0043169,cation binding|GO:0016614,oxidoreductase activity, acting on CH-OH group of donors|GO:0046914,transition metal ion binding|GO:0016616,oxidoreductase activity, acting on the CH-OH group of donors, NAD or NADP as acceptor|GO:0004022,alcohol dehydrogenase (NAD) activity|GO:0043167,ion binding|GO:0003824,catalytic activity|GO:0008270,zinc ion binding|GO:0046872,metal ion…	sce01110,Biosynthesis of secondary metabolites|sce01100,Metabolic pathways|sce00350,Tyrosine metabolism|sce00071,Fatty acid degradation|sce00010,Glycolysis / Gluconeogenesis|sce01130,Biosynthesis of antibiotics	http://www.uniprot.org/uniprot/P07246	FALSE
61	19.63	21.03	37.6	30.1	GL22068-R1_1	12	1.7701	1.7865	1.7865	1.803	1.787	0.83754	50.8	3e-131	P08524	ERG20	GO:0033384,geranyl diphosphate biosynthetic process|GO:0033383,geranyl diphosphate metabolic process|GO:0044249,cellular biosynthetic process|GO:0044281,small molecule metabolic process|GO:0044283,small molecule biosynthetic process|GO:1901362,organic cyclic compound biosynthetic process|GO:0044699,single-organism process|GO:1901576,organic substance biosynthetic process|GO:0044108,cellular alcoh…	GO:0005737,cytoplasm|GO:0005783,endoplasmic reticulum|GO:0044464,cell part|GO:0043229,intracellular organelle|GO:0005623,cell|GO:0005622,intracellular|GO:0044444,cytoplasmic part|GO:0012505,endomembrane system|GO:0044424,intracellular part|GO:0043227,membrane-bounded organelle|GO:0043226,organelle|GO:0043231,intracellular membrane-bounded organelle	GO:0043169,cation binding|GO:0004161,dimethylallyltranstransferase activity|GO:0004659,prenyltransferase activity|GO:0003824,catalytic activity|GO:0043167,ion binding|GO:0016765,transferase activity, transferring alkyl or aryl (other than methyl) groups|GO:0016740,transferase activity|GO:0004337,geranyltranstransferase activity|GO:0005488,binding|GO:0046872,metal ion binding	sce00900,Terpenoid backbone biosynthesis|sce01130,Biosynthesis of antibiotics|sce01110,Biosynthesis of secondary metabolites|sce01100,Metabolic pathways	http://www.uniprot.org/uniprot/P08524	FALSE
62	5.35	5.46	10.5	8.9	GL22129-R1_1	3	0.5105	0.3945	0.5861	0.4529	0.486	-1.04097	26.73	0.1	P31115	DEG1	GO:0031119,tRNA pseudouridine synthesis|GO:0009451,RNA modification|GO:0090304,nucleic acid metabolic process|GO:0034641,cellular nitrogen compound metabolic process|GO:0006807,nitrogen compound metabolic process|GO:0034660,ncRNA metabolic process|GO:0001522,pseudouridine synthesis|GO:1901360,organic cyclic compound metabolic process|GO:0034470,ncRNA processing|GO:0006139,nucleobase-containing co…	GO:0005737,cytoplasm|GO:0043231,intracellular membrane-bounded organelle|GO:0005634,nucleus|GO:0044464,cell part|GO:0005623,cell|GO:0005622,intracellular|GO:0043229,intracellular organelle|GO:0044424,intracellular part|GO:0043227,membrane-bounded organelle|GO:0043226,organelle	GO:0016853,isomerase activity|GO:0097159,organic cyclic compound binding|GO:0009982,pseudouridine synthase activity|GO:0003824,catalytic activity|GO:0003723,RNA binding|GO:0003676,nucleic acid binding|GO:0016866,intramolecular transferase activity|GO:1901363,heterocyclic compound binding|GO:0005488,binding		http://www.uniprot.org/uniprot/P31115	FALSE
63	7.86	7.97	7.8	7.1	GL22188-R1_1	5	1.6144	1.6904	1.8707	1.9409	1.779	0.831067	29.64	8e-42	Q06350	CTS2	GO:0030154,cell differentiation|GO:0043934,sporulation|GO:0006807,nitrogen compound metabolic process|GO:0009653,anatomical structure morphogenesis|GO:0006022,aminoglycan metabolic process|GO:0044699,single-organism process|GO:1901575,organic substance catabolic process|GO:0048869,cellular developmental process|GO:0071704,organic substance metabolic process|GO:0006030,chitin metabolic process|GO:…	GO:0005576,extracellular region	GO:0016787,hydrolase activity|GO:0016798,hydrolase activity, acting on glycosyl bonds|GO:0003824,catalytic activity|GO:0004553,hydrolase activity, hydrolyzing O-glycosyl compounds|GO:0004568,chitinase activity	sce00520,Amino sugar and nucleotide sugar metabolism|sce01100,Metabolic pathways	http://www.uniprot.org/uniprot/Q06350	FALSE
64	33.17	34.78	43.4	41.7	GL22189-R1_1	25	0.3436	0.1514	0.2805	0.1159	0.223	-2.16488	48.97	2e-171	P06115	CTT1	GO:0000302,response to reactive oxygen species|GO:0044248,cellular catabolic process|GO:0042744,hydrogen peroxide catabolic process|GO:0042743,hydrogen peroxide metabolic process|GO:0009651,response to salt stress|GO:0044699,single-organism process|GO:0044712,single-organism catabolic process|GO:0044710,single-organism metabolic process|GO:0071472,cellular response to salt stress|GO:0071470,cellu…	GO:0005737,cytoplasm|GO:0044464,cell part|GO:0005623,cell|GO:0005622,intracellular|GO:0044424,intracellular part	GO:0043169,cation binding|GO:0046872,metal ion binding|GO:0020037,heme binding|GO:0046906,tetrapyrrole binding|GO:0097159,organic cyclic compound binding|GO:0016209,antioxidant activity|GO:0043167,ion binding|GO:1901363,heterocyclic compound binding|GO:0003824,catalytic activity|GO:0005488,binding|GO:0004096,catalase activity|GO:0016684,oxidoreductase activity, acting on peroxide as acceptor|GO:0…	sce04011,MAPK signaling pathway - yeast|sce01110,Biosynthesis of secondary metabolites|sce00630,Glyoxylate and dicarboxylate metabolism|sce04146,Peroxisome|sce04213,Longevity regulating pathway - multiple species|sce00380,Tryptophan metabolism|sce01200,Carbon metabolism|sce01130,Biosynthesis of antibiotics	http://www.uniprot.org/uniprot/P06115	FALSE
65	13.66	13.83	25.8	18.5	GL22193-R1_1	7	0.6081	0.6486	0.597	0.631	0.621	-0.687335	44.7	6e-115	P29952	PMI40	GO:0019673,GDP-mannose metabolic process|GO:0009298,GDP-mannose biosynthetic process|GO:0034654,nucleobase-containing compound biosynthetic process|GO:0034641,cellular nitrogen compound metabolic process|GO:0009165,nucleotide biosynthetic process|GO:0006807,nitrogen compound metabolic process|GO:0044281,small molecule metabolic process|GO:0034645,cellular macromolecule biosynthetic process|GO:190…	GO:0005737,cytoplasm|GO:0044464,cell part|GO:0005623,cell|GO:0005622,intracellular|GO:0044424,intracellular part	GO:0005488,binding|GO:0043169,cation binding|GO:0016853,isomerase activity|GO:0046914,transition metal ion binding|GO:0004476,mannose-6-phosphate isomerase activity|GO:0043167,ion binding|GO:0003824,catalytic activity|GO:0008270,zinc ion binding|GO:0046872,metal ion binding|GO:0016861,intramolecular oxidoreductase activity, interconverting aldoses and ketoses|GO:0016860,intramolecular oxidoreduct…	sce00520,Amino sugar and nucleotide sugar metabolism|sce00051,Fructose and mannose metabolism|sce01110,Biosynthesis of secondary metabolites|sce01100,Metabolic pathways	http://www.uniprot.org/uniprot/P29952	FALSE
66	8.72	8.79	9.1	9.1	GL22224-R1_1	5	2.0324	2.6062	2.5351	2.9376	2.528	1.338	25.58	8.2	Q08108	PLB3	GO:0006650,glycerophospholipid metabolic process|GO:0006658,phosphatidylserine metabolic process|GO:0019752,carboxylic acid metabolic process|GO:0009063,cellular amino acid catabolic process|GO:0006807,nitrogen compound metabolic process|GO:0044281,small molecule metabolic process|GO:0044282,small molecule catabolic process|GO:0044242,cellular lipid catabolic process|GO:0046486,glycerolipid metab…	GO:0016020,membrane|GO:0044464,cell part|GO:0005623,cell|GO:0071944,cell periphery|GO:0005576,extracellular region|GO:0005886,plasma membrane|GO:0044425,membrane part|GO:0031224,intrinsic component of membrane|GO:0031225,anchored component of membrane	GO:0016787,hydrolase activity|GO:0016788,hydrolase activity, acting on ester bonds|GO:0003824,catalytic activity|GO:0052689,carboxylic ester hydrolase activity|GO:0004622,lysophospholipase activity|GO:0004620,phospholipase activity|GO:0016298,lipase activity	sce00564,Glycerophospholipid metabolism	http://www.uniprot.org/uniprot/Q08108	FALSE
67	8.15	8.28	38.2	34.1	GL22266-R1_1	4	4.8306	4.2855	4.8306	4.2462	4.548	2.18523	25.53	5.8	Q12340	YRM1	GO:0080090,regulation of primary metabolic process|GO:0019222,regulation of metabolic process|GO:0031326,regulation of cellular biosynthetic process|GO:0031323,regulation of cellular metabolic process|GO:0090304,nucleic acid metabolic process|GO:0044249,cellular biosynthetic process|GO:0034641,cellular nitrogen compound metabolic process|GO:0006807,nitrogen compound metabolic process|GO:0034645,c…	GO:0005737,cytoplasm|GO:0043231,intracellular membrane-bounded organelle|GO:0005634,nucleus|GO:0044464,cell part|GO:0005623,cell|GO:0005622,intracellular|GO:0043229,intracellular organelle|GO:0044424,intracellular part|GO:0043227,membrane-bounded organelle|GO:0043226,organelle	GO:0043169,cation binding|GO:0046914,transition metal ion binding|GO:0003700,transcription factor activity, sequence-specific DNA binding|GO:0097159,organic cyclic compound binding|GO:0001071,nucleic acid binding transcription factor activity|GO:0043167,ion binding|GO:0008270,zinc ion binding|GO:0003676,nucleic acid binding|GO:0003677,DNA binding|GO:0046872,metal ion binding|GO:1901363,heterocycl…		http://www.uniprot.org/uniprot/Q12340	FALSE
68	12.07	12.19	35.9	34.3	GL22268-R1_1	10	2.0137	1.7539	1.7539	1.5276	1.762	0.817214	54.8	1e-85	P00942	TPI1	GO:0009167,purine ribonucleoside monophosphate metabolic process|GO:0044281,small molecule metabolic process|GO:0009161,ribonucleoside monophosphate metabolic process|GO:1901360,organic cyclic compound metabolic process|GO:0044712,single-organism catabolic process|GO:0044710,single-organism metabolic process|GO:0044711,single-organism biosynthetic process|GO:0009199,ribonucleoside triphosphate me…	GO:0005737,cytoplasm|GO:0043231,intracellular membrane-bounded organelle|GO:0044464,cell part|GO:0043229,intracellular organelle|GO:0005739,mitochondrion|GO:0005622,intracellular|GO:0044444,cytoplasmic part|GO:0005623,cell|GO:0044424,intracellular part|GO:0043227,membrane-bounded organelle|GO:0043226,organelle	GO:0016853,isomerase activity|GO:0003824,catalytic activity|GO:0016860,intramolecular oxidoreductase activity|GO:0016861,intramolecular oxidoreductase activity, interconverting aldoses and ketoses|GO:0004807,triose-phosphate isomerase activity	sce00051,Fructose and mannose metabolism|sce01110,Biosynthesis of secondary metabolites|sce01100,Metabolic pathways|sce01200,Carbon metabolism|sce01230,Biosynthesis of amino acids|sce00010,Glycolysis / Gluconeogenesis|sce01130,Biosynthesis of antibiotics|sce00562,Inositol phosphate metabolism	http://www.uniprot.org/uniprot/P00942	FALSE
69	15.03	15.4	42	35.3	GL22280-R1_1	8	0.5649	0.5346	0.3802	0.3631	0.461	-1.11716	74.42	3e-39	P04449	RPL24A	GO:0044249,cellular biosynthetic process|GO:0034641,cellular nitrogen compound metabolic process|GO:0006807,nitrogen compound metabolic process|GO:0034645,cellular macromolecule biosynthetic process|GO:1901576,organic substance biosynthetic process|GO:0044267,cellular protein metabolic process|GO:0044260,cellular macromolecule metabolic process|GO:0043043,peptide biosynthetic process|GO:0071704,o…	GO:0022626,cytosolic ribosome|GO:0022625,cytosolic large ribosomal subunit|GO:0043229,intracellular organelle|GO:0043228,non-membrane-bounded organelle|GO:0015934,large ribosomal subunit|GO:0043226,organelle|GO:0005737,cytoplasm|GO:0030529,ribonucleoprotein complex|GO:0044391,ribosomal subunit|GO:0032991,macromolecular complex|GO:0005840,ribosome|GO:0043232,intracellular non-membrane-bounded orga…	GO:0097159,organic cyclic compound binding|GO:0005198,structural molecule activity|GO:0003735,structural constituent of ribosome|GO:0003723,RNA binding|GO:0003676,nucleic acid binding|GO:1901363,heterocyclic compound binding|GO:0005488,binding	sce03010,Ribosome	http://www.uniprot.org/uniprot/P04449	FALSE
70	14.49	15.17	16.4	11.5	GL22281-R1_1	9	2.2909	2.3768	1.7061	1.7865	2.04	1.02857	32.39	3e-29	P38626	CBR1	GO:0008152,metabolic process|GO:0044710,single-organism metabolic process|GO:0044699,single-organism process|GO:0055114,oxidation-reduction process	GO:0005783,endoplasmic reticulum|GO:0005789,endoplasmic reticulum membrane|GO:0042175,nuclear outer membrane-endoplasmic reticulum membrane network|GO:0043229,intracellular organelle|GO:0043227,membrane-bounded organelle|GO:0043226,organelle|GO:0031224,intrinsic component of membrane|GO:0005737,cytoplasm|GO:0031090,organelle membrane|GO:0016021,integral component of membrane|GO:0016020,membrane|G…	GO:0004128,cytochrome-b5 reductase activity, acting on NAD(P)H|GO:0003824,catalytic activity|GO:0016651,oxidoreductase activity, acting on NAD(P)H|GO:0016653,oxidoreductase activity, acting on NAD(P)H, heme protein as acceptor|GO:0016491,oxidoreductase activity	sce00520,Amino sugar and nucleotide sugar metabolism	http://www.uniprot.org/uniprot/P38626	FALSE
71	19.12	19.32	44	37.3	GL22318-R2_1	11	0.1294	0.4875	0.1038	0.3733	0.274	-1.86775	66.82	2e-91	P0CX37	RPS6A	GO:0044238,primary metabolic process|GO:0090304,nucleic acid metabolic process|GO:0044249,cellular biosynthetic process|GO:0034641,cellular nitrogen compound metabolic process|GO:0006807,nitrogen compound metabolic process|GO:0034645,cellular macromolecule biosynthetic process|GO:0034660,ncRNA metabolic process|GO:0071840,cellular component organization or biogenesis|GO:0006139,nucleobase-contain…	GO:0032040,small-subunit processome|GO:0022626,cytosolic ribosome|GO:0022627,cytosolic small ribosomal subunit|GO:0031974,membrane-enclosed lumen|GO:0030684,preribosome|GO:0043229,intracellular organelle|GO:0043228,non-membrane-bounded organelle|GO:0043227,membrane-bounded organelle|GO:0043226,organelle|GO:0015935,small ribosomal subunit|GO:0005737,cytoplasm|GO:0031981,nuclear lumen|GO:0005730,nu…	GO:0003735,structural constituent of ribosome|GO:0005198,structural molecule activity	sce03010,Ribosome	http://www.uniprot.org/uniprot/P0CX37	FALSE
72	11	12.1	22	17.8	GL22360-R1_1	9	3.6308	4.5709	5.8614	7.1779	5.31	2.40871	26.8	1e-05	Q07993	XYL2	GO:0019321,pentose metabolic process|GO:0019323,pentose catabolic process|GO:0019322,pentose biosynthetic process|GO:0046365,monosaccharide catabolic process|GO:0046364,monosaccharide biosynthetic process|GO:0051167,xylulose 5-phosphate metabolic process|GO:0044699,single-organism process|GO:0044712,single-organism catabolic process|GO:1901576,organic substance biosynthetic process|GO:0019569,L-a…		GO:0005488,binding|GO:0043169,cation binding|GO:0016614,oxidoreductase activity, acting on CH-OH group of donors|GO:0046914,transition metal ion binding|GO:0016616,oxidoreductase activity, acting on the CH-OH group of donors, NAD or NADP as acceptor|GO:0003824,catalytic activity|GO:0043167,ion binding|GO:0031320,hexitol dehydrogenase activity|GO:0046526,D-xylulose reductase activity|GO:0008270,zi…	sce00040,Pentose and glucuronate interconversions|sce01100,Metabolic pathways	http://www.uniprot.org/uniprot/Q07993	FALSE
73	3.82	4.01	9.8	6.7	GL22372-R1_1	2	0.4742	0.4656	0.6546	0.6546	0.562	-0.831358	30.77	3.8	P32332	OAC1	GO:0015729,oxaloacetate transport|GO:1902358,sulfate transmembrane transport|GO:0015850,organic hydroxy compound transport|GO:1902356,oxaloacetate(2-) transmembrane transport|GO:0006820,anion transport|GO:0008272,sulfate transport|GO:0044699,single-organism process|GO:0051179,localization|GO:0098661,inorganic anion transmembrane transport|GO:0098660,inorganic ion transmembrane transport|GO:001569…	GO:0044464,cell part|GO:0031975,envelope|GO:0043229,intracellular organelle|GO:0043227,membrane-bounded organelle|GO:0043226,organelle|GO:0031224,intrinsic component of membrane|GO:0005737,cytoplasm|GO:0031090,organelle membrane|GO:0016021,integral component of membrane|GO:0016020,membrane|GO:0044444,cytoplasmic part|GO:0005739,mitochondrion|GO:0031967,organelle envelope|GO:0031966,mitochondrial …	GO:0022891,substrate-specific transmembrane transporter activity|GO:0015075,ion transmembrane transporter activity|GO:0022892,substrate-specific transporter activity|GO:0005342,organic acid transmembrane transporter activity|GO:0015556,C4-dicarboxylate transmembrane transporter activity|GO:0015131,oxaloacetate transmembrane transporter activity|GO:0008509,anion transmembrane transporter activity|…		http://www.uniprot.org/uniprot/P32332	FALSE
74	2	4.06	9.5	6.7	GL22379-R1_1	2	1.6444	1.8707	1.7061	1.9409	1.791	0.840765	35.94	0.2	Q12440	APC2	GO:0043549,regulation of kinase activity|GO:0019220,regulation of phosphate metabolic process|GO:0080090,regulation of primary metabolic process|GO:0019222,regulation of metabolic process|GO:0010965,regulation of mitotic sister chromatid separation|GO:0071840,cellular component organization or biogenesis|GO:0044712,single-organism catabolic process|GO:0044710,single-organism metabolic process|GO:…	GO:0043229,intracellular organelle|GO:0005623,cell|GO:0043227,membrane-bounded organelle|GO:0043226,organelle|GO:0005737,cytoplasm|GO:0005634,nucleus|GO:1902494,catalytic complex|GO:1990234,transferase complex|GO:0031461,cullin-RING ubiquitin ligase complex|GO:0043234,protein complex|GO:0032991,macromolecular complex|GO:0043231,intracellular membrane-bounded organelle|GO:0044464,cell part|GO:0000…	GO:0019787,ubiquitin-like protein transferase activity|GO:0031625,ubiquitin protein ligase binding|GO:0044389,ubiquitin-like protein ligase binding|GO:0019899,enzyme binding|GO:0003824,catalytic activity|GO:0016740,transferase activity|GO:0005488,binding|GO:0005515,protein binding|GO:0004842,ubiquitin-protein transferase activity	sce04120,Ubiquitin mediated proteolysis|sce04113,Meiosis - yeast|sce04111,Cell cycle - yeast	http://www.uniprot.org/uniprot/Q12440	FALSE
75	4.16	4.26	14.6	8.7	GL22429-R2_1	3	0.6427	0.5346	0.6026	0.5012	0.57	-0.810966	22.12	0.018	P53901	INN1	GO:0022607,cellular component assembly|GO:0019222,regulation of metabolic process|GO:1903047,mitotic cell cycle process|GO:0022402,cell cycle process|GO:0061640,cytoskeleton-dependent cytokinesis|GO:0007067,mitotic nuclear division|GO:0050789,regulation of biological process|GO:0044699,single-organism process|GO:0071840,cellular component organization or biogenesis|GO:0000280,nuclear division|GO:…	GO:0015629,actin cytoskeleton|GO:0030427,site of polarized growth|GO:0044697,HICS complex|GO:0043229,intracellular organelle|GO:0043228,non-membrane-bounded organelle|GO:0070938,contractile ring|GO:0097610,cell surface furrow|GO:0043226,organelle|GO:0005856,cytoskeleton|GO:0000142,cellular bud neck contractile ring|GO:0044430,cytoskeletal part|GO:0009986,cell surface|GO:0005737,cytoplasm|GO:00056…	GO:0043168,anion binding|GO:0030234,enzyme regulator activity|GO:0005543,phospholipid binding|GO:0008289,lipid binding|GO:0043167,ion binding|GO:0005488,binding|GO:0005515,protein binding|GO:0098772,molecular function regulator		http://www.uniprot.org/uniprot/P53901	FALSE
76	16.5	16.63	53	53	GL22454-R1_1	10	0.3532	0.6486	0.2992	0.5395	0.46	-1.12029	72.67	5e-80	P05756	RPS13	GO:0044238,primary metabolic process|GO:0090304,nucleic acid metabolic process|GO:0044249,cellular biosynthetic process|GO:0034641,cellular nitrogen compound metabolic process|GO:0006807,nitrogen compound metabolic process|GO:0034645,cellular macromolecule biosynthetic process|GO:0034660,ncRNA metabolic process|GO:0071840,cellular component organization or biogenesis|GO:0006139,nucleobase-contain…	GO:0022626,cytosolic ribosome|GO:0015935,small ribosomal subunit|GO:0043229,intracellular organelle|GO:0043228,non-membrane-bounded organelle|GO:0043226,organelle|GO:0022627,cytosolic small ribosomal subunit|GO:0005737,cytoplasm|GO:0044446,intracellular organelle part|GO:0030529,ribonucleoprotein complex|GO:0044391,ribosomal subunit|GO:0032991,macromolecular complex|GO:0005840,ribosome|GO:0043232…	GO:0070181,small ribosomal subunit rRNA binding|GO:0097159,organic cyclic compound binding|GO:0019843,rRNA binding|GO:0003735,structural constituent of ribosome|GO:0003723,RNA binding|GO:0003676,nucleic acid binding|GO:0005198,structural molecule activity|GO:1901363,heterocyclic compound binding|GO:0005488,binding	sce03010,Ribosome	http://www.uniprot.org/uniprot/P05756	FALSE
77	6.52	6.66	41.3	41.3	GL22546-R1_1	4	0.597	0.5808	0.5702	0.5649	0.578	-0.790859	33.82	2e-08	Q12159	YRA1	GO:0051169,nuclear transport|GO:0051168,nuclear export|GO:0080090,regulation of primary metabolic process|GO:0019222,regulation of metabolic process|GO:1901362,organic cyclic compound biosynthetic process|GO:1901360,organic cyclic compound metabolic process|GO:0044710,single-organism metabolic process|GO:0044092,negative regulation of molecular function|GO:0048519,negative regulation of biologica…	GO:0043234,protein complex|GO:0032991,macromolecular complex|GO:0043231,intracellular membrane-bounded organelle|GO:0005634,nucleus|GO:0044464,cell part|GO:0005623,cell|GO:0005622,intracellular|GO:0044446,intracellular organelle part|GO:0043229,intracellular organelle|GO:0044428,nuclear part|GO:0000346,transcription export complex|GO:0044424,intracellular part|GO:0043227,membrane-bounded organell…	GO:0003676,nucleic acid binding|GO:0097159,organic cyclic compound binding|GO:0030234,enzyme regulator activity|GO:1990119,ATP-dependent RNA helicase inhibitor activity|GO:0000166,nucleotide binding|GO:0036094,small molecule binding|GO:0042030,ATPase inhibitor activity|GO:0003723,RNA binding|GO:0060590,ATPase regulator activity|GO:0004857,enzyme inhibitor activity|GO:0098772,molecular function re…	sce03013,RNA transport|sce03040,Spliceosome|sce03015,mRNA surveillance pathway	http://www.uniprot.org/uniprot/Q12159	FALSE
78	16.73	17.79	52.5	45	GL22662-R1_1	10	1.8707	1.6749	1.6904	1.4997	1.684	0.751892	37.62	3e-09	P32573	SPS19	GO:0006631,fatty acid metabolic process|GO:0008152,metabolic process|GO:0030154,cell differentiation|GO:0048468,cell development|GO:0019953,sexual reproduction|GO:0043935,sexual sporulation resulting in formation of a cellular spore|GO:0043934,sporulation|GO:0044248,cellular catabolic process|GO:0009062,fatty acid catabolic process|GO:0022402,cell cycle process|GO:0044281,small molecule metabolic…	GO:0005782,peroxisomal matrix|GO:0031974,membrane-enclosed lumen|GO:0042579,microbody|GO:0043229,intracellular organelle|GO:0043227,membrane-bounded organelle|GO:0043226,organelle|GO:0005737,cytoplasm|GO:0044446,intracellular organelle part|GO:0005777,peroxisome|GO:0031907,microbody lumen|GO:0044439,peroxisomal part|GO:0044438,microbody part|GO:0043231,intracellular membrane-bounded organelle|GO:…	GO:0016628,oxidoreductase activity, acting on the CH-CH group of donors, NAD or NADP as acceptor|GO:0008670,2,4-dienoyl-CoA reductase (NADPH) activity|GO:0016627,oxidoreductase activity, acting on the CH-CH group of donors|GO:0003824,catalytic activity|GO:0016491,oxidoreductase activity	sce04146,Peroxisome	http://www.uniprot.org/uniprot/P32573	FALSE
79	16.12	16.2	19.7	16.5	GL22664-R1_1	8	8.3176	6.368	4.2462	3.02	5.488	2.45628	29.23	1.7	P25389	KCC4	GO:0022604,regulation of cell morphogenesis|GO:0022607,cellular component assembly|GO:0048856,anatomical structure development|GO:0022603,regulation of anatomical structure morphogenesis|GO:0043933,macromolecular complex subunit organization|GO:0016310,phosphorylation|GO:0019954,asexual reproduction|GO:1903047,mitotic cell cycle process|GO:0051128,regulation of cellular component organization|GO:…	GO:0030427,site of polarized growth|GO:0032161,cleavage apparatus septin structure|GO:0043229,intracellular organelle|GO:0043228,non-membrane-bounded organelle|GO:0005622,intracellular|GO:0043226,organelle|GO:0005856,cytoskeleton|GO:0005940,septin ring|GO:0016020,membrane|GO:0044430,cytoskeletal part|GO:0032173,septin collar|GO:0005737,cytoplasm|GO:0032174,cellular bud neck septin collar|GO:00321…	GO:0035639,purine ribonucleoside triphosphate binding|GO:0004672,protein kinase activity|GO:0043167,ion binding|GO:0016597,amino acid binding|GO:1901363,heterocyclic compound binding|GO:0001883,purine nucleoside binding|GO:0001882,nucleoside binding|GO:0043168,anion binding|GO:0097367,carbohydrate derivative binding|GO:0005543,phospholipid binding|GO:0005546,phosphatidylinositol-4,5-bisphosphate …	sce04111,Cell cycle - yeast	http://www.uniprot.org/uniprot/P25389	FALSE
80	35.21	36.73	36.5	31.4	GL22666-R1_1	21	2.884	2.9107	2.1878	2.0324	2.504	1.32423	35.29	4e-09	P36013	MAE1	GO:0043648,dicarboxylic acid metabolic process|GO:0044710,single-organism metabolic process|GO:0009987,cellular process|GO:1901564,organonitrogen compound metabolic process|GO:0006082,organic acid metabolic process|GO:0044238,primary metabolic process|GO:0044699,single-organism process|GO:0006520,cellular amino acid metabolic process|GO:0019752,carboxylic acid metabolic process|GO:0032787,monocar…	GO:0005737,cytoplasm|GO:0043231,intracellular membrane-bounded organelle|GO:0043233,organelle lumen|GO:0044464,cell part|GO:0044444,cytoplasmic part|GO:0031974,membrane-enclosed lumen|GO:0005622,intracellular|GO:0044446,intracellular organelle part|GO:0070013,intracellular organelle lumen|GO:0043229,intracellular organelle|GO:0005739,mitochondrion|GO:0044429,mitochondrial part|GO:0005759,mitochon…	GO:0051287,NAD binding|GO:0008948,oxaloacetate decarboxylase activity|GO:0005488,binding|GO:0000166,nucleotide binding|GO:1901363,heterocyclic compound binding|GO:1901265,nucleoside phosphate binding|GO:0016491,oxidoreductase activity|GO:0043169,cation binding|GO:0016829,lyase activity|GO:0043167,ion binding|GO:0046872,metal ion binding|GO:0050662,coenzyme binding|GO:0036094,small molecule bindin…	sce01200,Carbon metabolism|sce00620,Pyruvate metabolism	http://www.uniprot.org/uniprot/P36013	FALSE
81	8	8	23.4	23.4	GL22748-R1_1	4	1.7219	1.803	2.355	2.466	2.086	1.06074	26.98	3.8	Q05911	ADE13	GO:0046129,purine ribonucleoside biosynthetic process|GO:0046390,ribose phosphate biosynthetic process|GO:0009167,purine ribonucleoside monophosphate metabolic process|GO:0034641,cellular nitrogen compound metabolic process|GO:0009165,nucleotide biosynthetic process|GO:0046040,IMP metabolic process|GO:0009163,nucleoside biosynthetic process|GO:0009161,ribonucleoside monophosphate metabolic proces…		GO:0004018,N6-(1,2-dicarboxyethyl)AMP AMP-lyase (fumarate-forming) activity|GO:0016840,carbon-nitrogen lyase activity|GO:0016842,amidine-lyase activity|GO:0016829,lyase activity|GO:0070626,(S)-2-(5-amino-1-(5-phospho-D-ribosyl)imidazole-4-carboxamido)succinate AMP-lyase (fumarate-forming) activity|GO:0003824,catalytic activity	sce01110,Biosynthesis of secondary metabolites|sce01130,Biosynthesis of antibiotics|sce00250,Alanine, aspartate and glutamate metabolism|sce00230,Purine metabolism|sce01100,Metabolic pathways	http://www.uniprot.org/uniprot/Q05911	FALSE
82	4.38	4.58	11.1	11.1	GL22756-R1_1	3	1.8197	1.803	1.4997	1.4997	1.656	0.727703	27.5	1.9	P21373	UTR1	GO:0006739,NADP metabolic process|GO:0008152,metabolic process|GO:0019674,NAD metabolic process|GO:0006732,coenzyme metabolic process|GO:0006733,oxidoreduction coenzyme metabolic process|GO:0050801,ion homeostasis|GO:0006807,nitrogen compound metabolic process|GO:0042592,homeostatic process|GO:0034654,nucleobase-containing compound biosynthetic process|GO:0034641,cellular nitrogen compound metabo…	GO:0005623,cell	GO:0035639,purine ribonucleoside triphosphate binding|GO:0005488,binding|GO:0003951,NAD+ kinase activity|GO:0043167,ion binding|GO:1901363,heterocyclic compound binding|GO:1901265,nucleoside phosphate binding|GO:0001882,nucleoside binding|GO:0043168,anion binding|GO:0000166,nucleotide binding|GO:0016740,transferase activity|GO:0001883,purine nucleoside binding|GO:0032549,ribonucleoside binding|GO…	sce00760,Nicotinate and nicotinamide metabolism|sce01100,Metabolic pathways	http://www.uniprot.org/uniprot/P21373	FALSE
83	13.66	17.95	28.8	27.7	GL22784-R1_1	11	12.1339	6.2517	8.3176	4.0179	7.68	2.94111	56.7	9e-144	Q08911	FDH1	GO:0019752,carboxylic acid metabolic process|GO:0044248,cellular catabolic process|GO:0044281,small molecule metabolic process|GO:0044282,small molecule catabolic process|GO:0044699,single-organism process|GO:0044712,single-organism catabolic process|GO:0044710,single-organism metabolic process|GO:0071704,organic substance metabolic process|GO:0009987,cellular process|GO:1901575,organic substance…	GO:0005737,cytoplasm|GO:0005829,cytosol|GO:0044464,cell part|GO:0005623,cell|GO:0005622,intracellular|GO:0044444,cytoplasmic part|GO:0044424,intracellular part	GO:0050662,coenzyme binding|GO:0016614,oxidoreductase activity, acting on CH-OH group of donors|GO:0016616,oxidoreductase activity, acting on the CH-OH group of donors, NAD or NADP as acceptor|GO:0051287,NAD binding|GO:0016620,oxidoreductase activity, acting on the aldehyde or oxo group of donors, NAD or NADP as acceptor|GO:0008863,formate dehydrogenase (NAD+) activity|GO:0036094,small molecule b…	sce00630,Glyoxylate and dicarboxylate metabolism|sce01100,Metabolic pathways|sce01200,Carbon metabolism|sce00680,Methane metabolism	http://www.uniprot.org/uniprot/Q08911	FALSE
84	31.38	31.48	36.8	32.6	GL23016-R1_1	21	0.118	0.5649	0.1271	0.6138	0.356	-1.49005	72.59	6e-142	P0CX36	RPS4B	GO:0044249,cellular biosynthetic process|GO:0034641,cellular nitrogen compound metabolic process|GO:0006807,nitrogen compound metabolic process|GO:0034645,cellular macromolecule biosynthetic process|GO:1901576,organic substance biosynthetic process|GO:0044267,cellular protein metabolic process|GO:0044260,cellular macromolecule metabolic process|GO:0043043,peptide biosynthetic process|GO:0071704,o…	GO:0022626,cytosolic ribosome|GO:0015935,small ribosomal subunit|GO:0043229,intracellular organelle|GO:0043228,non-membrane-bounded organelle|GO:0043226,organelle|GO:0022627,cytosolic small ribosomal subunit|GO:0005737,cytoplasm|GO:0044446,intracellular organelle part|GO:0030529,ribonucleoprotein complex|GO:0044391,ribosomal subunit|GO:0032991,macromolecular complex|GO:0005840,ribosome|GO:0043232…	GO:0097159,organic cyclic compound binding|GO:0019843,rRNA binding|GO:0003735,structural constituent of ribosome|GO:0003723,RNA binding|GO:0003676,nucleic acid binding|GO:0005198,structural molecule activity|GO:1901363,heterocyclic compound binding|GO:0005488,binding		http://www.uniprot.org/uniprot/P0CX36	FALSE
85	13.84	13.93	27.5	25.8	GL23021-R1_1	8	0.6668	0.6026	0.4093	0.3767	0.514	-0.96016	36.96	5.7	P38009	ADE17	GO:0046390,ribose phosphate biosynthetic process|GO:0009167,purine ribonucleoside monophosphate metabolic process|GO:0034641,cellular nitrogen compound metabolic process|GO:0009165,nucleotide biosynthetic process|GO:0046040,IMP metabolic process|GO:0044281,small molecule metabolic process|GO:0009161,ribonucleoside monophosphate metabolic process|GO:0009123,nucleoside monophosphate metabolic proce…	GO:0005737,cytoplasm|GO:0005829,cytosol|GO:0044464,cell part|GO:0005623,cell|GO:0005622,intracellular|GO:0044444,cytoplasmic part|GO:0044424,intracellular part	GO:0016787,hydrolase activity|GO:0003937,IMP cyclohydrolase activity|GO:0016810,hydrolase activity, acting on carbon-nitrogen (but not peptide) bonds|GO:0004643,phosphoribosylaminoimidazolecarboxamide formyltransferase activity|GO:0016814,hydrolase activity, acting on carbon-nitrogen (but not peptide) bonds, in cyclic amidines|GO:0016742,hydroxymethyl-, formyl- and related transferase activity|GO…	sce01130,Biosynthesis of antibiotics|sce01110,Biosynthesis of secondary metabolites|sce00670,One carbon pool by folate|sce00230,Purine metabolism|sce01100,Metabolic pathways	http://www.uniprot.org/uniprot/P38009	FALSE
86	30.17	30.77	29.2	23.9	GL23079-R1_1	24	2.421	2.6792	2.2699	2.5351	2.476	1.30801	24.14	2.4	P53195	COG7	GO:0008104,protein localization|GO:0072666,establishment of protein localization to vacuole|GO:0072665,protein localization to vacuole|GO:0051641,cellular localization|GO:0044699,single-organism process|GO:0051234,establishment of localization|GO:0070727,cellular macromolecule localization|GO:0006886,intracellular protein transport|GO:0071702,organic substance transport|GO:0032258,CVT pathway|GO:…	GO:0043229,intracellular organelle|GO:0005622,intracellular|GO:0043227,membrane-bounded organelle|GO:0043226,organelle|GO:0005737,cytoplasm|GO:0031090,organelle membrane|GO:0016020,membrane|GO:0044431,Golgi apparatus part|GO:0005794,Golgi apparatus|GO:0017119,Golgi transport complex|GO:0098588,bounding membrane of organelle|GO:0012505,endomembrane system|GO:0043234,protein complex|GO:0032991,macr…	GO:0005488,binding|GO:0005515,protein binding		http://www.uniprot.org/uniprot/P53195	FALSE
87	8.34	8.53	29.4	19.3	GL23083-R1_1	5	1.9409	1.6293	3.0761	2.5823	2.307	1.20602	31.37	3.3	Q12019	MDN1	GO:0022607,cellular component assembly|GO:0043933,macromolecular complex subunit organization|GO:0090304,nucleic acid metabolic process|GO:0034641,cellular nitrogen compound metabolic process|GO:0006807,nitrogen compound metabolic process|GO:0034622,cellular macromolecular complex assembly|GO:0034660,ncRNA metabolic process|GO:0071840,cellular component organization or biogenesis|GO:0000027,ribos…	GO:0044446,intracellular organelle part|GO:0043231,intracellular membrane-bounded organelle|GO:0031981,nuclear lumen|GO:0043233,organelle lumen|GO:0005634,nucleus|GO:0044464,cell part|GO:0031974,membrane-enclosed lumen|GO:0005622,intracellular|GO:0005654,nucleoplasm|GO:0070013,intracellular organelle lumen|GO:0043229,intracellular organelle|GO:0044428,nuclear part|GO:0005623,cell|GO:0044424,intra…	GO:0035639,purine ribonucleoside triphosphate binding|GO:0005488,binding|GO:0016887,ATPase activity|GO:0043167,ion binding|GO:1901363,heterocyclic compound binding|GO:1901265,nucleoside phosphate binding|GO:0001882,nucleoside binding|GO:0043168,anion binding|GO:0000166,nucleotide binding|GO:0001883,purine nucleoside binding|GO:0032549,ribonucleoside binding|GO:0017076,purine nucleotide binding|GO…	sce03008,Ribosome biogenesis in eukaryotes	http://www.uniprot.org/uniprot/Q12019	FALSE
88	39.2	39.82	30.2	25.7	GL23165-R1_1	21	1.803	1.6144	1.7219	1.5276	1.667	0.737254	30.56	2.3	P32361	IRE1	GO:0080090,regulation of primary metabolic process|GO:0019222,regulation of metabolic process|GO:2000112,regulation of cellular macromolecule biosynthetic process|GO:0007165,signal transduction|GO:1901362,organic cyclic compound biosynthetic process|GO:0071840,cellular component organization or biogenesis|GO:0044710,single-organism metabolic process|GO:0006986,response to unfolded protein|GO:0071…	GO:0005783,endoplasmic reticulum|GO:0005789,endoplasmic reticulum membrane|GO:0042175,nuclear outer membrane-endoplasmic reticulum membrane network|GO:0043229,intracellular organelle|GO:0030176,integral component of endoplasmic reticulum membrane|GO:0031301,integral component of organelle membrane|GO:0031300,intrinsic component of organelle membrane|GO:0043227,membrane-bounded organelle|GO:004322…	GO:0035639,purine ribonucleoside triphosphate binding|GO:0004672,protein kinase activity|GO:0043167,ion binding|GO:1901363,heterocyclic compound binding|GO:0001883,purine nucleoside binding|GO:0001882,nucleoside binding|GO:0043168,anion binding|GO:0043169,cation binding|GO:0097367,carbohydrate derivative binding|GO:0004540,ribonuclease activity|GO:0004521,endoribonuclease activity|GO:0051082,unfo…	sce04141,Protein processing in endoplasmic reticulum	http://www.uniprot.org/uniprot/P32361	FALSE
89	5.48	5.68	15.2	12.7	GL23275-R1_1	4	2.4434	2.1677	2.9376	2.5586	2.527	1.33743	26.32	4	Q04279	SEG1	GO:0022607,cellular component assembly|GO:0070941,eisosome assembly|GO:0009987,cellular process|GO:0016043,cellular component organization|GO:0044085,cellular component biogenesis|GO:0071840,cellular component organization or biogenesis	GO:0016020,membrane|GO:0044464,cell part|GO:0005623,cell|GO:0071944,cell periphery|GO:0005886,plasma membrane|GO:0032126,eisosome			http://www.uniprot.org/uniprot/Q04279	FALSE
90	4.17	4.26	12.1	9.8	GL23367-R1_1	2	0.3251	0.5861	0.3048	0.5598	0.444	-1.17137	45.45	1.6	P15801	MIP1	GO:0032042,mitochondrial DNA metabolic process|GO:0090304,nucleic acid metabolic process|GO:0090305,nucleic acid phosphodiester bond hydrolysis|GO:0034641,cellular nitrogen compound metabolic process|GO:0006807,nitrogen compound metabolic process|GO:0034645,cellular macromolecule biosynthetic process|GO:1901362,organic cyclic compound biosynthetic process|GO:0071840,cellular component organizatio…	GO:0031974,membrane-enclosed lumen|GO:0043229,intracellular organelle|GO:0043227,membrane-bounded organelle|GO:0042575,DNA polymerase complex|GO:0005737,cytoplasm|GO:0005739,mitochondrion|GO:0043226,organelle|GO:0005759,mitochondrial matrix|GO:1902494,catalytic complex|GO:0061695,transferase complex, transferring phosphorus-containing groups|GO:1990234,transferase complex|GO:0043234,protein compl…	GO:0016787,hydrolase activity|GO:0016779,nucleotidyltransferase activity|GO:0004518,nuclease activity|GO:0016772,transferase activity, transferring phosphorus-containing groups|GO:0004527,exonuclease activity|GO:0008408,3'-5' exonuclease activity|GO:0034061,DNA polymerase activity|GO:0003887,DNA-directed DNA polymerase activity|GO:0003824,catalytic activity|GO:0016740,transferase activity|GO:0016…	sce04139,Regulation of mitophagy - yeast|sce01100,Metabolic pathways	http://www.uniprot.org/uniprot/P15801	FALSE
91	17.45	17.55	24	19.6	GL23368-R1_1	9	2.5351	2.729	1.5417	1.6596	2.116	1.08134	34.21	0.9	Q08300	YOL159C		GO:0005737,cytoplasm|GO:0044464,cell part|GO:0005623,cell|GO:0005622,intracellular|GO:0044424,intracellular part			http://www.uniprot.org/uniprot/Q08300	FALSE
92	12.6	12.8	34.9	29.4	GL23379-R1_1	8	14.8594	17.0608	3.8726	5.0119	10.201	3.35064	39.29	3	P46683	YAR1	GO:0051169,nuclear transport|GO:0051168,nuclear export|GO:0006950,response to stress|GO:0033750,ribosome localization|GO:0033753,establishment of ribosome localization|GO:0008104,protein localization|GO:0070887,cellular response to chemical stimulus|GO:0051656,establishment of organelle localization|GO:0050789,regulation of biological process|GO:0071840,cellular component organization or biogenes…	GO:0043231,intracellular membrane-bounded organelle|GO:0005634,nucleus|GO:0044464,cell part|GO:0005623,cell|GO:0005622,intracellular|GO:0043229,intracellular organelle|GO:0044424,intracellular part|GO:0043227,membrane-bounded organelle|GO:0043226,organelle	GO:0005515,protein binding|GO:0051082,unfolded protein binding|GO:0005488,binding		http://www.uniprot.org/uniprot/P46683	FALSE
93	23.58	24.1	30.5	25.1	GL23456-R1_1	17	2.6062	2.3335	3.4356	3.0479	2.856	1.514	39.82	6e-63	P00431	CCP1	GO:0044248,cellular catabolic process|GO:0042744,hydrogen peroxide catabolic process|GO:0042743,hydrogen peroxide metabolic process|GO:0070887,cellular response to chemical stimulus|GO:0044699,single-organism process|GO:0044712,single-organism catabolic process|GO:0044710,single-organism metabolic process|GO:0009987,cellular process|GO:0051716,cellular response to stimulus|GO:0072593,reactive oxy…	GO:0031970,organelle envelope lumen|GO:0031974,membrane-enclosed lumen|GO:0031975,envelope|GO:0043229,intracellular organelle|GO:0043227,membrane-bounded organelle|GO:0043226,organelle|GO:0005737,cytoplasm|GO:0005740,mitochondrial envelope|GO:0005739,mitochondrion|GO:0005759,mitochondrial matrix|GO:0005758,mitochondrial intermembrane space|GO:0031967,organelle envelope|GO:0043231,intracellular me…	GO:0043169,cation binding|GO:0046872,metal ion binding|GO:0020037,heme binding|GO:0046906,tetrapyrrole binding|GO:0097159,organic cyclic compound binding|GO:0004130,cytochrome-c peroxidase activity|GO:0043167,ion binding|GO:1901363,heterocyclic compound binding|GO:0004601,peroxidase activity|GO:0003824,catalytic activity|GO:0005488,binding|GO:0005515,protein binding|GO:0016684,oxidoreductase acti…		http://www.uniprot.org/uniprot/P00431	FALSE
94	36.11	36.27	37.2	32.5	GL23465-R1_1	22	5.445	1.8535	6.1376	1.7219	3.79	1.9222	52.21	0	P21826	DAL7	GO:0044237,cellular metabolic process|GO:0019752,carboxylic acid metabolic process|GO:0044248,cellular catabolic process|GO:0044723,single-organism carbohydrate metabolic process|GO:0006099,tricarboxylic acid cycle|GO:0009060,aerobic respiration|GO:0044281,small molecule metabolic process|GO:0072521,purine-containing compound metabolic process|GO:0006091,generation of precursor metabolites and en…	GO:0005737,cytoplasm|GO:0043231,intracellular membrane-bounded organelle|GO:0044464,cell part|GO:0005777,peroxisome|GO:0044444,cytoplasmic part|GO:0005623,cell|GO:0005622,intracellular|GO:0042579,microbody|GO:0043229,intracellular organelle|GO:0044424,intracellular part|GO:0009514,glyoxysome|GO:0043227,membrane-bounded organelle|GO:0043226,organelle	GO:0046912,transferase activity, transferring acyl groups, acyl groups converted into alkyl on transfer|GO:0004474,malate synthase activity|GO:0003824,catalytic activity|GO:0016740,transferase activity|GO:0016746,transferase activity, transferring acyl groups	sce01200,Carbon metabolism|sce00630,Glyoxylate and dicarboxylate metabolism|sce01110,Biosynthesis of secondary metabolites|sce00620,Pyruvate metabolism|sce01100,Metabolic pathways	http://www.uniprot.org/uniprot/P21826	FALSE
95	18.81	18.95	32.2	25.6	GL23580-R1_1	10	1.7378	1.6596	2.704	2.5823	2.171	1.11836	29.46	2e-42	P08019	SGA1	GO:0030154,cell differentiation|GO:0043934,sporulation|GO:0044248,cellular catabolic process|GO:0009251,glucan catabolic process|GO:0006091,generation of precursor metabolites and energy|GO:0009653,anatomical structure morphogenesis|GO:0044699,single-organism process|GO:0044247,cellular polysaccharide catabolic process|GO:0044712,single-organism catabolic process|GO:0044710,single-organism metabo…	GO:0005737,cytoplasm|GO:0000324,fungal-type vacuole|GO:0000323,lytic vacuole|GO:0000322,storage vacuole|GO:0005773,vacuole|GO:0044464,cell part|GO:0044444,cytoplasmic part|GO:0005623,cell|GO:0005622,intracellular|GO:0043229,intracellular organelle|GO:0044424,intracellular part|GO:0043227,membrane-bounded organelle|GO:0043226,organelle|GO:0043231,intracellular membrane-bounded organelle	GO:0015926,glucosidase activity|GO:0016787,hydrolase activity|GO:0016798,hydrolase activity, acting on glycosyl bonds|GO:0003824,catalytic activity|GO:0004553,hydrolase activity, hydrolyzing O-glycosyl compounds|GO:0004339,glucan 1,4-alpha-glucosidase activity	sce00500,Starch and sucrose metabolism|sce01100,Metabolic pathways	http://www.uniprot.org/uniprot/P08019	FALSE
96	5.94	6.36	6	4.1	GL23589-R1_1	3	1.7865	1.7539	1.888	1.8535	1.82	0.863938	34.33	5e-99	P39518	FAA2	GO:0034440,lipid oxidation|GO:0006631,fatty acid metabolic process|GO:0006635,fatty acid beta-oxidation|GO:0006869,lipid transport|GO:0015916,fatty-acyl-CoA transport|GO:0000038,very long-chain fatty acid metabolic process|GO:0019752,carboxylic acid metabolic process|GO:0044248,cellular catabolic process|GO:0009062,fatty acid catabolic process|GO:0006820,anion transport|GO:0044281,small molecule …	GO:0005737,cytoplasm|GO:0043231,intracellular membrane-bounded organelle|GO:0044464,cell part|GO:0005777,peroxisome|GO:0044444,cytoplasmic part|GO:0005739,mitochondrion|GO:0005622,intracellular|GO:0042579,microbody|GO:0043229,intracellular organelle|GO:0005623,cell|GO:0044424,intracellular part|GO:0043227,membrane-bounded organelle|GO:0043226,organelle	GO:0015645,fatty acid ligase activity|GO:0035639,purine ribonucleoside triphosphate binding|GO:0031956,medium-chain fatty acid-CoA ligase activity|GO:0031957,very long-chain fatty acid-CoA ligase activity|GO:0005488,binding|GO:0043167,ion binding|GO:1901363,heterocyclic compound binding|GO:1901265,nucleoside phosphate binding|GO:0001882,nucleoside binding|GO:0043168,anion binding|GO:0000166,nucle…	sce04146,Peroxisome|sce01212,Fatty acid metabolism|sce00071,Fatty acid degradation|sce00061,Fatty acid biosynthesis|sce01100,Metabolic pathways	http://www.uniprot.org/uniprot/P39518	FALSE
97	8.6	8.83	17.4	15.6	GL23646-R1_1	6	2.3335	2.1478	1.6596	1.5276	1.917	0.93885	29.41	0.53	Q12482	AGC1	GO:0089711,L-glutamate transmembrane transport|GO:0089712,L-aspartate transmembrane transport|GO:0015813,L-glutamate transport|GO:0006865,amino acid transport|GO:0044249,cellular biosynthetic process|GO:0006820,anion transport|GO:0006807,nitrogen compound metabolic process|GO:0044699,single-organism process|GO:0006835,dicarboxylic acid transport|GO:0051179,localization|GO:0071705,nitrogen compoun…	GO:0044464,cell part|GO:0031975,envelope|GO:0043229,intracellular organelle|GO:0043227,membrane-bounded organelle|GO:0043226,organelle|GO:0031224,intrinsic component of membrane|GO:0005737,cytoplasm|GO:0031090,organelle membrane|GO:0016021,integral component of membrane|GO:0016020,membrane|GO:0044444,cytoplasmic part|GO:0005739,mitochondrion|GO:0031967,organelle envelope|GO:0031966,mitochondrial …	GO:0022891,substrate-specific transmembrane transporter activity|GO:0015297,antiporter activity|GO:0022892,substrate-specific transporter activity|GO:0005342,organic acid transmembrane transporter activity|GO:0015292,uniporter activity|GO:0015556,C4-dicarboxylate transmembrane transporter activity|GO:0005310,dicarboxylic acid transmembrane transporter activity|GO:0005313,L-glutamate transmembrane…		http://www.uniprot.org/uniprot/Q12482	FALSE
98	3.93	4.01	4.8	4.2	GL23680-R1_1	2	0.1514	0.3076	0.2729	0.4571	0.297	-1.75147	26.56	0.011	P0CY13	HMRA2		GO:0043231,intracellular membrane-bounded organelle|GO:0005634,nucleus|GO:0044464,cell part|GO:0005623,cell|GO:0005622,intracellular|GO:0043229,intracellular organelle|GO:0044424,intracellular part|GO:0043227,membrane-bounded organelle|GO:0043226,organelle	GO:0097159,organic cyclic compound binding|GO:0005488,binding|GO:0003676,nucleic acid binding|GO:0003677,DNA binding|GO:1901363,heterocyclic compound binding	sce04113,Meiosis - yeast	http://www.uniprot.org/uniprot/P0CY13	FALSE
99	90.64	91.04	15.7	13.2	GL23734-R1_1	50	0.4571	0.6081	0.4613	0.6138	0.535	-0.902389	35.91	3e-117	P24583	PKC1	GO:0080090,regulation of primary metabolic process|GO:0019222,regulation of metabolic process|GO:0050684,regulation of mRNA processing|GO:0007165,signal transduction|GO:0071840,cellular component organization or biogenesis|GO:1901361,organic cyclic compound catabolic process|GO:0044712,single-organism catabolic process|GO:0044710,single-organism metabolic process|GO:0071704,organic substance meta…	GO:0005856,cytoskeleton|GO:0005737,cytoplasm|GO:0043231,intracellular membrane-bounded organelle|GO:0043232,intracellular non-membrane-bounded organelle|GO:0044464,cell part|GO:0005634,nucleus|GO:0030427,site of polarized growth|GO:0005623,cell|GO:0005622,intracellular|GO:0043229,intracellular organelle|GO:0043228,non-membrane-bounded organelle|GO:0044424,intracellular part|GO:0043227,membrane-bo…	GO:0035639,purine ribonucleoside triphosphate binding|GO:0004672,protein kinase activity|GO:0043167,ion binding|GO:0004697,protein kinase C activity|GO:1901363,heterocyclic compound binding|GO:0001883,purine nucleoside binding|GO:0001882,nucleoside binding|GO:0043168,anion binding|GO:0043169,cation binding|GO:0000166,nucleotide binding|GO:0004674,protein serine/threonine kinase activity|GO:001674…	sce04070,Phosphatidylinositol signaling system|sce04011,MAPK signaling pathway - yeast|sce04139,Regulation of mitophagy - yeast|sce04933,AGE-RAGE signaling pathway in diabetic complications	http://www.uniprot.org/uniprot/P24583	FALSE
100	3.92	4.02	9.1	5.8	GL23736-R1_1	2	0.1294	0.3981	0.1614	0.492	0.295	-1.76121	25.25	9.7	Q08299	ENB1	GO:0050801,ion homeostasis|GO:0042592,homeostatic process|GO:0006820,anion transport|GO:0055072,iron ion homeostasis|GO:0006826,iron ion transport|GO:0055076,transition metal ion homeostasis|GO:0098771,inorganic ion homeostasis|GO:0044699,single-organism process|GO:0000041,transition metal ion transport|GO:0051179,localization|GO:0065007,biological regulation|GO:0071702,organic substance transpor…	GO:0043229,intracellular organelle|GO:0071944,cell periphery|GO:0043227,membrane-bounded organelle|GO:0043226,organelle|GO:0031224,intrinsic component of membrane|GO:0010008,endosome membrane|GO:0005737,cytoplasm|GO:0031090,organelle membrane|GO:0016021,integral component of membrane|GO:0016020,membrane|GO:0044459,plasma membrane part|GO:0033101,cellular bud membrane|GO:0098588,bounding membrane …	GO:0022891,substrate-specific transmembrane transporter activity|GO:0022890,inorganic cation transmembrane transporter activity|GO:0022892,substrate-specific transporter activity|GO:0046915,transition metal ion transmembrane transporter activity|GO:0015343,siderophore transmembrane transporter activity|GO:0015603,iron chelate transmembrane transporter activity|GO:0008324,cation transmembrane tran…		http://www.uniprot.org/uniprot/Q08299	FALSE
101	25.26	25.57	19.2	15.5	GL23738-R1_1	12	2.3768	2.9648	1.9588	2.421	2.43	1.28096	30	9.4	P07806	VAS1	GO:1901566,organonitrogen compound biosynthetic process|GO:0006450,regulation of translational fidelity|GO:0080090,regulation of primary metabolic process|GO:0019222,regulation of metabolic process|GO:0051246,regulation of protein metabolic process|GO:0031323,regulation of cellular metabolic process|GO:0006438,valyl-tRNA aminoacylation|GO:0019752,carboxylic acid metabolic process|GO:0090304,nucle…	GO:0005737,cytoplasm|GO:0043231,intracellular membrane-bounded organelle|GO:0044464,cell part|GO:0043229,intracellular organelle|GO:0005739,mitochondrion|GO:0005622,intracellular|GO:0044444,cytoplasmic part|GO:0005623,cell|GO:0044424,intracellular part|GO:0043227,membrane-bounded organelle|GO:0043226,organelle	GO:0035639,purine ribonucleoside triphosphate binding|GO:0005488,binding|GO:0002161,aminoacyl-tRNA editing activity|GO:0004832,valine-tRNA ligase activity|GO:0043167,ion binding|GO:1901363,heterocyclic compound binding|GO:0001883,purine nucleoside binding|GO:0001882,nucleoside binding|GO:0043168,anion binding|GO:0004812,aminoacyl-tRNA ligase activity|GO:0000166,nucleotide binding|GO:1901265,nucle…	sce00970,Aminoacyl-tRNA biosynthesis	http://www.uniprot.org/uniprot/P07806	FALSE
102	66.02	68.08	31.9	28	GL23892-R1_1	38	1.8365	1.8707	2.0324	2.0512	1.948	0.961994	25.91	2e-106	P12866	STE6	GO:0015833,peptide transport|GO:0044699,single-organism process|GO:0042886,amide transport|GO:0010033,response to organic substance|GO:0071705,nitrogen compound transport|GO:0065007,biological regulation|GO:0071702,organic substance transport|GO:0065008,regulation of biological quality|GO:0019236,response to pheromone|GO:0009987,cellular process|GO:0006810,transport|GO:0010817,regulation of hormo…	GO:0030427,site of polarized growth|GO:0043229,intracellular organelle|GO:0071944,cell periphery|GO:0043227,membrane-bounded organelle|GO:0043226,organelle|GO:0031224,intrinsic component of membrane|GO:0005737,cytoplasm|GO:0016021,integral component of membrane|GO:0016020,membrane|GO:0005794,Golgi apparatus|GO:0012505,endomembrane system|GO:0005886,plasma membrane|GO:0005937,mating projection|GO:…	GO:0035639,purine ribonucleoside triphosphate binding|GO:0015440,peptide-transporting ATPase activity|GO:0005488,binding|GO:0016887,ATPase activity|GO:0043167,ion binding|GO:1901363,heterocyclic compound binding|GO:0001883,purine nucleoside binding|GO:0001882,nucleoside binding|GO:0043168,anion binding|GO:0042626,ATPase activity, coupled to transmembrane movement of substances|GO:0042887,amide tr…	sce02010,ABC transporters	http://www.uniprot.org/uniprot/P12866	FALSE
103	14.35	14.45	62.8	58.4	GL23980-R1_1	12	2.0324	2.1281	1.5136	1.556	1.808	0.854395	35.9	0.036	P06787	CMD1	GO:0051169,nuclear transport|GO:0044238,primary metabolic process|GO:0061025,membrane fusion|GO:0061024,membrane organization|GO:0008104,protein localization|GO:0071840,cellular component organization or biogenesis|GO:0044712,single-organism catabolic process|GO:0044710,single-organism metabolic process|GO:0044711,single-organism biosynthetic process|GO:0000003,reproduction|GO:0070727,cellular ma…	GO:0030427,site of polarized growth|GO:0043229,intracellular organelle|GO:0043228,non-membrane-bounded organelle|GO:0000922,spindle pole|GO:0043226,organelle|GO:0005856,cytoskeleton|GO:0005819,spindle|GO:0005816,spindle pole body|GO:0005815,microtubule organizing center|GO:0044430,cytoskeletal part|GO:0044450,microtubule organizing center part|GO:0005737,cytoplasm|GO:0015630,microtubule cytoskele…	GO:0043169,cation binding|GO:0048306,calcium-dependent protein binding|GO:0043167,ion binding|GO:0005509,calcium ion binding|GO:0005515,protein binding|GO:0046872,metal ion binding|GO:0005488,binding	sce04070,Phosphatidylinositol signaling system	http://www.uniprot.org/uniprot/P06787	FALSE
104	18.01	18.47	58.6	55.8	GL24054-R1_1	10	2.0137	2.704	1.8197	2.5351	2.268	1.18142	43.33	6e-52	P13298	URA5	GO:0044710,single-organism metabolic process|GO:0009259,ribonucleotide metabolic process|GO:0008152,metabolic process|GO:0009218,pyrimidine ribonucleotide metabolic process|GO:0044237,cellular metabolic process|GO:1901564,organonitrogen compound metabolic process|GO:0072528,pyrimidine-containing compound biosynthetic process|GO:0046134,pyrimidine nucleoside biosynthetic process|GO:0034641,cellula…		GO:0004588,orotate phosphoribosyltransferase activity|GO:0003824,catalytic activity|GO:0016740,transferase activity|GO:0016757,transferase activity, transferring glycosyl groups|GO:0016763,transferase activity, transferring pentosyl groups	sce01100,Metabolic pathways|sce00240,Pyrimidine metabolism	http://www.uniprot.org/uniprot/P13298	FALSE
105	6	6.35	26.3	24	GL24058-R1_1	5	0.6546	0.6138	0.6668	0.631	0.642	-0.639355	66.32	2e-30	P39939	RPS26B	GO:0015931,nucleobase-containing compound transport|GO:0051169,nuclear transport|GO:0051168,nuclear export|GO:0050657,nucleic acid transport|GO:0044249,cellular biosynthetic process|GO:0034641,cellular nitrogen compound metabolic process|GO:0006807,nitrogen compound metabolic process|GO:0034645,cellular macromolecule biosynthetic process|GO:0051236,establishment of RNA localization|GO:1901576,org…	GO:0022626,cytosolic ribosome|GO:0015935,small ribosomal subunit|GO:0043229,intracellular organelle|GO:0043228,non-membrane-bounded organelle|GO:0043226,organelle|GO:0022627,cytosolic small ribosomal subunit|GO:0005737,cytoplasm|GO:0044446,intracellular organelle part|GO:0030529,ribonucleoprotein complex|GO:0044391,ribosomal subunit|GO:0032991,macromolecular complex|GO:0005840,ribosome|GO:0043232…	GO:0003735,structural constituent of ribosome|GO:0005198,structural molecule activity	sce03010,Ribosome	http://www.uniprot.org/uniprot/P39939	FALSE
106	39.17	41.28	37.2	29.9	GL24071-R2_1	25	3.8019	3.9084	2.8314	2.9648	3.377	1.75574	28.66	2e-28	Q07747	AAD4	GO:0044710,single-organism metabolic process|GO:0006081,cellular aldehyde metabolic process|GO:0009987,cellular process|GO:0044237,cellular metabolic process|GO:0071704,organic substance metabolic process|GO:0044763,single-organism cellular process|GO:0055114,oxidation-reduction process|GO:0008152,metabolic process|GO:0044699,single-organism process		GO:0016614,oxidoreductase activity, acting on CH-OH group of donors|GO:0016616,oxidoreductase activity, acting on the CH-OH group of donors, NAD or NADP as acceptor|GO:0003824,catalytic activity|GO:0018456,aryl-alcohol dehydrogenase (NAD+) activity|GO:0016491,oxidoreductase activity	sce00650,Butanoate metabolism|sce00051,Fructose and mannose metabolism|sce00591,Linoleic acid metabolism|sce01100,Metabolic pathways	http://www.uniprot.org/uniprot/Q07747	FALSE
107	6	6.04	9.3	6.5	GL24090-R1_1	4	0.6194	0.6138	0.6368	0.6427	0.628	-0.671164	44.44	0.1	Q03162	MUB1	GO:0019954,asexual reproduction|GO:0051302,regulation of cell division|GO:0044699,single-organism process|GO:0044267,cellular protein metabolic process|GO:0000003,reproduction|GO:0044260,cellular macromolecule metabolic process|GO:0006513,protein monoubiquitination|GO:0070647,protein modification by small protein conjugation or removal|GO:0050789,regulation of biological process|GO:0032446,protei…	GO:0005737,cytoplasm|GO:0044464,cell part|GO:0005623,cell|GO:0005622,intracellular|GO:0044424,intracellular part	GO:0043169,cation binding|GO:0043167,ion binding|GO:0005488,binding|GO:0005515,protein binding|GO:0046872,metal ion binding		http://www.uniprot.org/uniprot/Q03162	FALSE
108	25.18	27.14	10.9	7.7	GL24116-R1_1	14	0.4529	0.4207	0.5346	0.5012	0.477	-1.06794	34.04	0.61	P32833	ORC2	GO:0006479,protein methylation|GO:0080090,regulation of primary metabolic process|GO:0019222,regulation of metabolic process|GO:0051568,histone H3-K4 methylation|GO:1901362,organic cyclic compound biosynthetic process|GO:0071840,cellular component organization or biogenesis|GO:0044710,single-organism metabolic process|GO:0044711,single-organism biosynthetic process|GO:0010605,negative regulation …	GO:0036387,pre-replicative complex|GO:0031974,membrane-enclosed lumen|GO:0043229,intracellular organelle|GO:0043228,non-membrane-bounded organelle|GO:0031261,DNA replication preinitiation complex|GO:0000228,nuclear chromosome|GO:0043227,membrane-bounded organelle|GO:0043226,organelle|GO:0000808,origin recognition complex|GO:0005634,nucleus|GO:0005654,nucleoplasm|GO:0044454,nuclear chromosome part…	GO:0043565,sequence-specific DNA binding|GO:0005515,protein binding|GO:0097159,organic cyclic compound binding|GO:0003688,DNA replication origin binding|GO:0044877,macromolecular complex binding|GO:0005488,binding|GO:0003676,nucleic acid binding|GO:0003677,DNA binding|GO:0003682,chromatin binding|GO:1901363,heterocyclic compound binding	sce04113,Meiosis - yeast|sce04111,Cell cycle - yeast	http://www.uniprot.org/uniprot/P32833	FALSE
109	8.61	11.63	10.4	6	GL24127-R1_1	6	0.6026	0.4285	0.6252	0.4406	0.524	-0.932361	25.6	3e-20	P22579	SIN3	GO:0033044,regulation of chromosome organization|GO:0080090,regulation of primary metabolic process|GO:0019222,regulation of metabolic process|GO:0000086,G2/M transition of mitotic cell cycle|GO:0034605,cellular response to heat|GO:0006476,protein deacetylation|GO:1901362,organic cyclic compound biosynthetic process|GO:0071840,cellular component organization or biogenesis|GO:0036003,positive regu…	GO:0043232,intracellular non-membrane-bounded organelle|GO:0031974,membrane-enclosed lumen|GO:0043229,intracellular organelle|GO:0043228,non-membrane-bounded organelle|GO:0000785,chromatin|GO:0000228,nuclear chromosome|GO:0043227,membrane-bounded organelle|GO:0043226,organelle|GO:0070822,Sin3-type complex|GO:0031981,nuclear lumen|GO:0005634,nucleus|GO:0005654,nucleoplasm|GO:0044454,nuclear chromo…	GO:0000989,transcription factor activity, transcription factor binding|GO:0003714,transcription corepressor activity|GO:0003713,transcription coactivator activity|GO:0003712,transcription cofactor activity|GO:0005488,binding|GO:0005515,protein binding|GO:0000988,transcription factor activity, protein binding|GO:0042802,identical protein binding	sce04139,Regulation of mitophagy - yeast	http://www.uniprot.org/uniprot/P22579	FALSE
110	8.31	8.67	33.7	22.8	GL24161-R1_1	6	0.1722	0.5702	0.169	0.5445	0.364	-1.45799	60.58	6e-40	P46784	RPS10B	GO:0015931,nucleobase-containing compound transport|GO:0051169,nuclear transport|GO:0051168,nuclear export|GO:0050657,nucleic acid transport|GO:0044249,cellular biosynthetic process|GO:0034641,cellular nitrogen compound metabolic process|GO:0006807,nitrogen compound metabolic process|GO:0034645,cellular macromolecule biosynthetic process|GO:0051236,establishment of RNA localization|GO:1901576,org…	GO:0022626,cytosolic ribosome|GO:0015935,small ribosomal subunit|GO:0043229,intracellular organelle|GO:0043228,non-membrane-bounded organelle|GO:0043226,organelle|GO:0022627,cytosolic small ribosomal subunit|GO:0005737,cytoplasm|GO:0044446,intracellular organelle part|GO:0030529,ribonucleoprotein complex|GO:0044391,ribosomal subunit|GO:0032991,macromolecular complex|GO:0005840,ribosome|GO:0043232…	GO:0003735,structural constituent of ribosome|GO:0005198,structural molecule activity	sce03010,Ribosome	http://www.uniprot.org/uniprot/P46784	FALSE
111	15.21	16.45	31.4	25.8	GL24163-R1_1	9	1.7219	2.6062	1.7701	2.6546	2.188	1.12961	28.93	5e-09	P38113	ADH5	GO:0009167,purine ribonucleoside monophosphate metabolic process|GO:0044281,small molecule metabolic process|GO:0044282,small molecule catabolic process|GO:0009161,ribonucleoside monophosphate metabolic process|GO:1901360,organic cyclic compound metabolic process|GO:0044712,single-organism catabolic process|GO:0044710,single-organism metabolic process|GO:0044711,single-organism biosynthetic proce…		GO:0005488,binding|GO:0043169,cation binding|GO:0016614,oxidoreductase activity, acting on CH-OH group of donors|GO:0046914,transition metal ion binding|GO:0016616,oxidoreductase activity, acting on the CH-OH group of donors, NAD or NADP as acceptor|GO:0004022,alcohol dehydrogenase (NAD) activity|GO:0043167,ion binding|GO:0003824,catalytic activity|GO:0008270,zinc ion binding|GO:0046872,metal ion…	sce01110,Biosynthesis of secondary metabolites|sce01100,Metabolic pathways|sce00350,Tyrosine metabolism|sce00071,Fatty acid degradation|sce00010,Glycolysis / Gluconeogenesis|sce01130,Biosynthesis of antibiotics	http://www.uniprot.org/uniprot/P38113	FALSE
112	15.6	16.08	39.4	31.2	GL24208-R1_1	10	2.704	3.767	2.421	3.4356	3.082	1.62387	25	0.18	P00330	ADH1	GO:0009167,purine ribonucleoside monophosphate metabolic process|GO:0044281,small molecule metabolic process|GO:0044282,small molecule catabolic process|GO:0009161,ribonucleoside monophosphate metabolic process|GO:1901360,organic cyclic compound metabolic process|GO:0044712,single-organism catabolic process|GO:0044710,single-organism metabolic process|GO:0044711,single-organism biosynthetic proce…	GO:0005737,cytoplasm|GO:0044464,cell part|GO:0005623,cell|GO:0005622,intracellular|GO:0044424,intracellular part	GO:0005488,binding|GO:0043169,cation binding|GO:0016614,oxidoreductase activity, acting on CH-OH group of donors|GO:0046914,transition metal ion binding|GO:0016616,oxidoreductase activity, acting on the CH-OH group of donors, NAD or NADP as acceptor|GO:0004022,alcohol dehydrogenase (NAD) activity|GO:0043167,ion binding|GO:0003824,catalytic activity|GO:0008270,zinc ion binding|GO:0019170,methylgly…	sce01110,Biosynthesis of secondary metabolites|sce01100,Metabolic pathways|sce00350,Tyrosine metabolism|sce00071,Fatty acid degradation|sce00010,Glycolysis / Gluconeogenesis|sce01130,Biosynthesis of antibiotics	http://www.uniprot.org/uniprot/P00330	FALSE
113	44.62	47.23	53.4	49.5	GL24280-R1_1	33	2.5823	2.704	1.6144	1.6444	2.136	1.09491	55.11	0	P37012	PGM2	GO:0044281,small molecule metabolic process|GO:0098771,inorganic ion homeostasis|GO:1901360,organic cyclic compound metabolic process|GO:0044712,single-organism catabolic process|GO:0044710,single-organism metabolic process|GO:0044711,single-organism biosynthetic process|GO:0006012,galactose metabolic process|GO:0006073,cellular glucan metabolic process|GO:0065007,biological regulation|GO:0019725…	GO:0005737,cytoplasm|GO:0044464,cell part|GO:0005623,cell|GO:0005622,intracellular|GO:0044424,intracellular part	GO:0043169,cation binding|GO:0016853,isomerase activity|GO:0000287,magnesium ion binding|GO:0043167,ion binding|GO:0003824,catalytic activity|GO:0004614,phosphoglucomutase activity|GO:0005488,binding|GO:0016868,intramolecular transferase activity, phosphotransferases|GO:0016866,intramolecular transferase activity|GO:0046872,metal ion binding	sce00052,Galactose metabolism|sce01110,Biosynthesis of secondary metabolites|sce01100,Metabolic pathways|sce00520,Amino sugar and nucleotide sugar metabolism|sce00030,Pentose phosphate pathway|sce00500,Starch and sucrose metabolism|sce00010,Glycolysis / Gluconeogenesis|sce01130,Biosynthesis of antibiotics|sce00230,Purine metabolism	http://www.uniprot.org/uniprot/P37012	FALSE
114	4	4.18	42.3	38.2	GL24308-R1_1	2	4.7863	4.0551	12.0226	12.4738	8.334	3.05901	30.39	6e-11	Q06549	CDD1	GO:1901566,organonitrogen compound biosynthetic process|GO:0072527,pyrimidine-containing compound metabolic process|GO:0008152,metabolic process|GO:0044237,cellular metabolic process|GO:1901564,organonitrogen compound metabolic process|GO:0072528,pyrimidine-containing compound biosynthetic process|GO:0072529,pyrimidine-containing compound catabolic process|GO:0009164,nucleoside catabolic process|…	GO:0005737,cytoplasm|GO:0043231,intracellular membrane-bounded organelle|GO:0005634,nucleus|GO:0044464,cell part|GO:0005623,cell|GO:0005622,intracellular|GO:0043229,intracellular organelle|GO:0044424,intracellular part|GO:0043227,membrane-bounded organelle|GO:0043226,organelle	GO:0016787,hydrolase activity|GO:0046914,transition metal ion binding|GO:0043169,cation binding|GO:0016810,hydrolase activity, acting on carbon-nitrogen (but not peptide) bonds|GO:0043167,ion binding|GO:0016814,hydrolase activity, acting on carbon-nitrogen (but not peptide) bonds, in cyclic amidines|GO:0004126,cytidine deaminase activity|GO:0003824,catalytic activity|GO:0019239,deaminase activity…	sce01100,Metabolic pathways|sce00240,Pyrimidine metabolism	http://www.uniprot.org/uniprot/Q06549	FALSE
115	46.99	47.26	43.8	35.5	GL24313-R1_1	28	0.413	0.5754	0.3467	0.4699	0.451	-1.1488	27.27	9.4	P40083	YER137C			GO:0043169,cation binding|GO:0046914,transition metal ion binding|GO:0097159,organic cyclic compound binding|GO:0043167,ion binding|GO:0008270,zinc ion binding|GO:0003676,nucleic acid binding|GO:0046872,metal ion binding|GO:1901363,heterocyclic compound binding|GO:0005488,binding		http://www.uniprot.org/uniprot/P40083	FALSE
116	3.92	4.01	6.6	4.6	GL24373-R1_1	2	2.9107	2.1281	3.1623	2.3121	2.628	1.39397	27.17	0.56	P38814	SBE22	GO:0045184,establishment of protein localization|GO:0033036,macromolecule localization|GO:0006810,transport|GO:0031505,fungal-type cell wall organization|GO:0009987,cellular process|GO:0016043,cellular component organization|GO:0071554,cell wall organization or biogenesis|GO:0071555,cell wall organization|GO:0008104,protein localization|GO:0045229,external encapsulating structure organization|GO:…	GO:0005737,cytoplasm|GO:0005794,Golgi apparatus|GO:0043231,intracellular membrane-bounded organelle|GO:0044464,cell part|GO:0044444,cytoplasmic part|GO:0005623,cell|GO:0005622,intracellular|GO:0043229,intracellular organelle|GO:0012505,endomembrane system|GO:0044424,intracellular part|GO:0043227,membrane-bounded organelle|GO:0043226,organelle			http://www.uniprot.org/uniprot/P38814	FALSE
117	108.37	109.66	28.8	25	GL24443-R1_1	53	0.4169	0.4365	0.4446	0.4656	0.441	-1.18115	22.25	4e-09	P33892	GCN1	GO:0080090,regulation of primary metabolic process|GO:0019222,regulation of metabolic process|GO:0051246,regulation of protein metabolic process|GO:0031323,regulation of cellular metabolic process|GO:0044249,cellular biosynthetic process|GO:0034641,cellular nitrogen compound metabolic process|GO:0006807,nitrogen compound metabolic process|GO:0034645,cellular macromolecule biosynthetic process|GO:…	GO:0005737,cytoplasm|GO:0022626,cytosolic ribosome|GO:0005840,ribosome|GO:0043232,intracellular non-membrane-bounded organelle|GO:0044445,cytosolic part|GO:0005829,cytosol|GO:0044464,cell part|GO:0044444,cytoplasmic part|GO:0005623,cell|GO:0030529,ribonucleoprotein complex|GO:0043229,intracellular organelle|GO:0043228,non-membrane-bounded organelle|GO:0044424,intracellular part|GO:0032991,macromo…	GO:0005488,binding|GO:0005515,protein binding		http://www.uniprot.org/uniprot/P33892	FALSE
118	30.84	31.38	45.2	40.7	GL24473-R1_1	18	2.9376	3.2211	2.2284	2.4889	2.719	1.44308	32.44	6e-30	P14065	GCY1	GO:0019321,pentose metabolic process|GO:0019323,pentose catabolic process|GO:0046365,monosaccharide catabolic process|GO:0019751,polyol metabolic process|GO:0044281,small molecule metabolic process|GO:0070887,cellular response to chemical stimulus|GO:0044699,single-organism process|GO:0044712,single-organism catabolic process|GO:0044710,single-organism metabolic process|GO:0019568,arabinose catab…	GO:0005737,cytoplasm|GO:0044464,cell part|GO:0005623,cell|GO:0005622,intracellular|GO:0044424,intracellular part	GO:0004033,aldo-keto reductase (NADP) activity|GO:0004032,alditol:NADP+ 1-oxidoreductase activity|GO:0047953,glycerol 2-dehydrogenase (NADP+) activity|GO:0016614,oxidoreductase activity, acting on CH-OH group of donors|GO:0016616,oxidoreductase activity, acting on the CH-OH group of donors, NAD or NADP as acceptor|GO:0008106,alcohol dehydrogenase (NADP+) activity|GO:0097159,organic cyclic compoun…	sce01100,Metabolic pathways|sce00561,Glycerolipid metabolism	http://www.uniprot.org/uniprot/P14065	FALSE
119	25.52	26.99	30.3	27	GL24512-R1_1	16	0.4831	0.2831	0.4365	0.2704	0.368	-1.44222	25	2e-08	P53909	AAH1	GO:0044699,single-organism process|GO:0072523,purine-containing compound catabolic process|GO:1901564,organonitrogen compound metabolic process|GO:0044248,cellular catabolic process|GO:0009167,purine ribonucleoside monophosphate metabolic process|GO:0034641,cellular nitrogen compound metabolic process|GO:0006807,nitrogen compound metabolic process|GO:0009056,catabolic process|GO:0044281,small mol…	GO:0005737,cytoplasm|GO:0043231,intracellular membrane-bounded organelle|GO:0005634,nucleus|GO:0044464,cell part|GO:0005623,cell|GO:0005622,intracellular|GO:0043229,intracellular organelle|GO:0044424,intracellular part|GO:0043227,membrane-bounded organelle|GO:0043226,organelle	GO:0016787,hydrolase activity|GO:0046872,metal ion binding|GO:0046914,transition metal ion binding|GO:0043169,cation binding|GO:0016810,hydrolase activity, acting on carbon-nitrogen (but not peptide) bonds|GO:0016814,hydrolase activity, acting on carbon-nitrogen (but not peptide) bonds, in cyclic amidines|GO:0043167,ion binding|GO:0003824,catalytic activity|GO:0019239,deaminase activity|GO:000827…	sce00230,Purine metabolism|sce01100,Metabolic pathways	http://www.uniprot.org/uniprot/P53909	FALSE
120	30.24	31.59	49.3	49	GL24518-R1_1	20	0.5916	0.5546	0.4786	0.4487	0.518	-0.948976	60.93	4e-131	P25342	CDC10	GO:0022607,cellular component assembly|GO:0070271,protein complex biogenesis|GO:0043933,macromolecular complex subunit organization|GO:0000280,nuclear division|GO:0034622,cellular macromolecular complex assembly|GO:1903047,mitotic cell cycle process|GO:0043934,sporulation|GO:0044770,cell cycle phase transition|GO:0044772,mitotic cell cycle phase transition|GO:0007163,establishment or maintenance …	GO:0032160,septin filament array|GO:0032161,cleavage apparatus septin structure|GO:0043229,intracellular organelle|GO:0043228,non-membrane-bounded organelle|GO:0042764,ascospore-type prospore|GO:0005622,intracellular|GO:0005874,microtubule|GO:0043226,organelle|GO:0005876,spindle microtubule|GO:0005856,cytoskeleton|GO:0072687,meiotic spindle|GO:0005819,spindle|GO:0005940,septin ring|GO:0000144,cel…	GO:0070273,phosphatidylinositol-4-phosphate binding|GO:0035639,purine ribonucleoside triphosphate binding|GO:0032947,protein complex scaffold|GO:0005198,structural molecule activity|GO:1901363,heterocyclic compound binding|GO:1901265,nucleoside phosphate binding|GO:0001882,nucleoside binding|GO:0043168,anion binding|GO:0016462,pyrophosphatase activity|GO:0097367,carbohydrate derivative binding|GO…		http://www.uniprot.org/uniprot/P25342	FALSE
121	28.72	30.72	60.8	59.2	GL24546-R1_1	24	0.5754	0.6252	0.52	0.5649	0.571	-0.808437	60.67	3e-86	P05737	RPL7A	GO:0044238,primary metabolic process|GO:0090304,nucleic acid metabolic process|GO:0044249,cellular biosynthetic process|GO:0034641,cellular nitrogen compound metabolic process|GO:0006807,nitrogen compound metabolic process|GO:0034645,cellular macromolecule biosynthetic process|GO:0000470,maturation of LSU-rRNA|GO:0034660,ncRNA metabolic process|GO:0071840,cellular component organization or biogen…	GO:0022626,cytosolic ribosome|GO:0022625,cytosolic large ribosomal subunit|GO:0043229,intracellular organelle|GO:0043228,non-membrane-bounded organelle|GO:0015934,large ribosomal subunit|GO:0043226,organelle|GO:0005737,cytoplasm|GO:0030529,ribonucleoprotein complex|GO:0044391,ribosomal subunit|GO:0032991,macromolecular complex|GO:0005840,ribosome|GO:0043232,intracellular non-membrane-bounded orga…	GO:0003735,structural constituent of ribosome|GO:0005198,structural molecule activity	sce03010,Ribosome	http://www.uniprot.org/uniprot/P05737	FALSE
122	3.64	3.95	6.5	4.4	GL24589-R1_1	3	0.4406	0.492	0.4529	0.5058	0.473	-1.08009	37.25	0.5	P14681	KSS1	GO:0080090,regulation of primary metabolic process|GO:0019222,regulation of metabolic process|GO:0000749,response to pheromone involved in conjugation with cellular fusion|GO:0007165,signal transduction|GO:1901362,organic cyclic compound biosynthetic process|GO:0023014,signal transduction by protein phosphorylation|GO:0044710,single-organism metabolic process|GO:0010605,negative regulation of mac…	GO:0005737,cytoplasm|GO:0043231,intracellular membrane-bounded organelle|GO:0005634,nucleus|GO:0044464,cell part|GO:0005623,cell|GO:0005622,intracellular|GO:0043229,intracellular organelle|GO:0042597,periplasmic space|GO:0044424,intracellular part|GO:0043227,membrane-bounded organelle|GO:0043226,organelle	GO:0035639,purine ribonucleoside triphosphate binding|GO:0060089,molecular transducer activity|GO:0005488,binding|GO:0004871,signal transducer activity|GO:0043167,ion binding|GO:1901363,heterocyclic compound binding|GO:0001883,purine nucleoside binding|GO:0001882,nucleoside binding|GO:0043168,anion binding|GO:0005057,receptor signaling protein activity|GO:0032549,ribonucleoside binding|GO:0000166…	sce04011,MAPK signaling pathway - yeast|sce04933,AGE-RAGE signaling pathway in diabetic complications	http://www.uniprot.org/uniprot/P14681	FALSE
123	12.62	12.78	32	22.2	GL24613-R1_1	6	2.3335	2.0512	1.7539	1.5417	1.92	0.941106	47.63	5e-93	P00812	CAR1	GO:0080090,regulation of primary metabolic process|GO:0090368,regulation of ornithine metabolic process|GO:0006591,ornithine metabolic process|GO:0031323,regulation of cellular metabolic process|GO:0019752,carboxylic acid metabolic process|GO:0009063,cellular amino acid catabolic process|GO:0044249,cellular biosynthetic process|GO:0034641,cellular nitrogen compound metabolic process|GO:0006807,ni…	GO:0005737,cytoplasm|GO:0005829,cytosol|GO:0044464,cell part|GO:0005623,cell|GO:0005622,intracellular|GO:0044444,cytoplasmic part|GO:0044424,intracellular part	GO:0016787,hydrolase activity|GO:0046872,metal ion binding|GO:0046914,transition metal ion binding|GO:0004053,arginase activity|GO:0090369,ornithine carbamoyltransferase inhibitor activity|GO:0016813,hydrolase activity, acting on carbon-nitrogen (but not peptide) bonds, in linear amidines|GO:0030234,enzyme regulator activity|GO:0030145,manganese ion binding|GO:0043167,ion binding|GO:0003824,catal…	sce01110,Biosynthesis of secondary metabolites|sce01100,Metabolic pathways|sce00330,Arginine and proline metabolism|sce00220,Arginine biosynthesis|sce01230,Biosynthesis of amino acids|sce01130,Biosynthesis of antibiotics	http://www.uniprot.org/uniprot/P00812	FALSE
124	15.89	15.95	22.3	21.3	GL24618-R1_1	8	2.3768	2.6062	2.5823	2.7797	2.586	1.37072	24.03	3e-09	P47039	BNA3	GO:0042537,benzene-containing compound metabolic process|GO:0034276,kynurenic acid biosynthetic process|GO:0044237,cellular metabolic process|GO:0034275,kynurenic acid metabolic process|GO:0019752,carboxylic acid metabolic process|GO:0051128,regulation of cellular component organization|GO:0009063,cellular amino acid catabolic process|GO:0044249,cellular biosynthetic process|GO:0006807,nitrogen c…	GO:0005737,cytoplasm|GO:0043231,intracellular membrane-bounded organelle|GO:0044464,cell part|GO:0043229,intracellular organelle|GO:0005739,mitochondrion|GO:0005622,intracellular|GO:0044444,cytoplasmic part|GO:0005623,cell|GO:0044424,intracellular part|GO:0043227,membrane-bounded organelle|GO:0043226,organelle	GO:0043168,anion binding|GO:0016787,hydrolase activity|GO:0036137,kynurenine aminotransferase activity|GO:0003824,catalytic activity|GO:0097159,organic cyclic compound binding|GO:0016810,hydrolase activity, acting on carbon-nitrogen (but not peptide) bonds|GO:0016811,hydrolase activity, acting on carbon-nitrogen (but not peptide) bonds, in linear amides|GO:0047536,2-aminoadipate transaminase acti…	sce00380,Tryptophan metabolism|sce01100,Metabolic pathways	http://www.uniprot.org/uniprot/P47039	FALSE
125	6.23	6.49	10.7	6.2	GL24643-R1_1	4	0.227	0.3048	0.2333	0.2965	0.265	-1.91594	41.01	9e-47	Q02554	CUS1	GO:0022607,cellular component assembly|GO:0000245,spliceosomal complex assembly|GO:0043933,macromolecular complex subunit organization|GO:0090304,nucleic acid metabolic process|GO:0034641,cellular nitrogen compound metabolic process|GO:0006807,nitrogen compound metabolic process|GO:0044237,cellular metabolic process|GO:0034622,cellular macromolecular complex assembly|GO:0071840,cellular component…	GO:0071004,U2-type prespliceosome|GO:0043229,intracellular organelle|GO:0043227,membrane-bounded organelle|GO:0043226,organelle|GO:0097525,spliceosomal snRNP complex|GO:0005634,nucleus|GO:0030529,ribonucleoprotein complex|GO:0071010,prespliceosome|GO:0032991,macromolecular complex|GO:0043231,intracellular membrane-bounded organelle|GO:0030532,small nuclear ribonucleoprotein complex|GO:0044464,cel…	GO:0003676,nucleic acid binding|GO:0097159,organic cyclic compound binding|GO:0005488,binding|GO:0005515,protein binding|GO:1901363,heterocyclic compound binding|GO:0003723,RNA binding	sce03040,Spliceosome	http://www.uniprot.org/uniprot/Q02554	FALSE
126	48	48.72	35.2	29.9	GL24693-R1_1	27	0.4446	0.631	0.3342	0.4656	0.469	-1.09234	55.02	0	P09440	MIS1	GO:1901566,organonitrogen compound biosynthetic process|GO:0044238,primary metabolic process|GO:1901360,organic cyclic compound metabolic process|GO:0006732,coenzyme metabolic process|GO:0044237,cellular metabolic process|GO:0006730,one-carbon metabolic process|GO:0051186,cofactor metabolic process|GO:0019752,carboxylic acid metabolic process|GO:0042364,water-soluble vitamin biosynthetic process|…	GO:0005737,cytoplasm|GO:0043231,intracellular membrane-bounded organelle|GO:0044464,cell part|GO:0043229,intracellular organelle|GO:0005739,mitochondrion|GO:0005622,intracellular|GO:0044444,cytoplasmic part|GO:0005623,cell|GO:0044424,intracellular part|GO:0043227,membrane-bounded organelle|GO:0043226,organelle	GO:0035639,purine ribonucleoside triphosphate binding|GO:0005488,binding|GO:0043167,ion binding|GO:1901363,heterocyclic compound binding|GO:0001883,purine nucleoside binding|GO:0001882,nucleoside binding|GO:0043168,anion binding|GO:0004329,formate-tetrahydrofolate ligase activity|GO:0016646,oxidoreductase activity, acting on the CH-NH group of donors, NAD or NADP as acceptor|GO:0016645,oxidoreduc…	sce00670,One carbon pool by folate|sce01100,Metabolic pathways	http://www.uniprot.org/uniprot/P09440	FALSE
127	1.46	1.9	5.4	4.6	GL24805-R1_1	2	3.9446	3.0479	4.3652	3.4041	3.69	1.88362	26.97	0.003	P46681	DLD2	GO:0044710,single-organism metabolic process|GO:0006082,organic acid metabolic process|GO:0044699,single-organism process|GO:0009987,cellular process|GO:0006089,lactate metabolic process|GO:0019752,carboxylic acid metabolic process|GO:0032787,monocarboxylic acid metabolic process|GO:0071704,organic substance metabolic process|GO:0044763,single-organism cellular process|GO:0044281,small molecule m…	GO:0005737,cytoplasm|GO:0043231,intracellular membrane-bounded organelle|GO:0043233,organelle lumen|GO:0044464,cell part|GO:0044444,cytoplasmic part|GO:0031974,membrane-enclosed lumen|GO:0005622,intracellular|GO:0044446,intracellular organelle part|GO:0070013,intracellular organelle lumen|GO:0043229,intracellular organelle|GO:0005739,mitochondrion|GO:0044429,mitochondrial part|GO:0005759,mitochon…	GO:0008762,UDP-N-acetylmuramate dehydrogenase activity|GO:0005488,binding|GO:0043167,ion binding|GO:1901363,heterocyclic compound binding|GO:1901265,nucleoside phosphate binding|GO:0016491,oxidoreductase activity|GO:0043168,anion binding|GO:0050662,coenzyme binding|GO:0050660,flavin adenine dinucleotide binding|GO:0000166,nucleotide binding|GO:0003779,actin binding|GO:0004457,lactate dehydrogenas…	sce00620,Pyruvate metabolism	http://www.uniprot.org/uniprot/P46681	FALSE
128	19.31	19.49	17	14.5	GL24915-R1_1	12	1.7378	2.355	1.5136	2.1478	1.939	0.955313	52.94	2e-43	Q03656	SKY1	GO:0033157,regulation of intracellular protein transport|GO:0051169,nuclear transport|GO:0008104,protein localization|GO:0032388,positive regulation of intracellular transport|GO:0000245,spliceosomal complex assembly|GO:0051049,regulation of transport|GO:0032386,regulation of intracellular transport|GO:1901360,organic cyclic compound metabolic process|GO:0070727,cellular macromolecule localizatio…	GO:0005737,cytoplasm|GO:0044464,cell part|GO:0005623,cell|GO:0005622,intracellular|GO:0044424,intracellular part	GO:0035639,purine ribonucleoside triphosphate binding|GO:0004672,protein kinase activity|GO:0043167,ion binding|GO:1901363,heterocyclic compound binding|GO:0001883,purine nucleoside binding|GO:0001882,nucleoside binding|GO:0043168,anion binding|GO:0000166,nucleotide binding|GO:0004674,protein serine/threonine kinase activity|GO:0016740,transferase activity|GO:1901265,nucleoside phosphate binding|…		http://www.uniprot.org/uniprot/Q03656	FALSE
129	16.15	16.47	28.9	27.1	GL25139-R1_1	11	0.4786	0.5297	0.4966	0.5546	0.515	-0.957356	69.1	6e-116	P41805	RPL10	GO:0022607,cellular component assembly|GO:0043933,macromolecular complex subunit organization|GO:0043043,peptide biosynthetic process|GO:0044249,cellular biosynthetic process|GO:0034641,cellular nitrogen compound metabolic process|GO:0006807,nitrogen compound metabolic process|GO:0034645,cellular macromolecule biosynthetic process|GO:0034622,cellular macromolecular complex assembly|GO:1901576,org…	GO:0022626,cytosolic ribosome|GO:0022625,cytosolic large ribosomal subunit|GO:0043229,intracellular organelle|GO:0043228,non-membrane-bounded organelle|GO:0015934,large ribosomal subunit|GO:0043226,organelle|GO:0005737,cytoplasm|GO:0030529,ribonucleoprotein complex|GO:0044391,ribosomal subunit|GO:0032991,macromolecular complex|GO:0005840,ribosome|GO:0043232,intracellular non-membrane-bounded orga…	GO:0003735,structural constituent of ribosome|GO:0005198,structural molecule activity	sce03010,Ribosome	http://www.uniprot.org/uniprot/P41805	FALSE
130	6.38	7.25	16.3	9.6	GL25157-R2_1	6	1.888	1.8535	1.803	1.7701	1.829	0.871055	43.72	2e-153	Q05567	DPL1	GO:0009991,response to extracellular stimulus|GO:0044238,primary metabolic process|GO:0008152,metabolic process|GO:0019752,carboxylic acid metabolic process|GO:0006807,nitrogen compound metabolic process|GO:0023052,signaling|GO:0044281,small molecule metabolic process|GO:0019932,second-messenger-mediated signaling|GO:0035556,intracellular signal transduction|GO:0050789,regulation of biological pr…	GO:0005783,endoplasmic reticulum|GO:0043229,intracellular organelle|GO:0071944,cell periphery|GO:0043227,membrane-bounded organelle|GO:0043226,organelle|GO:0071782,endoplasmic reticulum tubular network|GO:0005737,cytoplasm|GO:0031984,organelle subcompartment|GO:0044432,endoplasmic reticulum part|GO:0098827,endoplasmic reticulum subcompartment|GO:0048471,perinuclear region of cytoplasm|GO:0032541,…	GO:0043168,anion binding|GO:0008117,sphinganine-1-phosphate aldolase activity|GO:0097159,organic cyclic compound binding|GO:0016829,lyase activity|GO:0016830,carbon-carbon lyase activity|GO:0016831,carboxy-lyase activity|GO:0016832,aldehyde-lyase activity|GO:0043167,ion binding|GO:0003824,catalytic activity|GO:0048037,cofactor binding|GO:0030170,pyridoxal phosphate binding|GO:1901363,heterocyclic…	sce01100,Metabolic pathways|sce00600,Sphingolipid metabolism	http://www.uniprot.org/uniprot/Q05567	FALSE
131	8	8	8.4	7.6	GL25184-R1_1	4	2.6062	2.0137	3.1915	2.5351	2.587	1.37128	33.9	6.4	P25641	ATG15	GO:0016237,microautophagy|GO:0034727,piecemeal microautophagy of nucleus|GO:0044248,cellular catabolic process|GO:0061024,membrane organization|GO:0044237,cellular metabolic process|GO:0071840,cellular component organization or biogenesis|GO:0044712,single-organism catabolic process|GO:0044267,cellular protein metabolic process|GO:0044710,single-organism metabolic process|GO:0044260,cellular macr…	GO:0016020,membrane|GO:0005783,endoplasmic reticulum|GO:0031974,membrane-enclosed lumen|GO:0005789,endoplasmic reticulum membrane|GO:0042175,nuclear outer membrane-endoplasmic reticulum membrane network|GO:0043229,intracellular organelle|GO:0005622,intracellular|GO:0043227,membrane-bounded organelle|GO:0043226,organelle|GO:0031224,intrinsic component of membrane|GO:0010008,endosome membrane|GO:00…	GO:0016787,hydrolase activity|GO:0004806,triglyceride lipase activity|GO:0016788,hydrolase activity, acting on ester bonds|GO:0003824,catalytic activity|GO:0052689,carboxylic ester hydrolase activity|GO:0016298,lipase activity	sce01100,Metabolic pathways|sce00561,Glycerolipid metabolism	http://www.uniprot.org/uniprot/P25641	FALSE
132	14	14	46.4	46.4	GL25217-R1_1	7	0.1355	0.52	0.0759	0.2606	0.248	-2.01159	36.36	1.2	P40061	TSC11	GO:0009893,positive regulation of metabolic process|GO:0019222,regulation of metabolic process|GO:0030036,actin cytoskeleton organization|GO:0051128,regulation of cellular component organization|GO:0044249,cellular biosynthetic process|GO:0007163,establishment or maintenance of cell polarity|GO:0023052,signaling|GO:0007165,signal transduction|GO:0030952,establishment or maintenance of cytoskeleto…	GO:0031932,TORC2 complex|GO:0043229,intracellular organelle|GO:0071944,cell periphery|GO:0043227,membrane-bounded organelle|GO:0043226,organelle|GO:0038201,TOR complex|GO:0005737,cytoplasm|GO:0031090,organelle membrane|GO:0005773,vacuole|GO:0098805,whole membrane|GO:0016020,membrane|GO:0005774,vacuolar membrane|GO:0044437,vacuolar part|GO:0098588,bounding membrane of organelle|GO:0005886,plasma m…	GO:0098772,molecular function regulator|GO:0005085,guanyl-nucleotide exchange factor activity|GO:0005488,binding|GO:0005515,protein binding		http://www.uniprot.org/uniprot/P40061	FALSE
133	5.3	5.62	26.9	16.6	GL25300-R1_1	4	0.3945	0.3133	0.5808	0.4571	0.436	-1.1976	83.45	4e-86	P0CX30	RPS23B	GO:0006450,regulation of translational fidelity|GO:0080090,regulation of primary metabolic process|GO:0019222,regulation of metabolic process|GO:0051246,regulation of protein metabolic process|GO:0031323,regulation of cellular metabolic process|GO:0090304,nucleic acid metabolic process|GO:0044249,cellular biosynthetic process|GO:0034641,cellular nitrogen compound metabolic process|GO:0006807,nitr…	GO:0022626,cytosolic ribosome|GO:0015935,small ribosomal subunit|GO:0043229,intracellular organelle|GO:0043228,non-membrane-bounded organelle|GO:0043226,organelle|GO:0022627,cytosolic small ribosomal subunit|GO:0005737,cytoplasm|GO:0044446,intracellular organelle part|GO:0030529,ribonucleoprotein complex|GO:0044391,ribosomal subunit|GO:0032991,macromolecular complex|GO:0005840,ribosome|GO:0043232…	GO:0003735,structural constituent of ribosome|GO:0005198,structural molecule activity	sce03010,Ribosome	http://www.uniprot.org/uniprot/P0CX30	FALSE
134	31.38	31.5	54.5	54.5	GL25322-R1_1	25	0.3733	0.6026	0.3664	0.6138	0.489	-1.03209	26.27	2e-07	Q12417	PRP46	GO:0090304,nucleic acid metabolic process|GO:0034641,cellular nitrogen compound metabolic process|GO:0006807,nitrogen compound metabolic process|GO:0044237,cellular metabolic process|GO:1901360,organic cyclic compound metabolic process|GO:0006139,nucleobase-containing compound metabolic process|GO:0044260,cellular macromolecule metabolic process|GO:0071704,organic substance metabolic process|GO:0…	GO:0043234,protein complex|GO:0005737,cytoplasm|GO:0032991,macromolecular complex|GO:0043231,intracellular membrane-bounded organelle|GO:0005634,nucleus|GO:0044464,cell part|GO:0005623,cell|GO:0030529,ribonucleoprotein complex|GO:0044446,intracellular organelle part|GO:0043229,intracellular organelle|GO:0044428,nuclear part|GO:0044422,organelle part|GO:0000974,Prp19 complex|GO:0044424,intracellul…	GO:0005488,binding|GO:0005515,protein binding	sce03040,Spliceosome	http://www.uniprot.org/uniprot/Q12417	FALSE
135	5.87	6.11	10	7.5	GL25521-R1_1	3	0.4093	0.5598	0.4325	0.5702	0.493	-1.02034	36.89	3e-73	P24309	DBR1	GO:0030447,filamentous growth|GO:0090304,nucleic acid metabolic process|GO:0090305,nucleic acid phosphodiester bond hydrolysis|GO:0034641,cellular nitrogen compound metabolic process|GO:0006807,nitrogen compound metabolic process|GO:0044237,cellular metabolic process|GO:0034660,ncRNA metabolic process|GO:0044699,single-organism process|GO:1901361,organic cyclic compound catabolic process|GO:00071…	GO:0005737,cytoplasm|GO:0043231,intracellular membrane-bounded organelle|GO:0005634,nucleus|GO:0044464,cell part|GO:0005623,cell|GO:0005622,intracellular|GO:0043229,intracellular organelle|GO:0044424,intracellular part|GO:0043227,membrane-bounded organelle|GO:0043226,organelle	GO:0008419,RNA lariat debranching enzyme activity|GO:0016787,hydrolase activity|GO:0003824,catalytic activity|GO:0004518,nuclease activity|GO:0004519,endonuclease activity|GO:0004540,ribonuclease activity|GO:0004521,endoribonuclease activity|GO:0016788,hydrolase activity, acting on ester bonds|GO:0016893,endonuclease activity, active with either ribo- or deoxyribonucleic acids and producing 5'-ph…		http://www.uniprot.org/uniprot/P24309	FALSE
136	3.19	3.35	6.8	6.1	GL25600-R1_1	2	1.8197	2.3121	1.7378	2.2284	2.025	1.01792	21.75	0.024	P12630	BAR1	GO:0044237,cellular metabolic process|GO:0048583,regulation of response to stimulus|GO:0019953,sexual reproduction|GO:0044248,cellular catabolic process|GO:0034641,cellular nitrogen compound metabolic process|GO:0006807,nitrogen compound metabolic process|GO:0023052,signaling|GO:0007165,signal transduction|GO:0070887,cellular response to chemical stimulus|GO:0023051,regulation of signaling|GO:001…	GO:0044464,cell part|GO:0005623,cell|GO:0005576,extracellular region|GO:0042597,periplasmic space|GO:0030287,cell wall-bounded periplasmic space	GO:0016787,hydrolase activity|GO:0004175,endopeptidase activity|GO:0070001,aspartic-type peptidase activity|GO:0003824,catalytic activity|GO:0070011,peptidase activity, acting on L-amino acid peptides|GO:0004190,aspartic-type endopeptidase activity|GO:0008233,peptidase activity	sce04011,MAPK signaling pathway - yeast	http://www.uniprot.org/uniprot/P12630	FALSE
137	51.01	51.08	47.7	44.6	GL25620-R1_1	36	6.5464	3.6644	6.6681	3.5318	5.103	2.35135	67.38	0	P10963	PCK1	GO:0044238,primary metabolic process|GO:0044710,single-organism metabolic process|GO:0044711,single-organism biosynthetic process|GO:0005975,carbohydrate metabolic process|GO:1901576,organic substance biosynthetic process|GO:0046364,monosaccharide biosynthetic process|GO:0019318,hexose metabolic process|GO:0019319,hexose biosynthetic process|GO:0016051,carbohydrate biosynthetic process|GO:0071704…	GO:0005737,cytoplasm|GO:0005829,cytosol|GO:0044464,cell part|GO:0005623,cell|GO:0005622,intracellular|GO:0044444,cytoplasmic part|GO:0044424,intracellular part	GO:0035639,purine ribonucleoside triphosphate binding|GO:0005488,binding|GO:0043167,ion binding|GO:1901363,heterocyclic compound binding|GO:1901265,nucleoside phosphate binding|GO:0001882,nucleoside binding|GO:0043168,anion binding|GO:0016829,lyase activity|GO:0000166,nucleotide binding|GO:0004612,phosphoenolpyruvate carboxykinase (ATP) activity|GO:0004611,phosphoenolpyruvate carboxykinase activi…	sce01110,Biosynthesis of secondary metabolites|sce01100,Metabolic pathways|sce00020,Citrate cycle (TCA cycle)|sce00620,Pyruvate metabolism|sce00010,Glycolysis / Gluconeogenesis|sce01130,Biosynthesis of antibiotics|sce01200,Carbon metabolism	http://www.uniprot.org/uniprot/P10963	FALSE
138	19.52	19.96	56.1	53.8	GL25633-R1_1	15	0.4055	0.6252	0.2938	0.4446	0.442	-1.17788	67.16	5e-97	P0CX40	RPS8B	GO:0044238,primary metabolic process|GO:0090304,nucleic acid metabolic process|GO:0044249,cellular biosynthetic process|GO:0034641,cellular nitrogen compound metabolic process|GO:0006807,nitrogen compound metabolic process|GO:0034645,cellular macromolecule biosynthetic process|GO:0034660,ncRNA metabolic process|GO:0071840,cellular component organization or biogenesis|GO:0006139,nucleobase-contain…	GO:0022626,cytosolic ribosome|GO:0015935,small ribosomal subunit|GO:0043229,intracellular organelle|GO:0043228,non-membrane-bounded organelle|GO:0043226,organelle|GO:0022627,cytosolic small ribosomal subunit|GO:0005737,cytoplasm|GO:0044446,intracellular organelle part|GO:0030529,ribonucleoprotein complex|GO:0044391,ribosomal subunit|GO:0032991,macromolecular complex|GO:0005840,ribosome|GO:0043232…	GO:0003735,structural constituent of ribosome|GO:0005198,structural molecule activity	sce03010,Ribosome	http://www.uniprot.org/uniprot/P0CX40	FALSE
139	21.55	21.57	24.2	23.4	GL25647-R1_1	11	1.6596	1.5417	2.5823	2.466	2.062	1.04404	27.52	1.8	P39010	AKR1	GO:0008104,protein localization|GO:0051049,regulation of transport|GO:2000241,regulation of reproductive process|GO:0048583,regulation of response to stimulus|GO:0061024,membrane organization|GO:0008277,regulation of G-protein coupled receptor protein signaling pathway|GO:0010969,regulation of pheromone-dependent signal transduction involved in conjugation with cellular fusion|GO:0071840,cellular…	GO:0043229,intracellular organelle|GO:0005622,intracellular|GO:0043227,membrane-bounded organelle|GO:0043226,organelle|GO:0031224,intrinsic component of membrane|GO:0010008,endosome membrane|GO:0005737,cytoplasm|GO:0031090,organelle membrane|GO:0016021,integral component of membrane|GO:0016020,membrane|GO:0044431,Golgi apparatus part|GO:0031901,early endosome membrane|GO:0005794,Golgi apparatus|G…	GO:0005488,binding|GO:0043169,cation binding|GO:0046914,transition metal ion binding|GO:0003824,catalytic activity|GO:0043167,ion binding|GO:0016417,S-acyltransferase activity|GO:0016740,transferase activity|GO:0016746,transferase activity, transferring acyl groups|GO:0016747,transferase activity, transferring acyl groups other than amino-acyl groups|GO:0005515,protein binding|GO:0019707,protein-…		http://www.uniprot.org/uniprot/P39010	FALSE
140	8	8.03	16.9	14.9	GL25664-R1_1	4	2.7542	2.7797	2.7542	2.8576	2.786	1.4782	26.91	3e-14	P07267	PEP4	GO:0009991,response to extracellular stimulus|GO:0008152,metabolic process|GO:0016237,microautophagy|GO:0044248,cellular catabolic process|GO:0061024,membrane organization|GO:0044237,cellular metabolic process|GO:0042594,response to starvation|GO:0044699,single-organism process|GO:0044712,single-organism catabolic process|GO:0044267,cellular protein metabolic process|GO:0044710,single-organism me…	GO:0005737,cytoplasm|GO:0000324,fungal-type vacuole|GO:0000323,lytic vacuole|GO:0000322,storage vacuole|GO:0005773,vacuole|GO:0044464,cell part|GO:0044444,cytoplasmic part|GO:0005623,cell|GO:0005622,intracellular|GO:0043229,intracellular organelle|GO:0044424,intracellular part|GO:0043227,membrane-bounded organelle|GO:0043226,organelle|GO:0043231,intracellular membrane-bounded organelle	GO:0016787,hydrolase activity|GO:0004175,endopeptidase activity|GO:0070001,aspartic-type peptidase activity|GO:0003824,catalytic activity|GO:0070011,peptidase activity, acting on L-amino acid peptides|GO:0004190,aspartic-type endopeptidase activity|GO:0008233,peptidase activity		http://www.uniprot.org/uniprot/P07267	FALSE
141	6.01	6.07	7.4	5.4	GL25668-R1_1	3	2.2699	2.1281	2.3121	2.1478	2.214	1.14666	25.83	0.38	Q03833	GIS1	GO:0019220,regulation of phosphate metabolic process|GO:0080090,regulation of primary metabolic process|GO:0019222,regulation of metabolic process|GO:1901576,organic substance biosynthetic process|GO:1901362,organic cyclic compound biosynthetic process|GO:0071840,cellular component organization or biogenesis|GO:0044710,single-organism metabolic process|GO:0044711,single-organism biosynthetic proc…	GO:0005737,cytoplasm|GO:0043231,intracellular membrane-bounded organelle|GO:0005829,cytosol|GO:0044464,cell part|GO:0044444,cytoplasmic part|GO:0005623,cell|GO:0043226,organelle|GO:0043229,intracellular organelle|GO:0044424,intracellular part|GO:0005622,intracellular|GO:0043227,membrane-bounded organelle|GO:0005634,nucleus	GO:0001012,RNA polymerase II regulatory region DNA binding|GO:0001159,core promoter proximal region DNA binding|GO:0001077,transcriptional activator activity, RNA polymerase II core promoter proximal region sequence-specific binding|GO:0005488,binding|GO:0003676,nucleic acid binding|GO:0003677,DNA binding|GO:0001078,transcriptional repressor activity, RNA polymerase II core promoter proximal regi…	sce04213,Longevity regulating pathway - multiple species	http://www.uniprot.org/uniprot/Q03833	FALSE
142	17.03	17.41	41.7	36.7	GL25744-R1_1	13	0.0938	0.4966	0.0824	0.4365	0.277	-1.85204	77.94	9e-72	P0CX56	RPS18B	GO:0015931,nucleobase-containing compound transport|GO:0051169,nuclear transport|GO:0044238,primary metabolic process|GO:0008152,metabolic process|GO:0050658,RNA transport|GO:1901564,organonitrogen compound metabolic process|GO:0090304,nucleic acid metabolic process|GO:0090305,nucleic acid phosphodiester bond hydrolysis|GO:0034641,cellular nitrogen compound metabolic process|GO:0006807,nitrogen c…	GO:0022626,cytosolic ribosome|GO:0015935,small ribosomal subunit|GO:0043229,intracellular organelle|GO:0043228,non-membrane-bounded organelle|GO:0043226,organelle|GO:0022627,cytosolic small ribosomal subunit|GO:0005737,cytoplasm|GO:0044446,intracellular organelle part|GO:0030529,ribonucleoprotein complex|GO:0044391,ribosomal subunit|GO:0032991,macromolecular complex|GO:0005840,ribosome|GO:0043232…	GO:0097159,organic cyclic compound binding|GO:0019843,rRNA binding|GO:0003735,structural constituent of ribosome|GO:0003723,RNA binding|GO:0003676,nucleic acid binding|GO:0005198,structural molecule activity|GO:1901363,heterocyclic compound binding|GO:0005488,binding	sce03010,Ribosome	http://www.uniprot.org/uniprot/P0CX56	FALSE
143	19.54	20.21	42.8	39.5	GL25761-R1_1	14	0.1086	0.4169	0.0929	0.3373	0.239	-2.06492	71.58	2e-96	P26783	RPS5	GO:1901566,organonitrogen compound biosynthetic process|GO:0051169,nuclear transport|GO:0006450,regulation of translational fidelity|GO:0080090,regulation of primary metabolic process|GO:0019222,regulation of metabolic process|GO:0015931,nucleobase-containing compound transport|GO:0051246,regulation of protein metabolic process|GO:0031323,regulation of cellular metabolic process|GO:0050657,nuclei…	GO:0022626,cytosolic ribosome|GO:0015935,small ribosomal subunit|GO:0043229,intracellular organelle|GO:0043228,non-membrane-bounded organelle|GO:0043226,organelle|GO:0022627,cytosolic small ribosomal subunit|GO:0005737,cytoplasm|GO:0044446,intracellular organelle part|GO:0030529,ribonucleoprotein complex|GO:0044391,ribosomal subunit|GO:0032991,macromolecular complex|GO:0005840,ribosome|GO:0043232…	GO:0003676,nucleic acid binding|GO:0097159,organic cyclic compound binding|GO:0005198,structural molecule activity|GO:0003735,structural constituent of ribosome|GO:0003723,RNA binding|GO:0005515,protein binding|GO:1901363,heterocyclic compound binding|GO:0005488,binding	sce03010,Ribosome	http://www.uniprot.org/uniprot/P26783	FALSE
144	20.96	21.68	38.1	28.5	GL25862-R1_1	10	2.0512	2.1281	1.6749	1.7219	1.894	0.921436	39.36	9e-84	P39683	NPT1	GO:0080090,regulation of primary metabolic process|GO:0019222,regulation of metabolic process|GO:0009165,nucleotide biosynthetic process|GO:0044281,small molecule metabolic process|GO:1901362,organic cyclic compound biosynthetic process|GO:1901360,organic cyclic compound metabolic process|GO:0044710,single-organism metabolic process|GO:0044711,single-organism biosynthetic process|GO:0010605,negat…	GO:0005737,cytoplasm|GO:0043231,intracellular membrane-bounded organelle|GO:0005634,nucleus|GO:0044464,cell part|GO:0005623,cell|GO:0005622,intracellular|GO:0043229,intracellular organelle|GO:0044424,intracellular part|GO:0043227,membrane-bounded organelle|GO:0043226,organelle	GO:0004514,nicotinate-nucleotide diphosphorylase (carboxylating) activity|GO:0005515,protein binding|GO:0004516,nicotinate phosphoribosyltransferase activity|GO:0003824,catalytic activity|GO:0016740,transferase activity|GO:0005488,binding|GO:0016757,transferase activity, transferring glycosyl groups|GO:0016763,transferase activity, transferring pentosyl groups|GO:0016874,ligase activity	sce00760,Nicotinate and nicotinamide metabolism|sce01100,Metabolic pathways	http://www.uniprot.org/uniprot/P39683	FALSE
145	48.89	48.93	53.7	51	GL25874-R1_1	34	3.4356	2.8314	3.9811	3.1333	3.345	1.74201	21.53	1.3	P53923	NCS2	GO:0036267,invasive filamentous growth|GO:0008152,metabolic process|GO:0030447,filamentous growth|GO:0009451,RNA modification|GO:0090304,nucleic acid metabolic process|GO:0034641,cellular nitrogen compound metabolic process|GO:0006807,nitrogen compound metabolic process|GO:0008033,tRNA processing|GO:0034660,ncRNA metabolic process|GO:0002143,tRNA wobble position uridine thiolation|GO:0007124,pseu…	GO:0005737,cytoplasm|GO:0005829,cytosol|GO:0044464,cell part|GO:0005623,cell|GO:0005622,intracellular|GO:0044444,cytoplasmic part|GO:0044424,intracellular part	GO:0016779,nucleotidyltransferase activity|GO:0000049,tRNA binding|GO:0005515,protein binding|GO:0016772,transferase activity, transferring phosphorus-containing groups|GO:0003824,catalytic activity|GO:0016740,transferase activity|GO:0003723,RNA binding|GO:0003676,nucleic acid binding|GO:0097159,organic cyclic compound binding|GO:1901363,heterocyclic compound binding|GO:0005488,binding	sce04122,Sulfur relay system	http://www.uniprot.org/uniprot/P53923	FALSE
146	10.02	10.03	26.9	26.9	GL25929-R1_1	5	1.7865	1.5417	2.2491	1.9231	1.875	0.906891	27.08	0.53	P32912	VAM7	GO:0044237,cellular metabolic process|GO:0006906,vesicle fusion|GO:0016237,microautophagy|GO:0034727,piecemeal microautophagy of nucleus|GO:0061025,membrane fusion|GO:0061024,membrane organization|GO:0010324,membrane invagination|GO:0044699,single-organism process|GO:0044712,single-organism catabolic process|GO:0044710,single-organism metabolic process|GO:0016043,cellular component organization|G…	GO:0000324,fungal-type vacuole|GO:0000323,lytic vacuole|GO:0000322,storage vacuole|GO:0000329,fungal-type vacuole membrane|GO:0043226,organelle|GO:0043229,intracellular organelle|GO:0043227,membrane-bounded organelle|GO:0031201,SNARE complex|GO:0005737,cytoplasm|GO:0031090,organelle membrane|GO:0005773,vacuole|GO:0098805,whole membrane|GO:0016020,membrane|GO:0005774,vacuolar membrane|GO:0044437,v…	GO:0043168,anion binding|GO:0005515,protein binding|GO:0035091,phosphatidylinositol binding|GO:0005543,phospholipid binding|GO:0032266,phosphatidylinositol-3-phosphate binding|GO:0043167,ion binding|GO:0005488,binding|GO:0008289,lipid binding|GO:1901981,phosphatidylinositol phosphate binding|GO:0005484,SNAP receptor activity	sce04130,SNARE interactions in vesicular transport	http://www.uniprot.org/uniprot/P32912	FALSE
147	29.99	31.2	43.3	42.6	GL25982-R1_1	17	0.4285	0.5754	0.3631	0.5012	0.467	-1.09851	73.79	0	P40327	RPT2	GO:0008104,protein localization|GO:0080090,regulation of primary metabolic process|GO:0019222,regulation of metabolic process|GO:0071840,cellular component organization or biogenesis|GO:1901361,organic cyclic compound catabolic process|GO:0010604,positive regulation of macromolecule metabolic process|GO:0048518,positive regulation of biological process|GO:0033036,macromolecule localization|GO:006…	GO:0043234,protein complex|GO:0005737,cytoplasm|GO:0005838,proteasome regulatory particle|GO:0043231,intracellular membrane-bounded organelle|GO:0022624,proteasome accessory complex|GO:0005634,nucleus|GO:0044464,cell part|GO:0005623,cell|GO:0005622,intracellular|GO:0043229,intracellular organelle|GO:0032991,macromolecular complex|GO:0044424,intracellular part|GO:0000502,proteasome complex|GO:0043…	GO:0036402,proteasome-activating ATPase activity|GO:0035639,purine ribonucleoside triphosphate binding|GO:0005488,binding|GO:0016887,ATPase activity|GO:0043167,ion binding|GO:1901363,heterocyclic compound binding|GO:1901265,nucleoside phosphate binding|GO:0001882,nucleoside binding|GO:0043168,anion binding|GO:0042623,ATPase activity, coupled|GO:0000166,nucleotide binding|GO:0001883,purine nucleos…	sce03050,Proteasome	http://www.uniprot.org/uniprot/P40327	FALSE
148	32.7	32.81	46.3	44.5	GL26021-R1_1	22	3.6644	3.02	6.368	5.2	4.563	2.18998	29.55	2.6	P25336	MSH3	GO:0051716,cellular response to stimulus|GO:0008152,metabolic process|GO:0030154,cell differentiation|GO:0006298,mismatch repair|GO:1903046,meiotic cell cycle process|GO:0090304,nucleic acid metabolic process|GO:0034641,cellular nitrogen compound metabolic process|GO:0006807,nitrogen compound metabolic process|GO:0022402,cell cycle process|GO:0007534,gene conversion at mating-type locus|GO:000753…	GO:0043234,protein complex|GO:0032991,macromolecular complex|GO:0043231,intracellular membrane-bounded organelle|GO:1990391,DNA repair complex|GO:0005634,nucleus|GO:0044464,cell part|GO:0005623,cell|GO:0005622,intracellular|GO:0044446,intracellular organelle part|GO:0043229,intracellular organelle|GO:0044428,nuclear part|GO:0032302,MutSbeta complex|GO:0044424,intracellular part|GO:0032300,mismatc…	GO:0035639,purine ribonucleoside triphosphate binding|GO:0030983,mismatched DNA binding|GO:0005488,binding|GO:0003676,nucleic acid binding|GO:0003677,DNA binding|GO:0043167,ion binding|GO:1901363,heterocyclic compound binding|GO:0001883,purine nucleoside binding|GO:0001882,nucleoside binding|GO:0043168,anion binding|GO:0043566,structure-specific DNA binding|GO:0000166,nucleotide binding|GO:190126…	sce03430,Mismatch repair	http://www.uniprot.org/uniprot/P25336	FALSE
149	7.42	7.57	38.4	38.4	GL26068-R1_1	5	2.2699	2.5586	1.7865	2.0324	2.162	1.11237	28.3	0.46	P35207	SKI2	GO:1901566,organonitrogen compound biosynthetic process|GO:0000184,nuclear-transcribed mRNA catabolic process, nonsense-mediated decay|GO:0080090,regulation of primary metabolic process|GO:0019222,regulation of metabolic process|GO:2000112,regulation of cellular macromolecule biosynthetic process|GO:0031323,regulation of cellular metabolic process|GO:0051607,defense response to virus|GO:1901564,o…	GO:0043234,protein complex|GO:0005737,cytoplasm|GO:0032991,macromolecular complex|GO:0044464,cell part|GO:0005623,cell|GO:0005622,intracellular|GO:0044444,cytoplasmic part|GO:0044424,intracellular part|GO:0055087,Ski complex	GO:0035639,purine ribonucleoside triphosphate binding|GO:0005488,binding|GO:0003676,nucleic acid binding|GO:0003677,DNA binding|GO:0043167,ion binding|GO:1901363,heterocyclic compound binding|GO:0001883,purine nucleoside binding|GO:0001882,nucleoside binding|GO:0043168,anion binding|GO:0000166,nucleotide binding|GO:1901265,nucleoside phosphate binding|GO:0032549,ribonucleoside binding|GO:0017076,…	sce03018,RNA degradation	http://www.uniprot.org/uniprot/P35207	FALSE
150	63.8	63.98	40.5	35.8	GL26074-R1_1	33	0.2992	0.492	0.3221	0.5495	0.416	-1.26534	32.36	3e-141	P33307	CSE1	GO:0051169,nuclear transport|GO:0051168,nuclear export|GO:0006611,protein export from nucleus|GO:1903047,mitotic cell cycle process|GO:0008104,protein localization|GO:0022402,cell cycle process|GO:0051301,cell division|GO:0007067,mitotic nuclear division|GO:0044699,single-organism process|GO:0070727,cellular macromolecule localization|GO:0006886,intracellular protein transport|GO:0000280,nuclear …	GO:0005737,cytoplasm|GO:0043231,intracellular membrane-bounded organelle|GO:0005634,nucleus|GO:0005635,nuclear envelope|GO:0044464,cell part|GO:0031967,organelle envelope|GO:0031975,envelope|GO:0044446,intracellular organelle part|GO:0043229,intracellular organelle|GO:0044428,nuclear part|GO:0012505,endomembrane system|GO:0044424,intracellular part|GO:0005623,cell|GO:0005622,intracellular|GO:0043…	GO:0008536,Ran GTPase binding|GO:0019899,enzyme binding|GO:0017016,Ras GTPase binding|GO:0031267,small GTPase binding|GO:0051020,GTPase binding|GO:0005488,binding|GO:0005515,protein binding		http://www.uniprot.org/uniprot/P33307	FALSE
151	6.1	6.19	8.2	3.4	GL26084-R1_1	3	0.0154	0.0809	0.0839	0.4487	0.157	-2.67116	27.34	7e-50	P46682	APL6	GO:0008104,protein localization|GO:0072666,establishment of protein localization to vacuole|GO:0072665,protein localization to vacuole|GO:0051641,cellular localization|GO:0044699,single-organism process|GO:0051234,establishment of localization|GO:0070727,cellular macromolecule localization|GO:0006886,intracellular protein transport|GO:0046907,intracellular transport|GO:0071702,organic substance t…	GO:0030135,coated vesicle|GO:0043229,intracellular organelle|GO:0030117,membrane coat|GO:0030119,AP-type membrane coat adaptor complex|GO:0005622,intracellular|GO:0043227,membrane-bounded organelle|GO:0043226,organelle|GO:0030136,clathrin-coated vesicle|GO:0030665,clathrin-coated vesicle membrane|GO:0031982,vesicle|GO:0030662,coated vesicle membrane|GO:0016023,cytoplasmic membrane-bounded vesicle…	GO:0005488,binding|GO:0005515,protein binding		http://www.uniprot.org/uniprot/P46682	FALSE
152	21.26	21.41	19.6	14.5	GL26114-R1_1	12	0.1786	0.5861	0.1148	0.3499	0.307	-1.70369	33.7	2e-19	P53297	PBP1	GO:0080090,regulation of primary metabolic process|GO:0019222,regulation of metabolic process|GO:1901360,organic cyclic compound metabolic process|GO:0044710,single-organism metabolic process|GO:0010604,positive regulation of macromolecule metabolic process|GO:0010608,posttranscriptional regulation of gene expression|GO:0043043,peptide biosynthetic process|GO:0048518,positive regulation of biolog…	GO:0010494,cytoplasmic stress granule|GO:0005844,polysome|GO:0035770,ribonucleoprotein granule|GO:0043231,intracellular membrane-bounded organelle|GO:0043232,intracellular non-membrane-bounded organelle|GO:0005634,nucleus|GO:0044464,cell part|GO:0044444,cytoplasmic part|GO:0005739,mitochondrion|GO:0030529,ribonucleoprotein complex|GO:0005623,cell|GO:0043229,intracellular organelle|GO:0043228,non-…	GO:0005488,binding|GO:0005515,protein binding		http://www.uniprot.org/uniprot/P53297	FALSE
153	79.84	80.22	45.4	41.3	GL26118-R1_1	50	3.1623	3.6983	1.9055	2.2491	2.754	1.46153	53.15	0	P40825	ALA1	GO:0044238,primary metabolic process|GO:0016070,RNA metabolic process|GO:0019752,carboxylic acid metabolic process|GO:0090304,nucleic acid metabolic process|GO:0044249,cellular biosynthetic process|GO:0034641,cellular nitrogen compound metabolic process|GO:0006807,nitrogen compound metabolic process|GO:0044281,small molecule metabolic process|GO:0034645,cellular macromolecule biosynthetic process…	GO:0005737,cytoplasm|GO:0043231,intracellular membrane-bounded organelle|GO:0044464,cell part|GO:0043229,intracellular organelle|GO:0005739,mitochondrion|GO:0005622,intracellular|GO:0044444,cytoplasmic part|GO:0005623,cell|GO:0044424,intracellular part|GO:0043227,membrane-bounded organelle|GO:0043226,organelle	GO:0035639,purine ribonucleoside triphosphate binding|GO:0008270,zinc ion binding|GO:0003676,nucleic acid binding|GO:0043167,ion binding|GO:1901363,heterocyclic compound binding|GO:1901265,nucleoside phosphate binding|GO:0001882,nucleoside binding|GO:0043168,anion binding|GO:0043169,cation binding|GO:0004813,alanine-tRNA ligase activity|GO:0004812,aminoacyl-tRNA ligase activity|GO:0046914,transit…	sce00970,Aminoacyl-tRNA biosynthesis	http://www.uniprot.org/uniprot/P40825	FALSE
154	27.25	27.46	41.5	35.1	GL26490-R1_1	14	0.2128	0.6026	0.1738	0.4446	0.358	-1.48197	25	0.016	P32891	DLD1	GO:0044238,primary metabolic process|GO:0044710,single-organism metabolic process|GO:0044262,cellular carbohydrate metabolic process|GO:0015980,energy derivation by oxidation of organic compounds|GO:0009987,cellular process|GO:0044237,cellular metabolic process|GO:0071704,organic substance metabolic process|GO:0009060,aerobic respiration|GO:0044763,single-organism cellular process|GO:0044699,sing…	GO:0044464,cell part|GO:0031970,organelle envelope lumen|GO:0031974,membrane-enclosed lumen|GO:0031975,envelope|GO:0043229,intracellular organelle|GO:0043227,membrane-bounded organelle|GO:0043226,organelle|GO:0005737,cytoplasm|GO:0031090,organelle membrane|GO:0016020,membrane|GO:0044444,cytoplasmic part|GO:0005739,mitochondrion|GO:0005758,mitochondrial intermembrane space|GO:0031967,organelle env…	GO:0043168,anion binding|GO:0050662,coenzyme binding|GO:0050660,flavin adenine dinucleotide binding|GO:0016614,oxidoreductase activity, acting on CH-OH group of donors|GO:0008762,UDP-N-acetylmuramate dehydrogenase activity|GO:0016616,oxidoreductase activity, acting on the CH-OH group of donors, NAD or NADP as acceptor|GO:0097159,organic cyclic compound binding|GO:0000166,nucleotide binding|GO:003…	sce00620,Pyruvate metabolism	http://www.uniprot.org/uniprot/P32891	FALSE
155	47.18	52.62	55.5	51.3	GL26572-R1_1	34	2.3335	2.1086	2.0137	1.803	2.065	1.04614	48.65	2e-163	P40047	ALD5	GO:0019752,carboxylic acid metabolic process|GO:0034310,primary alcohol catabolic process|GO:0044281,small molecule metabolic process|GO:0044282,small molecule catabolic process|GO:0044283,small molecule biosynthetic process|GO:0072330,monocarboxylic acid biosynthetic process|GO:0044699,single-organism process|GO:0044712,single-organism catabolic process|GO:1901576,organic substance biosynthetic …	GO:0005737,cytoplasm|GO:0043231,intracellular membrane-bounded organelle|GO:0043233,organelle lumen|GO:0044464,cell part|GO:0044444,cytoplasmic part|GO:0031974,membrane-enclosed lumen|GO:0005622,intracellular|GO:0044446,intracellular organelle part|GO:0070013,intracellular organelle lumen|GO:0043229,intracellular organelle|GO:0005739,mitochondrion|GO:0044429,mitochondrial part|GO:0005759,mitochon…	GO:0004030,aldehyde dehydrogenase [NAD(P)+] activity|GO:0004029,aldehyde dehydrogenase (NAD) activity|GO:0016620,oxidoreductase activity, acting on the aldehyde or oxo group of donors, NAD or NADP as acceptor|GO:0003824,catalytic activity|GO:0016903,oxidoreductase activity, acting on the aldehyde or oxo group of donors|GO:0016491,oxidoreductase activity	sce00280,Valine, leucine and isoleucine degradation|sce01110,Biosynthesis of secondary metabolites|sce00310,Lysine degradation|sce01100,Metabolic pathways|sce00410,beta-Alanine metabolism|sce00340,Histidine metabolism|sce00071,Fatty acid degradation|sce00330,Arginine and proline metabolism|sce00620,Pyruvate metabolism|sce00010,Glycolysis / Gluconeogenesis|sce00380,Tryptophan metabolism|sce00561,G…	http://www.uniprot.org/uniprot/P40047	FALSE
156	6.35	6.44	9.8	4.5	GL26639-R1_1	3	10.3753	7.7268	3.4356	2.5351	6.018	2.58928	34.62	1.9	P20449	DBP5	GO:0015931,nucleobase-containing compound transport|GO:0051169,nuclear transport|GO:0051168,nuclear export|GO:0043933,macromolecular complex subunit organization|GO:0008104,protein localization|GO:0050657,nucleic acid transport|GO:0044249,cellular biosynthetic process|GO:0034641,cellular nitrogen compound metabolic process|GO:0006807,nitrogen compound metabolic process|GO:0034645,cellular macromo…	GO:0044614,nuclear pore cytoplasmic filaments|GO:0030427,site of polarized growth|GO:0031975,envelope|GO:0043229,intracellular organelle|GO:0043227,membrane-bounded organelle|GO:0043226,organelle|GO:0031224,intrinsic component of membrane|GO:0005737,cytoplasm|GO:0046930,pore complex|GO:0031090,organelle membrane|GO:0016021,integral component of membrane|GO:0016020,membrane|GO:0030529,ribonucleopr…	GO:0016887,ATPase activity|GO:0035639,purine ribonucleoside triphosphate binding|GO:0005488,binding|GO:0003676,nucleic acid binding|GO:0008186,RNA-dependent ATPase activity|GO:0043167,ion binding|GO:1901363,heterocyclic compound binding|GO:0001883,purine nucleoside binding|GO:0001882,nucleoside binding|GO:0043168,anion binding|GO:0000822,inositol hexakisphosphate binding|GO:0042623,ATPase activit…		http://www.uniprot.org/uniprot/P20449	FALSE
157	34.73	35.06	67.6	60.6	GL26664-R1_1	18	0.177	0.3565	0.1923	0.3873	0.278	-1.84684	62.55	2e-107	P23248	RPS1B	GO:0044238,primary metabolic process|GO:0090304,nucleic acid metabolic process|GO:0044249,cellular biosynthetic process|GO:0034641,cellular nitrogen compound metabolic process|GO:0006807,nitrogen compound metabolic process|GO:0034645,cellular macromolecule biosynthetic process|GO:0034660,ncRNA metabolic process|GO:0071840,cellular component organization or biogenesis|GO:0006139,nucleobase-contain…	GO:0022626,cytosolic ribosome|GO:0015935,small ribosomal subunit|GO:0043229,intracellular organelle|GO:0043228,non-membrane-bounded organelle|GO:0043226,organelle|GO:0022627,cytosolic small ribosomal subunit|GO:0005737,cytoplasm|GO:0044446,intracellular organelle part|GO:0030529,ribonucleoprotein complex|GO:0044391,ribosomal subunit|GO:0032991,macromolecular complex|GO:0005840,ribosome|GO:0043232…	GO:0003735,structural constituent of ribosome|GO:0005198,structural molecule activity	sce03010,Ribosome	http://www.uniprot.org/uniprot/P23248	FALSE
158	9.19	9.34	42.2	40.4	GL26703-R1_1	6	3.0479	3.1915	5.9156	6.2517	4.602	2.20226	36.82	2e-32	Q03778	FMN1	GO:0006771,riboflavin metabolic process|GO:0006732,coenzyme metabolic process|GO:0016310,phosphorylation|GO:0044283,small molecule biosynthetic process|GO:0051186,cofactor metabolic process|GO:0009231,riboflavin biosynthetic process|GO:0044249,cellular biosynthetic process|GO:0034641,cellular nitrogen compound metabolic process|GO:0009165,nucleotide biosynthetic process|GO:0009108,coenzyme biosyn…	GO:0005783,endoplasmic reticulum|GO:0044464,cell part|GO:0031975,envelope|GO:0043229,intracellular organelle|GO:0043227,membrane-bounded organelle|GO:0043226,organelle|GO:0005737,cytoplasm|GO:0031090,organelle membrane|GO:0016020,membrane|GO:0005740,mitochondrial envelope|GO:0005739,mitochondrion|GO:0031967,organelle envelope|GO:0031966,mitochondrial membrane|GO:0012505,endomembrane system|GO:004…	GO:0035639,purine ribonucleoside triphosphate binding|GO:0005488,binding|GO:0043167,ion binding|GO:0003919,FMN adenylyltransferase activity|GO:1901363,heterocyclic compound binding|GO:1901265,nucleoside phosphate binding|GO:0001882,nucleoside binding|GO:0043168,anion binding|GO:0043169,cation binding|GO:0000166,nucleotide binding|GO:0016740,transferase activity|GO:0001883,purine nucleoside bindin…	sce00740,Riboflavin metabolism|sce01110,Biosynthesis of secondary metabolites|sce01100,Metabolic pathways	http://www.uniprot.org/uniprot/Q03778	FALSE
159	19.94	20.38	25.1	19.5	GL27042-R1_1	10	2.1478	2.6303	3.6644	4.4875	3.233	1.69287	27.73	1e-07	P54781	ERG5	GO:0044249,cellular biosynthetic process|GO:0044281,small molecule metabolic process|GO:0044283,small molecule biosynthetic process|GO:1901362,organic cyclic compound biosynthetic process|GO:0044699,single-organism process|GO:1901576,organic substance biosynthetic process|GO:0044710,single-organism metabolic process|GO:0044711,single-organism biosynthetic process|GO:1901360,organic cyclic compoun…		GO:0043169,cation binding|GO:0004497,monooxygenase activity|GO:0043167,ion binding|GO:0046914,transition metal ion binding|GO:0020037,heme binding|GO:0046906,tetrapyrrole binding|GO:0000249,C-22 sterol desaturase activity|GO:0016717,oxidoreductase activity, acting on paired donors, with oxidation of a pair of donors resulting in the reduction of molecular oxygen to two molecules of water|GO:00167…	sce00100,Steroid biosynthesis|sce01130,Biosynthesis of antibiotics|sce01100,Metabolic pathways	http://www.uniprot.org/uniprot/P54781	FALSE
160	10.37	10.54	21.4	18.7	GL27379-R1_1	6	2.2699	2.4434	1.8535	1.9588	2.131	1.09153	24.2	2e-08	P38169	BNA4	GO:0034354,'de novo' NAD biosynthetic process from tryptophan|GO:0043436,oxoacid metabolic process|GO:0009165,nucleotide biosynthetic process|GO:0044281,small molecule metabolic process|GO:0044282,small molecule catabolic process|GO:0044283,small molecule biosynthetic process|GO:1901362,organic cyclic compound biosynthetic process|GO:1901360,organic cyclic compound metabolic process|GO:1901361,or…	GO:0031975,envelope|GO:0043229,intracellular organelle|GO:0043227,membrane-bounded organelle|GO:0043226,organelle|GO:0005737,cytoplasm|GO:0031090,organelle membrane|GO:0098805,whole membrane|GO:0016020,membrane|GO:0005740,mitochondrial envelope|GO:0005739,mitochondrion|GO:0031968,organelle outer membrane|GO:0098588,bounding membrane of organelle|GO:0031967,organelle envelope|GO:0031966,mitochondr…	GO:0043168,anion binding|GO:0050662,coenzyme binding|GO:0004497,monooxygenase activity|GO:0050660,flavin adenine dinucleotide binding|GO:0004502,kynurenine 3-monooxygenase activity|GO:0016709,oxidoreductase activity, acting on paired donors, with incorporation or reduction of molecular oxygen, NAD(P)H as one donor, and incorporation of one atom of oxygen|GO:0097159,organic cyclic compound binding…	sce00380,Tryptophan metabolism|sce01100,Metabolic pathways	http://www.uniprot.org/uniprot/P38169	FALSE
161	13.84	14.66	26.5	26.5	GL27739-R1_1	8	2.9107	2.9376	1.8365	1.8365	2.38	1.25096	35.42	0.78	P00560	PGK1	GO:0046031,ADP metabolic process|GO:0009185,ribonucleoside diphosphate metabolic process|GO:0006732,coenzyme metabolic process|GO:0046364,monosaccharide biosynthetic process|GO:0009144,purine nucleoside triphosphate metabolic process|GO:1901575,organic substance catabolic process|GO:0019752,carboxylic acid metabolic process|GO:0043436,oxoacid metabolic process|GO:0034641,cellular nitrogen compoun…	GO:0005737,cytoplasm|GO:0043231,intracellular membrane-bounded organelle|GO:0044464,cell part|GO:0043229,intracellular organelle|GO:0005739,mitochondrion|GO:0005622,intracellular|GO:0044444,cytoplasmic part|GO:0005623,cell|GO:0044424,intracellular part|GO:0043227,membrane-bounded organelle|GO:0043226,organelle	GO:0035639,purine ribonucleoside triphosphate binding|GO:0005488,binding|GO:0000166,nucleotide binding|GO:1901363,heterocyclic compound binding|GO:1901265,nucleoside phosphate binding|GO:0001882,nucleoside binding|GO:0043168,anion binding|GO:0043167,ion binding|GO:0016740,transferase activity|GO:0001883,purine nucleoside binding|GO:0032549,ribonucleoside binding|GO:0017076,purine nucleotide bindi…	sce01110,Biosynthesis of secondary metabolites|sce01100,Metabolic pathways|sce01230,Biosynthesis of amino acids|sce00010,Glycolysis / Gluconeogenesis|sce01130,Biosynthesis of antibiotics|sce01200,Carbon metabolism	http://www.uniprot.org/uniprot/P00560	FALSE
162	33.44	34.7	41	34.5	GL27820-R1_1	20	2.1281	2.1086	1.8197	1.8365	1.973	0.980391	49.24	3e-115	P36421	TYS1	GO:0006437,tyrosyl-tRNA aminoacylation|GO:0044238,primary metabolic process|GO:0019752,carboxylic acid metabolic process|GO:0090304,nucleic acid metabolic process|GO:0044249,cellular biosynthetic process|GO:0034641,cellular nitrogen compound metabolic process|GO:0006807,nitrogen compound metabolic process|GO:0044281,small molecule metabolic process|GO:0034645,cellular macromolecule biosynthetic p…	GO:0005737,cytoplasm|GO:0043231,intracellular membrane-bounded organelle|GO:0005634,nucleus|GO:0044464,cell part|GO:0005623,cell|GO:0005622,intracellular|GO:0043229,intracellular organelle|GO:0044424,intracellular part|GO:0043227,membrane-bounded organelle|GO:0043226,organelle	GO:0035639,purine ribonucleoside triphosphate binding|GO:0005488,binding|GO:0004831,tyrosine-tRNA ligase activity|GO:0000166,nucleotide binding|GO:1901363,heterocyclic compound binding|GO:1901265,nucleoside phosphate binding|GO:0001882,nucleoside binding|GO:0043168,anion binding|GO:0004812,aminoacyl-tRNA ligase activity|GO:0043167,ion binding|GO:0001883,purine nucleoside binding|GO:0032549,ribonu…	sce00970,Aminoacyl-tRNA biosynthesis	http://www.uniprot.org/uniprot/P36421	FALSE
163	18	19.58	13.6	13.6	GL27858-R1_1	17	1.9055	1.5136	2.8054	2.2699	2.124	1.08678	28.79	0.06	Q12215	WSC3	GO:0009991,response to extracellular stimulus|GO:0008152,metabolic process|GO:0030242,pexophagy|GO:0016236,macroautophagy|GO:0009408,response to heat|GO:0044248,cellular catabolic process|GO:0023052,signaling|GO:0007165,signal transduction|GO:0042594,response to starvation|GO:0007266,Rho protein signal transduction|GO:0035556,intracellular signal transduction|GO:0050789,regulation of biological p…	GO:0016021,integral component of membrane|GO:0016020,membrane|GO:0044464,cell part|GO:0005623,cell|GO:0005622,intracellular|GO:0044425,membrane part|GO:0031224,intrinsic component of membrane	GO:0038023,signaling receptor activity|GO:0060089,molecular transducer activity|GO:0004888,transmembrane signaling receptor activity|GO:0004872,receptor activity|GO:0004871,signal transducer activity	sce04011,MAPK signaling pathway - yeast|sce04139,Regulation of mitophagy - yeast	http://www.uniprot.org/uniprot/Q12215	FALSE
164	16.31	16.55	28.6	24.9	GL27917-R1_1	10	0.413	0.631	0.4207	0.6486	0.528	-0.92139	31.67	0.23	P48562	CLA4	GO:0033157,regulation of intracellular protein transport|GO:0051169,nuclear transport|GO:0008104,protein localization|GO:0032388,positive regulation of intracellular transport|GO:0019222,regulation of metabolic process|GO:0051049,regulation of transport|GO:0032386,regulation of intracellular transport|GO:0035376,sterol import|GO:0071840,cellular component organization or biogenesis|GO:0010605,neg…	GO:0005737,cytoplasm|GO:0000324,fungal-type vacuole|GO:0000323,lytic vacuole|GO:0000322,storage vacuole|GO:0005773,vacuole|GO:0005634,nucleus|GO:0044464,cell part|GO:0044444,cytoplasmic part|GO:0005623,cell|GO:0005622,intracellular|GO:0043229,intracellular organelle|GO:0044424,intracellular part|GO:0043227,membrane-bounded organelle|GO:0043226,organelle|GO:0005933,cellular bud|GO:0043231,intracel…	GO:0035639,purine ribonucleoside triphosphate binding|GO:0004672,protein kinase activity|GO:0043167,ion binding|GO:1901363,heterocyclic compound binding|GO:0001883,purine nucleoside binding|GO:0001882,nucleoside binding|GO:0043168,anion binding|GO:0000166,nucleotide binding|GO:0004674,protein serine/threonine kinase activity|GO:0016740,transferase activity|GO:1901265,nucleoside phosphate binding|…	sce04011,MAPK signaling pathway - yeast	http://www.uniprot.org/uniprot/P48562	FALSE
165	25.97	40.21	45.5	41.4	GL28021-R1_1	25	0.6486	0.6026	0.5058	0.4699	0.557	-0.844251	23.38	7.9	P38344	REI1	GO:0051169,nuclear transport|GO:0019954,asexual reproduction|GO:0007114,cell budding|GO:0051301,cell division|GO:0000003,reproduction|GO:0044699,single-organism process|GO:0042273,ribosomal large subunit biogenesis|GO:0040007,growth|GO:0071840,cellular component organization or biogenesis|GO:0042254,ribosome biogenesis|GO:0007049,cell cycle|GO:0022613,ribonucleoprotein complex biogenesis|GO:00516…	GO:0022626,cytosolic ribosome|GO:0022625,cytosolic large ribosomal subunit|GO:0030687,preribosome, large subunit precursor|GO:0030684,preribosome|GO:0043229,intracellular organelle|GO:0043228,non-membrane-bounded organelle|GO:0015934,large ribosomal subunit|GO:0043226,organelle|GO:0005737,cytoplasm|GO:0030529,ribonucleoprotein complex|GO:0044391,ribosomal subunit|GO:0032991,macromolecular complex…	GO:0043169,cation binding|GO:0043167,ion binding|GO:0005488,binding|GO:0005515,protein binding|GO:0046872,metal ion binding		http://www.uniprot.org/uniprot/P38344	FALSE
166	12.56	12.72	46.8	39.2	GL28146-R1_1	6	0.3281	0.4093	0.2911	0.3532	0.345	-1.53533	60.16	5e-49	P07281	RPS19B	GO:0015931,nucleobase-containing compound transport|GO:0051169,nuclear transport|GO:0051168,nuclear export|GO:0050657,nucleic acid transport|GO:0044249,cellular biosynthetic process|GO:0034641,cellular nitrogen compound metabolic process|GO:0006807,nitrogen compound metabolic process|GO:0034645,cellular macromolecule biosynthetic process|GO:0051236,establishment of RNA localization|GO:1901576,org…	GO:0022626,cytosolic ribosome|GO:0015935,small ribosomal subunit|GO:0043229,intracellular organelle|GO:0043228,non-membrane-bounded organelle|GO:0043226,organelle|GO:0022627,cytosolic small ribosomal subunit|GO:0005737,cytoplasm|GO:0044446,intracellular organelle part|GO:0030529,ribonucleoprotein complex|GO:0044391,ribosomal subunit|GO:0032991,macromolecular complex|GO:0005840,ribosome|GO:0043232…	GO:0003735,structural constituent of ribosome|GO:0005198,structural molecule activity	sce03010,Ribosome	http://www.uniprot.org/uniprot/P07281	FALSE
167	6.88	7.48	23.6	20.6	GL28304-R1_1	5	1.5136	1.7701	1.8197	2.1281	1.808	0.854395	30.36	0.07	P25087	ERG6	GO:0044249,cellular biosynthetic process|GO:0044281,small molecule metabolic process|GO:0044283,small molecule biosynthetic process|GO:1901362,organic cyclic compound biosynthetic process|GO:0044699,single-organism process|GO:1901576,organic substance biosynthetic process|GO:0044710,single-organism metabolic process|GO:0044711,single-organism biosynthetic process|GO:0071704,organic substance meta…	GO:0005737,cytoplasm|GO:0005783,endoplasmic reticulum|GO:0043232,intracellular non-membrane-bounded organelle|GO:0005811,lipid particle|GO:0044464,cell part|GO:0044444,cytoplasmic part|GO:0005623,cell|GO:0005622,intracellular|GO:0043229,intracellular organelle|GO:0043228,non-membrane-bounded organelle|GO:0012505,endomembrane system|GO:0044424,intracellular part|GO:0043227,membrane-bounded organel…	GO:0008757,S-adenosylmethionine-dependent methyltransferase activity|GO:0003824,catalytic activity|GO:0016740,transferase activity|GO:0016741,transferase activity, transferring one-carbon groups|GO:0008169,C-methyltransferase activity|GO:0008168,methyltransferase activity|GO:0003838,sterol 24-C-methyltransferase activity	sce00100,Steroid biosynthesis|sce01130,Biosynthesis of antibiotics|sce01110,Biosynthesis of secondary metabolites|sce01100,Metabolic pathways	http://www.uniprot.org/uniprot/P25087	FALSE
168	10.21	10.23	19.8	18	GL28407-R1_1	5	0.3373	0.3597	0.2992	0.3162	0.328	-1.60823	28.57	7.6	P08678	CYR1	GO:0009187,cyclic nucleotide metabolic process|GO:0044237,cellular metabolic process|GO:1901564,organonitrogen compound metabolic process|GO:0044249,cellular biosynthetic process|GO:0034641,cellular nitrogen compound metabolic process|GO:0009165,nucleotide biosynthetic process|GO:0023052,signaling|GO:0007165,signal transduction|GO:0072521,purine-containing compound metabolic process|GO:0035556,in…	GO:0005783,endoplasmic reticulum|GO:0005789,endoplasmic reticulum membrane|GO:0042175,nuclear outer membrane-endoplasmic reticulum membrane network|GO:0043229,intracellular organelle|GO:0071944,cell periphery|GO:0043227,membrane-bounded organelle|GO:0043226,organelle|GO:0005737,cytoplasm|GO:0031090,organelle membrane|GO:0016020,membrane|GO:0005739,mitochondrion|GO:0044432,endoplasmic reticulum pa…	GO:0035639,purine ribonucleoside triphosphate binding|GO:0004016,adenylate cyclase activity|GO:0005488,binding|GO:0043167,ion binding|GO:1901363,heterocyclic compound binding|GO:1901265,nucleoside phosphate binding|GO:0001882,nucleoside binding|GO:0043168,anion binding|GO:0043169,cation binding|GO:0016829,lyase activity|GO:0000287,magnesium ion binding|GO:0016849,phosphorus-oxygen lyase activity|…	sce04113,Meiosis - yeast|sce00230,Purine metabolism|sce04213,Longevity regulating pathway - multiple species	http://www.uniprot.org/uniprot/P08678	FALSE
169	13.02	13.27	20.7	14.5	GL28558-R1_1	8	1.8365	1.556	1.8535	1.5417	1.697	0.762987	48.29	6e-136	Q05979	BNA5	GO:0034354,'de novo' NAD biosynthetic process from tryptophan|GO:0043436,oxoacid metabolic process|GO:0009165,nucleotide biosynthetic process|GO:0044281,small molecule metabolic process|GO:0044282,small molecule catabolic process|GO:0044283,small molecule biosynthetic process|GO:1901362,organic cyclic compound biosynthetic process|GO:1901360,organic cyclic compound metabolic process|GO:1901361,or…	GO:0005737,cytoplasm|GO:0043231,intracellular membrane-bounded organelle|GO:0005634,nucleus|GO:0044464,cell part|GO:0005623,cell|GO:0005622,intracellular|GO:0043229,intracellular organelle|GO:0044424,intracellular part|GO:0043227,membrane-bounded organelle|GO:0043226,organelle	GO:0016823,hydrolase activity, acting on acid carbon-carbon bonds, in ketonic substances|GO:0016822,hydrolase activity, acting on acid carbon-carbon bonds|GO:0030429,kynureninase activity|GO:0016787,hydrolase activity|GO:0097159,organic cyclic compound binding|GO:0043168,anion binding|GO:0003824,catalytic activity|GO:0048037,cofactor binding|GO:0030170,pyridoxal phosphate binding|GO:0005515,prote…	sce00380,Tryptophan metabolism|sce01100,Metabolic pathways	http://www.uniprot.org/uniprot/Q05979	FALSE
170	4.35	4.43	23.4	13.2	GL28711-R1_1	2	0.227	0.4207	0.3076	0.631	0.397	-1.33279	31.71	7	P11655	SEC12	GO:0048208,COPII vesicle coating|GO:0048209,regulation of vesicle targeting, to, from or within Golgi|GO:0022607,cellular component assembly|GO:0006810,transport|GO:0009893,positive regulation of metabolic process|GO:0060341,regulation of cellular localization|GO:0033043,regulation of organelle organization|GO:0043933,macromolecular complex subunit organization|GO:0051049,regulation of transport|…	GO:0005783,endoplasmic reticulum|GO:0005789,endoplasmic reticulum membrane|GO:0042175,nuclear outer membrane-endoplasmic reticulum membrane network|GO:0043229,intracellular organelle|GO:0043227,membrane-bounded organelle|GO:0043226,organelle|GO:0031224,intrinsic component of membrane|GO:0005737,cytoplasm|GO:0031090,organelle membrane|GO:0016021,integral component of membrane|GO:0016020,membrane|G…	GO:0005085,guanyl-nucleotide exchange factor activity|GO:0005090,Sar guanyl-nucleotide exchange factor activity|GO:0005096,GTPase activator activity|GO:0030695,GTPase regulator activity|GO:0008047,enzyme activator activity|GO:0098772,molecular function regulator|GO:0060589,nucleoside-triphosphatase regulator activity|GO:0030234,enzyme regulator activity	sce04141,Protein processing in endoplasmic reticulum	http://www.uniprot.org/uniprot/P11655	FALSE
171	14.16	14.41	29.5	19.8	GL28773-R1_1	9	3.342	1.9588	5.7544	3.2509	3.577	1.83875	31.15	0.51	Q02875	SYH1	GO:0008104,protein localization|GO:0034629,cellular protein complex localization|GO:0071840,cellular component organization or biogenesis|GO:0070727,cellular macromolecule localization|GO:0016043,cellular component organization|GO:0044699,single-organism process|GO:0033036,macromolecule localization|GO:0031503,protein complex localization|GO:0009987,cellular process|GO:0034613,cellular protein lo…	GO:0035770,ribonucleoprotein granule|GO:0000932,cytoplasmic mRNA processing body|GO:0019898,extrinsic component of membrane|GO:0043229,intracellular organelle|GO:0043228,non-membrane-bounded organelle|GO:0036464,cytoplasmic ribonucleoprotein granule|GO:0043227,membrane-bounded organelle|GO:0043226,organelle|GO:0005737,cytoplasm|GO:0016020,membrane|GO:0005739,mitochondrion|GO:0030529,ribonucleopro…			http://www.uniprot.org/uniprot/Q02875	FALSE
172	22.28	22.62	40.1	36	GL28863-R1_1	14	9.2897	9.9083	6.0256	6.2517	7.869	2.97618	52.33	8e-128	P42884	AAD14	GO:0044710,single-organism metabolic process|GO:0006081,cellular aldehyde metabolic process|GO:0009987,cellular process|GO:0044237,cellular metabolic process|GO:0071704,organic substance metabolic process|GO:0044763,single-organism cellular process|GO:0055114,oxidation-reduction process|GO:0008152,metabolic process|GO:0044699,single-organism process		GO:0016614,oxidoreductase activity, acting on CH-OH group of donors|GO:0018456,aryl-alcohol dehydrogenase (NAD+) activity|GO:0016616,oxidoreductase activity, acting on the CH-OH group of donors, NAD or NADP as acceptor|GO:0003824,catalytic activity|GO:0005488,binding|GO:0005515,protein binding|GO:0016491,oxidoreductase activity	sce00650,Butanoate metabolism|sce00051,Fructose and mannose metabolism|sce00591,Linoleic acid metabolism|sce01100,Metabolic pathways	http://www.uniprot.org/uniprot/P42884	FALSE
173	5.56	6.34	13.1	6	GL28943-R1_1	4	3.4356	10	3.6983	4.9204	5.514	2.4631	28.68	8e-06	P10614	ERG11	GO:0044249,cellular biosynthetic process|GO:0044281,small molecule metabolic process|GO:0044283,small molecule biosynthetic process|GO:1901362,organic cyclic compound biosynthetic process|GO:0044699,single-organism process|GO:1901576,organic substance biosynthetic process|GO:0044710,single-organism metabolic process|GO:0044711,single-organism biosynthetic process|GO:1901360,organic cyclic compoun…	GO:0005737,cytoplasm|GO:0005783,endoplasmic reticulum|GO:0016021,integral component of membrane|GO:0016020,membrane|GO:0044464,cell part|GO:0044444,cytoplasmic part|GO:0005623,cell|GO:0005622,intracellular|GO:0043229,intracellular organelle|GO:0012505,endomembrane system|GO:0044424,intracellular part|GO:0044425,membrane part|GO:0043227,membrane-bounded organelle|GO:0043226,organelle|GO:0031224,in…	GO:0005488,binding|GO:0043169,cation binding|GO:0004497,monooxygenase activity|GO:0046914,transition metal ion binding|GO:0020037,heme binding|GO:0016709,oxidoreductase activity, acting on paired donors, with incorporation or reduction of molecular oxygen, NAD(P)H as one donor, and incorporation of one atom of oxygen|GO:0097159,organic cyclic compound binding|GO:0003824,catalytic activity|GO:0016…	sce00100,Steroid biosynthesis|sce01130,Biosynthesis of antibiotics|sce01110,Biosynthesis of secondary metabolites|sce01100,Metabolic pathways	http://www.uniprot.org/uniprot/P10614	FALSE
174	5.19	5.42	5.9	4.2	GL29415-R1_1	4	0.1995	0.182	0.5346	0.6607	0.394	-1.34373	23.88	1e-12	Q03124	RSC9	GO:0080090,regulation of primary metabolic process|GO:0019222,regulation of metabolic process|GO:0000086,G2/M transition of mitotic cell cycle|GO:1901362,organic cyclic compound biosynthetic process|GO:0071840,cellular component organization or biogenesis|GO:0051716,cellular response to stimulus|GO:0010605,negative regulation of macromolecule metabolic process|GO:0071704,organic substance metabol…	GO:0043234,protein complex|GO:0016586,RSC complex|GO:0070603,SWI/SNF superfamily-type complex|GO:0043231,intracellular membrane-bounded organelle|GO:0005634,nucleus|GO:0044464,cell part|GO:0005623,cell|GO:0005622,intracellular|GO:0044446,intracellular organelle part|GO:0043229,intracellular organelle|GO:0044428,nuclear part|GO:0044424,intracellular part|GO:0032991,macromolecular complex|GO:004322…	GO:0008094,DNA-dependent ATPase activity|GO:0016818,hydrolase activity, acting on acid anhydrides, in phosphorus-containing anhydrides|GO:0003676,nucleic acid binding|GO:0042623,ATPase activity, coupled|GO:0097159,organic cyclic compound binding|GO:0016787,hydrolase activity|GO:0017111,nucleoside-triphosphatase activity|GO:0016817,hydrolase activity, acting on acid anhydrides|GO:0015616,DNA trans…		http://www.uniprot.org/uniprot/Q03124	FALSE
175	12.42	12.64	56	49.7	GL29522-R1_1	7	1.9055	1.6144	2.2491	1.888	1.914	0.936591	25.24	1.3	P32794	AFG2	GO:0042273,ribosomal large subunit biogenesis|GO:0050896,response to stimulus|GO:0042493,response to drug|GO:0042254,ribosome biogenesis|GO:0044085,cellular component biogenesis|GO:0022613,ribonucleoprotein complex biogenesis|GO:0042221,response to chemical|GO:0071840,cellular component organization or biogenesis	GO:0032991,macromolecular complex|GO:0044464,cell part|GO:0030687,preribosome, large subunit precursor|GO:0005623,cell|GO:0030529,ribonucleoprotein complex|GO:0030684,preribosome|GO:0044424,intracellular part|GO:0005622,intracellular	GO:0035639,purine ribonucleoside triphosphate binding|GO:0005488,binding|GO:0016887,ATPase activity|GO:0043167,ion binding|GO:1901363,heterocyclic compound binding|GO:1901265,nucleoside phosphate binding|GO:0001882,nucleoside binding|GO:0043168,anion binding|GO:0000166,nucleotide binding|GO:0001883,purine nucleoside binding|GO:0032549,ribonucleoside binding|GO:0017076,purine nucleotide binding|GO…	sce03008,Ribosome biogenesis in eukaryotes	http://www.uniprot.org/uniprot/P32794	FALSE
176	16.5	16.76	17.4	14.5	GL29873-R1_1	12	2.4434	2.3768	2.6062	2.5823	2.502	1.32308	37.16	2e-92	P22146	GAS1	GO:0009892,negative regulation of metabolic process|GO:0080090,regulation of primary metabolic process|GO:0009890,negative regulation of biosynthetic process|GO:0031327,negative regulation of cellular biosynthetic process|GO:0031326,regulation of cellular biosynthetic process|GO:0030447,filamentous growth|GO:0031324,negative regulation of cellular metabolic process|GO:0031323,regulation of cellul…	GO:0030428,cell septum|GO:0044464,cell part|GO:0030135,coated vesicle|GO:0031974,membrane-enclosed lumen|GO:0043229,intracellular organelle|GO:0071944,cell periphery|GO:0009277,fungal-type cell wall|GO:0030133,transport vesicle|GO:0043227,membrane-bounded organelle|GO:0043226,organelle|GO:0031224,intrinsic component of membrane|GO:0031225,anchored component of membrane|GO:0034399,nuclear peripher…	GO:0003824,catalytic activity|GO:0016740,transferase activity|GO:0042124,1,3-beta-glucanosyltransferase activity|GO:0042123,glucanosyltransferase activity		http://www.uniprot.org/uniprot/P22146	FALSE
177	6.02	6.03	30.9	30.9	GL29915-R1_1	4	0.2679	0.5916	0.177	0.3802	0.354	-1.49818	79.63	2e-23	P0C0X0	RPS28B	GO:0051169,nuclear transport|GO:0051168,nuclear export|GO:0080090,regulation of primary metabolic process|GO:0019222,regulation of metabolic process|GO:1901360,organic cyclic compound metabolic process|GO:1901361,organic cyclic compound catabolic process|GO:0010604,positive regulation of macromolecule metabolic process|GO:0043043,peptide biosynthetic process|GO:0048518,positive regulation of biol…	GO:0022626,cytosolic ribosome|GO:0015935,small ribosomal subunit|GO:0043229,intracellular organelle|GO:0043228,non-membrane-bounded organelle|GO:0043226,organelle|GO:0022627,cytosolic small ribosomal subunit|GO:0005737,cytoplasm|GO:0044446,intracellular organelle part|GO:0030529,ribonucleoprotein complex|GO:0044391,ribosomal subunit|GO:0032991,macromolecular complex|GO:0005840,ribosome|GO:0043232…	GO:0003735,structural constituent of ribosome|GO:0005488,binding|GO:0005515,protein binding|GO:0005198,structural molecule activity	sce03010,Ribosome	http://www.uniprot.org/uniprot/P0C0X0	FALSE
178	20.04	20.12	19.1	18.1	GL29918-R1_1	13	2.0324	1.8365	2.2699	2.0512	2.048	1.03422	29.76	1.3	P40009	YND1	GO:0044249,cellular biosynthetic process|GO:0006807,nitrogen compound metabolic process|GO:0034645,cellular macromolecule biosynthetic process|GO:0009100,glycoprotein metabolic process|GO:0009101,glycoprotein biosynthetic process|GO:0044699,single-organism process|GO:0006643,membrane lipid metabolic process|GO:0044267,cellular protein metabolic process|GO:0044710,single-organism metabolic process…	GO:0043229,intracellular organelle|GO:0005622,intracellular|GO:0043227,membrane-bounded organelle|GO:0043226,organelle|GO:0031224,intrinsic component of membrane|GO:0005737,cytoplasm|GO:0031090,organelle membrane|GO:0016021,integral component of membrane|GO:0016020,membrane|GO:0044431,Golgi apparatus part|GO:0005794,Golgi apparatus|GO:0098588,bounding membrane of organelle|GO:0012505,endomembrane…	GO:0035639,purine ribonucleoside triphosphate binding|GO:0005488,binding|GO:0043167,ion binding|GO:1901363,heterocyclic compound binding|GO:1901265,nucleoside phosphate binding|GO:0001882,nucleoside binding|GO:0043168,anion binding|GO:0000166,nucleotide binding|GO:0001883,purine nucleoside binding|GO:0032549,ribonucleoside binding|GO:0017076,purine nucleotide binding|GO:0005524,ATP binding|GO:001…	sce00230,Purine metabolism|sce00240,Pyrimidine metabolism	http://www.uniprot.org/uniprot/P40009	FALSE
179	4	4	15	12.8	GL30014-R1_1	2	0.3342	0.5546	0.3076	0.492	0.422	-1.24469	28.75	1.3	P53886	APC1	GO:0043549,regulation of kinase activity|GO:0019220,regulation of phosphate metabolic process|GO:0080090,regulation of primary metabolic process|GO:0019222,regulation of metabolic process|GO:0010965,regulation of mitotic sister chromatid separation|GO:0071840,cellular component organization or biogenesis|GO:0044712,single-organism catabolic process|GO:0044710,single-organism metabolic process|GO:…	GO:0043229,intracellular organelle|GO:0043228,non-membrane-bounded organelle|GO:0005623,cell|GO:0043227,membrane-bounded organelle|GO:0043226,organelle|GO:0005856,cytoskeleton|GO:0005819,spindle|GO:0005634,nucleus|GO:0000922,spindle pole|GO:0044430,cytoskeletal part|GO:0005737,cytoplasm|GO:0015630,microtubule cytoskeleton|GO:1902494,catalytic complex|GO:1990234,transferase complex|GO:0031461,cull…	GO:0019787,ubiquitin-like protein transferase activity|GO:0003824,catalytic activity|GO:0016740,transferase activity|GO:0005488,binding|GO:0005515,protein binding|GO:0004842,ubiquitin-protein transferase activity	sce04120,Ubiquitin mediated proteolysis|sce04113,Meiosis - yeast|sce04111,Cell cycle - yeast	http://www.uniprot.org/uniprot/P53886	FALSE
180	43.62	43.8	57.7	55.1	GL30088-R1_1	26	2.8576	2.8054	2.2284	2.1478	2.51	1.32769	47.11	1e-138	P43123	QRI1	GO:0046349,amino sugar biosynthetic process|GO:0044249,cellular biosynthetic process|GO:0034641,cellular nitrogen compound metabolic process|GO:0009165,nucleotide biosynthetic process|GO:0044281,small molecule metabolic process|GO:1901362,organic cyclic compound biosynthetic process|GO:0044699,single-organism process|GO:0006139,nucleobase-containing compound metabolic process|GO:0044710,single-or…	GO:0005737,cytoplasm|GO:0044464,cell part|GO:0005623,cell|GO:0005622,intracellular|GO:0044424,intracellular part	GO:0016779,nucleotidyltransferase activity|GO:0016772,transferase activity, transferring phosphorus-containing groups|GO:0003824,catalytic activity|GO:0016740,transferase activity|GO:0003977,UDP-N-acetylglucosamine diphosphorylase activity|GO:0070569,uridylyltransferase activity	sce00520,Amino sugar and nucleotide sugar metabolism|sce01130,Biosynthesis of antibiotics|sce01100,Metabolic pathways	http://www.uniprot.org/uniprot/P43123	FALSE
181	21.59	22.75	54	47.1	GL30112-R1_1	13	0.2014	0.5395	0.207	0.5546	0.376	-1.4112	78.11	2e-88	P05755	RPS9B	GO:0034250,positive regulation of cellular amide metabolic process|GO:1901566,organonitrogen compound biosynthetic process|GO:0006450,regulation of translational fidelity|GO:0080090,regulation of primary metabolic process|GO:0019222,regulation of metabolic process|GO:0009891,positive regulation of biosynthetic process|GO:0051246,regulation of protein metabolic process|GO:0031325,positive regulati…	GO:0032040,small-subunit processome|GO:0022626,cytosolic ribosome|GO:0022627,cytosolic small ribosomal subunit|GO:0031974,membrane-enclosed lumen|GO:0030684,preribosome|GO:0043229,intracellular organelle|GO:0043228,non-membrane-bounded organelle|GO:0043227,membrane-bounded organelle|GO:0043226,organelle|GO:0015935,small ribosomal subunit|GO:0005737,cytoplasm|GO:0031981,nuclear lumen|GO:0005730,nu…	GO:0097159,organic cyclic compound binding|GO:0019843,rRNA binding|GO:0003735,structural constituent of ribosome|GO:0003723,RNA binding|GO:0003676,nucleic acid binding|GO:0005198,structural molecule activity|GO:1901363,heterocyclic compound binding|GO:0005488,binding	sce03010,Ribosome	http://www.uniprot.org/uniprot/P05755	FALSE
182	34.65	35.35	51.6	49.8	GL30114-R1_1	23	0.4487	0.1107	0.3733	0.0991	0.258	-1.95456	69.23	0	P00924	ENO1	GO:0061025,membrane fusion|GO:0009167,purine ribonucleoside monophosphate metabolic process|GO:0044281,small molecule metabolic process|GO:0009161,ribonucleoside monophosphate metabolic process|GO:0071840,cellular component organization or biogenesis|GO:0044712,single-organism catabolic process|GO:0044710,single-organism metabolic process|GO:0044711,single-organism biosynthetic process|GO:0009199…	GO:0000324,fungal-type vacuole|GO:0000323,lytic vacuole|GO:0000322,storage vacuole|GO:0043229,intracellular organelle|GO:0043227,membrane-bounded organelle|GO:0043226,organelle|GO:0005737,cytoplasm|GO:0005773,vacuole|GO:0005739,mitochondrion|GO:0043234,protein complex|GO:1902494,catalytic complex|GO:0000015,phosphopyruvate hydratase complex|GO:0032991,macromolecular complex|GO:0043231,intracellul…	GO:0043169,cation binding|GO:0043167,ion binding|GO:0016835,carbon-oxygen lyase activity|GO:0016836,hydro-lyase activity|GO:0000287,magnesium ion binding|GO:0004634,phosphopyruvate hydratase activity|GO:0003824,catalytic activity|GO:0005488,binding|GO:0005515,protein binding|GO:0046872,metal ion binding|GO:0016829,lyase activity	sce01110,Biosynthesis of secondary metabolites|sce01100,Metabolic pathways|sce03018,RNA degradation|sce01230,Biosynthesis of amino acids|sce00010,Glycolysis / Gluconeogenesis|sce00680,Methane metabolism|sce01130,Biosynthesis of antibiotics|sce01200,Carbon metabolism	http://www.uniprot.org/uniprot/P00924	FALSE
183	52.72	53.22	54.7	50.5	GL30169-R1_1	30	0.4325	0.5808	0.3837	0.5105	0.477	-1.06794	36.32	1e-128	Q10740	LAP2	GO:0006633,fatty acid biosynthetic process|GO:0006631,fatty acid metabolic process|GO:0006636,unsaturated fatty acid biosynthetic process|GO:0044237,cellular metabolic process|GO:0019752,carboxylic acid metabolic process|GO:0044248,cellular catabolic process|GO:0044249,cellular biosynthetic process|GO:0034641,cellular nitrogen compound metabolic process|GO:0006807,nitrogen compound metabolic proc…	GO:0005737,cytoplasm|GO:0043231,intracellular membrane-bounded organelle|GO:0005634,nucleus|GO:0044464,cell part|GO:0005623,cell|GO:0005622,intracellular|GO:0043229,intracellular organelle|GO:0044424,intracellular part|GO:0043227,membrane-bounded organelle|GO:0043226,organelle	GO:0004177,aminopeptidase activity|GO:0046914,transition metal ion binding|GO:0016787,hydrolase activity|GO:0016801,hydrolase activity, acting on ether bonds|GO:0016803,ether hydrolase activity|GO:0043169,cation binding|GO:0003824,catalytic activity|GO:0043167,ion binding|GO:0004301,epoxide hydrolase activity|GO:0008238,exopeptidase activity|GO:0070011,peptidase activity, acting on L-amino acid p…	sce01100,Metabolic pathways|sce00590,Arachidonic acid metabolism	http://www.uniprot.org/uniprot/Q10740	FALSE
184	33.95	34.62	54.2	54.2	GL30248-R1_1	21	0.3631	0.3873	0.4966	0.5297	0.444	-1.17137	68.75	5e-106	P05750	RPS3	GO:0015931,nucleobase-containing compound transport|GO:0051169,nuclear transport|GO:0044238,primary metabolic process|GO:0033750,ribosome localization|GO:0033753,establishment of ribosome localization|GO:0090304,nucleic acid metabolic process|GO:0044249,cellular biosynthetic process|GO:0034641,cellular nitrogen compound metabolic process|GO:0006807,nitrogen compound metabolic process|GO:0034645,c…	GO:0030688,preribosome, small subunit precursor|GO:0022626,cytosolic ribosome|GO:0015935,small ribosomal subunit|GO:0030684,preribosome|GO:0043229,intracellular organelle|GO:0043228,non-membrane-bounded organelle|GO:0043226,organelle|GO:0022627,cytosolic small ribosomal subunit|GO:0005737,cytoplasm|GO:0030529,ribonucleoprotein complex|GO:0044391,ribosomal subunit|GO:0032991,macromolecular complex…	GO:0003906,DNA-(apurinic or apyrimidinic site) lyase activity|GO:0016787,hydrolase activity|GO:0004536,deoxyribonuclease activity|GO:0016835,carbon-oxygen lyase activity|GO:0016829,lyase activity|GO:0004520,endodeoxyribonuclease activity|GO:0016788,hydrolase activity, acting on ester bonds|GO:0005198,structural molecule activity|GO:0003735,structural constituent of ribosome|GO:0004518,nuclease ac…	sce03010,Ribosome	http://www.uniprot.org/uniprot/P05750	FALSE
185	8.49	9.02	30.1	27.4	GL30250-R1_1	6	0.1871	0.5445	0.166	0.4742	0.343	-1.54372	59.4	2e-47	P0CX32	RPS24B	GO:0044238,primary metabolic process|GO:0090304,nucleic acid metabolic process|GO:0044249,cellular biosynthetic process|GO:0034641,cellular nitrogen compound metabolic process|GO:0006807,nitrogen compound metabolic process|GO:0034645,cellular macromolecule biosynthetic process|GO:0034660,ncRNA metabolic process|GO:0071840,cellular component organization or biogenesis|GO:0006139,nucleobase-contain…	GO:0022626,cytosolic ribosome|GO:0015935,small ribosomal subunit|GO:0043229,intracellular organelle|GO:0043228,non-membrane-bounded organelle|GO:0043226,organelle|GO:0022627,cytosolic small ribosomal subunit|GO:0005737,cytoplasm|GO:0044446,intracellular organelle part|GO:0030529,ribonucleoprotein complex|GO:0044391,ribosomal subunit|GO:0032991,macromolecular complex|GO:0005840,ribosome|GO:0043232…	GO:0036094,small molecule binding|GO:0097159,organic cyclic compound binding|GO:0000166,nucleotide binding|GO:0003735,structural constituent of ribosome|GO:0005488,binding|GO:0005198,structural molecule activity|GO:1901363,heterocyclic compound binding|GO:1901265,nucleoside phosphate binding	sce03010,Ribosome	http://www.uniprot.org/uniprot/P0CX32	FALSE
186	3.28	3.48	6.3	3.9	GL30269-R1_1	2	2.9648	2.6792	8.6298	8.3176	5.648	2.49774	29.43	2e-28	P32857	PTM1		GO:0043229,intracellular organelle|GO:0005622,intracellular|GO:0043227,membrane-bounded organelle|GO:0043226,organelle|GO:0031224,intrinsic component of membrane|GO:0010008,endosome membrane|GO:0005737,cytoplasm|GO:0031090,organelle membrane|GO:0016021,integral component of membrane|GO:0016020,membrane|GO:0044431,Golgi apparatus part|GO:0031901,early endosome membrane|GO:0005794,Golgi apparatus|G…			http://www.uniprot.org/uniprot/P32857	FALSE
187	20.71	20.9	17.3	15.8	GL30277-R1_1	12	1.6904	1.6144	1.7539	1.6749	1.683	0.751035	28.17	5.3	Q00245	RHO3	GO:0045921,positive regulation of exocytosis|GO:0051234,establishment of localization|GO:0061572,actin filament bundle organization|GO:0060341,regulation of cellular localization|GO:0051047,positive regulation of secretion|GO:0043933,macromolecular complex subunit organization|GO:0051049,regulation of transport|GO:0006810,transport|GO:0051649,establishment of localization in cell|GO:0007165,signa…	GO:0005737,cytoplasm|GO:0005829,cytosol|GO:0016020,membrane|GO:0044464,cell part|GO:0005623,cell|GO:0005622,intracellular|GO:0044444,cytoplasmic part|GO:0071944,cell periphery|GO:0005886,plasma membrane|GO:0044424,intracellular part|GO:0005933,cellular bud	GO:0035639,purine ribonucleoside triphosphate binding|GO:0005488,binding|GO:0043167,ion binding|GO:1901363,heterocyclic compound binding|GO:1901265,nucleoside phosphate binding|GO:0001882,nucleoside binding|GO:0043168,anion binding|GO:0016462,pyrophosphatase activity|GO:0000166,nucleotide binding|GO:0032561,guanyl ribonucleotide binding|GO:0001883,purine nucleoside binding|GO:0032549,ribonucleosi…		http://www.uniprot.org/uniprot/Q00245	FALSE
188	15.97	16.23	24.9	22.2	GL30364-R1_1	10	1.9953	1.4997	2.208	1.7061	1.852	0.889084	28.81	0.93	P08638	LEU3	GO:0080090,regulation of primary metabolic process|GO:0019222,regulation of metabolic process|GO:0045764,positive regulation of cellular amino acid metabolic process|GO:0044281,small molecule metabolic process|GO:0044283,small molecule biosynthetic process|GO:1901362,organic cyclic compound biosynthetic process|GO:1901360,organic cyclic compound metabolic process|GO:0044710,single-organism metabo…	GO:0043231,intracellular membrane-bounded organelle|GO:0005634,nucleus|GO:0044464,cell part|GO:0005623,cell|GO:0005622,intracellular|GO:0043229,intracellular organelle|GO:0044424,intracellular part|GO:0043227,membrane-bounded organelle|GO:0043226,organelle	GO:0043169,cation binding|GO:0001227,transcriptional repressor activity, RNA polymerase II transcription regulatory region sequence-specific binding|GO:0000982,transcription factor activity, RNA polymerase II core promoter proximal region sequence-specific binding|GO:0046914,transition metal ion binding|GO:0003700,transcription factor activity, sequence-specific DNA binding|GO:0097159,organic cyc…		http://www.uniprot.org/uniprot/P08638	FALSE
189	10.86	11.97	62.3	54.8	GL30395-R1_1	7	0.3945	0.6252	0.3342	0.5346	0.472	-1.08314	66.91	1e-59	P02407	RPS17A	GO:0022607,cellular component assembly|GO:0043933,macromolecular complex subunit organization|GO:0042255,ribosome assembly|GO:0000028,ribosomal small subunit assembly|GO:0044249,cellular biosynthetic process|GO:0034641,cellular nitrogen compound metabolic process|GO:0006807,nitrogen compound metabolic process|GO:0034645,cellular macromolecule biosynthetic process|GO:0034622,cellular macromolecula…	GO:0022626,cytosolic ribosome|GO:0015935,small ribosomal subunit|GO:0043229,intracellular organelle|GO:0043228,non-membrane-bounded organelle|GO:0043226,organelle|GO:0022627,cytosolic small ribosomal subunit|GO:0005737,cytoplasm|GO:0044446,intracellular organelle part|GO:0030529,ribonucleoprotein complex|GO:0044391,ribosomal subunit|GO:0032991,macromolecular complex|GO:0005840,ribosome|GO:0043232…	GO:0003735,structural constituent of ribosome|GO:0005198,structural molecule activity	sce03010,Ribosome	http://www.uniprot.org/uniprot/P02407	FALSE
190	6.26	6.75	8.4	4.8	GL30526-R1_1	4	0.2333	0.3105	0.3221	0.4285	0.324	-1.62593	48.28	2.5	P50264	FMS1	GO:0006598,polyamine catabolic process|GO:0006732,coenzyme metabolic process|GO:0015939,pantothenate metabolic process|GO:0009310,amine catabolic process|GO:0006595,polyamine metabolic process|GO:0044249,cellular biosynthetic process|GO:0042402,cellular biogenic amine catabolic process|GO:0006807,nitrogen compound metabolic process|GO:0009108,coenzyme biosynthetic process|GO:0044281,small molecul…		GO:0016647,oxidoreductase activity, acting on the CH-NH group of donors, oxygen as acceptor|GO:0016645,oxidoreductase activity, acting on the CH-NH group of donors|GO:0003824,catalytic activity|GO:0046592,polyamine oxidase activity|GO:0052901,spermine:oxygen oxidoreductase (spermidine-forming) activity|GO:0052902,spermidine:oxygen oxidoreductase (3-aminopropanal-forming) activity|GO:0052903,N1-ac…	sce00410,beta-Alanine metabolism|sce00330,Arginine and proline metabolism	http://www.uniprot.org/uniprot/P50264	FALSE
191	14.69	16.03	46.5	37.7	GL30557-R1_1	9	0.4406	0.4529	0.4169	0.4285	0.435	-1.20091	62.79	3e-70	P0CX48	RPS11B	GO:0022607,cellular component assembly|GO:0043933,macromolecular complex subunit organization|GO:0043043,peptide biosynthetic process|GO:0000028,ribosomal small subunit assembly|GO:0044249,cellular biosynthetic process|GO:0034641,cellular nitrogen compound metabolic process|GO:0006807,nitrogen compound metabolic process|GO:0034645,cellular macromolecule biosynthetic process|GO:0034622,cellular ma…	GO:0022626,cytosolic ribosome|GO:0015935,small ribosomal subunit|GO:0043229,intracellular organelle|GO:0043228,non-membrane-bounded organelle|GO:0043226,organelle|GO:0022627,cytosolic small ribosomal subunit|GO:0005737,cytoplasm|GO:0044446,intracellular organelle part|GO:0030529,ribonucleoprotein complex|GO:0044391,ribosomal subunit|GO:0032991,macromolecular complex|GO:0005840,ribosome|GO:0043232…	GO:0097159,organic cyclic compound binding|GO:0019843,rRNA binding|GO:0003735,structural constituent of ribosome|GO:0003723,RNA binding|GO:0003676,nucleic acid binding|GO:0005198,structural molecule activity|GO:1901363,heterocyclic compound binding|GO:0005488,binding	sce03010,Ribosome	http://www.uniprot.org/uniprot/P0CX48	FALSE
192	28.05	28.15	42.9	39.9	GL30564-R1_1	14	0.3342	0.5702	0.263	0.4325	0.4	-1.32193	35.56	4	Q12390	GTT2	GO:1901564,organonitrogen compound metabolic process|GO:0006575,cellular modified amino acid metabolic process|GO:0043603,cellular amide metabolic process|GO:0009987,cellular process|GO:0044237,cellular metabolic process|GO:0008152,metabolic process|GO:0071704,organic substance metabolic process|GO:0034641,cellular nitrogen compound metabolic process|GO:0006807,nitrogen compound metabolic process…		GO:0016765,transferase activity, transferring alkyl or aryl (other than methyl) groups|GO:0016740,transferase activity|GO:0004364,glutathione transferase activity|GO:0003824,catalytic activity		http://www.uniprot.org/uniprot/Q12390	FALSE
193	11.77	11.86	22.1	20.9	GL30597-R1_1	6	2.0137	2.1677	2.1878	2.3768	2.187	1.12895	34.55	2e-35	Q02933	RNY1	GO:0032502,developmental process|GO:0090304,nucleic acid metabolic process|GO:0090305,nucleic acid phosphodiester bond hydrolysis|GO:0034641,cellular nitrogen compound metabolic process|GO:0006807,nitrogen compound metabolic process|GO:0008219,cell death|GO:0009653,anatomical structure morphogenesis|GO:0071840,cellular component organization or biogenesis|GO:1901361,organic cyclic compound catabo…	GO:0000324,fungal-type vacuole|GO:0000323,lytic vacuole|GO:0000322,storage vacuole|GO:0031974,membrane-enclosed lumen|GO:0043229,intracellular organelle|GO:0043227,membrane-bounded organelle|GO:0043226,organelle|GO:0005737,cytoplasm|GO:0005773,vacuole|GO:0005775,vacuolar lumen|GO:0044437,vacuolar part|GO:0043231,intracellular membrane-bounded organelle|GO:0043233,organelle lumen|GO:0005829,cytoso…	GO:0033897,ribonuclease T2 activity|GO:0016787,hydrolase activity|GO:0003676,nucleic acid binding|GO:0004518,nuclease activity|GO:0004519,endonuclease activity|GO:0004540,ribonuclease activity|GO:0004521,endoribonuclease activity|GO:0016788,hydrolase activity, acting on ester bonds|GO:0016892,endoribonuclease activity, producing 3'-phosphomonoesters|GO:0003824,catalytic activity|GO:0003723,RNA bi…		http://www.uniprot.org/uniprot/Q02933	FALSE
194	32.93	33.71	40	35.1	GL30629-R1_1	23	0.4742	0.3981	0.3311	0.2858	0.372	-1.42663	42.3	2e-127	P32457	CDC3	GO:0022607,cellular component assembly|GO:0070271,protein complex biogenesis|GO:0043933,macromolecular complex subunit organization|GO:0034622,cellular macromolecular complex assembly|GO:1903008,organelle disassembly|GO:1903047,mitotic cell cycle process|GO:0007163,establishment or maintenance of cell polarity|GO:0022402,cell cycle process|GO:0061640,cytoskeleton-dependent cytokinesis|GO:0030011,…	GO:0030427,site of polarized growth|GO:0032161,cleavage apparatus septin structure|GO:0030312,external encapsulating structure|GO:0043229,intracellular organelle|GO:0043228,non-membrane-bounded organelle|GO:0009277,fungal-type cell wall|GO:0042764,ascospore-type prospore|GO:0005622,intracellular|GO:0043226,organelle|GO:0042763,intracellular immature spore|GO:0005856,cytoskeleton|GO:0005940,septin…	GO:0070273,phosphatidylinositol-4-phosphate binding|GO:0035639,purine ribonucleoside triphosphate binding|GO:0005488,binding|GO:0000166,nucleotide binding|GO:1901363,heterocyclic compound binding|GO:1901265,nucleoside phosphate binding|GO:0001882,nucleoside binding|GO:0043168,anion binding|GO:0010314,phosphatidylinositol-5-phosphate binding|GO:0097367,carbohydrate derivative binding|GO:0005543,ph…		http://www.uniprot.org/uniprot/P32457	FALSE
195	13.43	13.81	16.2	13.8	GL30701-R1_1	8	0.6427	0.6668	0.6194	0.6427	0.643	-0.637109	42.16	1e-17	Q12118	SGT2	GO:0008104,protein localization|GO:0006612,protein targeting to membrane|GO:0061024,membrane organization|GO:0051641,cellular localization|GO:0044699,single-organism process|GO:0070972,protein localization to endoplasmic reticulum|GO:0070727,cellular macromolecule localization|GO:0006886,intracellular protein transport|GO:0016043,cellular component organization|GO:0071840,cellular component organ…	GO:0043234,protein complex|GO:0005737,cytoplasm|GO:0032991,macromolecular complex|GO:0072380,TRC complex|GO:0005829,cytosol|GO:0044464,cell part|GO:0005623,cell|GO:0005622,intracellular|GO:0072379,ER membrane insertion complex|GO:0044444,cytoplasmic part|GO:0044445,cytosolic part|GO:0044424,intracellular part	GO:0005488,binding|GO:0032947,protein complex scaffold|GO:0005515,protein binding|GO:0005198,structural molecule activity		http://www.uniprot.org/uniprot/Q12118	FALSE
196	15.22	16.5	45.9	42.2	GL30780-R1_1	12	1.6444	1.7219	1.803	1.9055	1.769	0.822934			P47172	YJR141W					http://www.uniprot.org/uniprot/P47172	FALSE
197	25.91	29.65	24.4	18.4	GL30840-R1_1	13	0.4285	0.6252	0.3802	0.5495	0.496	-1.01159	47.09	0	P43535	GCN20	GO:0080090,regulation of primary metabolic process|GO:0019222,regulation of metabolic process|GO:0051246,regulation of protein metabolic process|GO:0031323,regulation of cellular metabolic process|GO:0044249,cellular biosynthetic process|GO:0034641,cellular nitrogen compound metabolic process|GO:0006807,nitrogen compound metabolic process|GO:0034645,cellular macromolecule biosynthetic process|GO:…	GO:0005737,cytoplasm|GO:0022626,cytosolic ribosome|GO:0005840,ribosome|GO:0043232,intracellular non-membrane-bounded organelle|GO:0044445,cytosolic part|GO:0005829,cytosol|GO:0044464,cell part|GO:0044444,cytoplasmic part|GO:0005623,cell|GO:0030529,ribonucleoprotein complex|GO:0043229,intracellular organelle|GO:0043228,non-membrane-bounded organelle|GO:0044424,intracellular part|GO:0032991,macromo…	GO:0035639,purine ribonucleoside triphosphate binding|GO:0005488,binding|GO:0016887,ATPase activity|GO:0043167,ion binding|GO:1901363,heterocyclic compound binding|GO:1901265,nucleoside phosphate binding|GO:0001882,nucleoside binding|GO:0043168,anion binding|GO:0000166,nucleotide binding|GO:0001883,purine nucleoside binding|GO:0032549,ribonucleoside binding|GO:0017076,purine nucleotide binding|GO…		http://www.uniprot.org/uniprot/P43535	FALSE
198	24.34	25.44	40.2	33.5	GL31324-R1_1	18	0.6546	0.4831	0.52	0.3873	0.511	-0.968605	75.06	0	P14126	RPL3	GO:0022607,cellular component assembly|GO:0043933,macromolecular complex subunit organization|GO:0042255,ribosome assembly|GO:0044249,cellular biosynthetic process|GO:0034641,cellular nitrogen compound metabolic process|GO:0006807,nitrogen compound metabolic process|GO:0034645,cellular macromolecule biosynthetic process|GO:0034622,cellular macromolecular complex assembly|GO:1901576,organic substa…	GO:0022626,cytosolic ribosome|GO:0022625,cytosolic large ribosomal subunit|GO:0043229,intracellular organelle|GO:0043228,non-membrane-bounded organelle|GO:0015934,large ribosomal subunit|GO:0043226,organelle|GO:0005737,cytoplasm|GO:0030529,ribonucleoprotein complex|GO:0044391,ribosomal subunit|GO:0032991,macromolecular complex|GO:0005840,ribosome|GO:0043232,intracellular non-membrane-bounded orga…	GO:0003735,structural constituent of ribosome|GO:0005488,binding|GO:0005515,protein binding|GO:0005198,structural molecule activity	sce03010,Ribosome	http://www.uniprot.org/uniprot/P14126	FALSE
199	14.99	16.66	19.8	17.5	GL31396-R1_1	12	6.1944	3.9084	5.0119	3.1046	4.555	2.18745	28.99	4.2	P38787	PAN5	GO:0006732,coenzyme metabolic process|GO:0015939,pantothenate metabolic process|GO:0044249,cellular biosynthetic process|GO:0034641,cellular nitrogen compound metabolic process|GO:0006807,nitrogen compound metabolic process|GO:0009108,coenzyme biosynthetic process|GO:0044281,small molecule metabolic process|GO:0044283,small molecule biosynthetic process|GO:1901566,organonitrogen compound biosynth…	GO:0005737,cytoplasm|GO:0044464,cell part|GO:0005623,cell|GO:0005622,intracellular|GO:0044424,intracellular part	GO:0050662,coenzyme binding|GO:0050661,NADP binding|GO:0016614,oxidoreductase activity, acting on CH-OH group of donors|GO:0016616,oxidoreductase activity, acting on the CH-OH group of donors, NAD or NADP as acceptor|GO:0097159,organic cyclic compound binding|GO:0008677,2-dehydropantoate 2-reductase activity|GO:0000166,nucleotide binding|GO:0036094,small molecule binding|GO:0003824,catalytic acti…	sce01100,Metabolic pathways|sce01110,Biosynthesis of secondary metabolites|sce00770,Pantothenate and CoA biosynthesis	http://www.uniprot.org/uniprot/P38787	FALSE
200	1.6	2.03	3.4	2	GL31410-R1_1	2	0.2333	0.0356	0.6194	0.0887	0.244	-2.03505	28.3	4.3	P21951	POL2	GO:0080090,regulation of primary metabolic process|GO:0019222,regulation of metabolic process|GO:0000086,G2/M transition of mitotic cell cycle|GO:1901362,organic cyclic compound biosynthetic process|GO:0071840,cellular component organization or biogenesis|GO:0044710,single-organism metabolic process|GO:0044711,single-organism biosynthetic process|GO:0010605,negative regulation of macromolecule me…	GO:0031974,membrane-enclosed lumen|GO:0043229,intracellular organelle|GO:0043228,non-membrane-bounded organelle|GO:0000109,nucleotide-excision repair complex|GO:0000228,nuclear chromosome|GO:0043227,membrane-bounded organelle|GO:0043226,organelle|GO:0008622,epsilon DNA polymerase complex|GO:0031981,nuclear lumen|GO:0005634,nucleus|GO:0042575,DNA polymerase complex|GO:0044454,nuclear chromosome pa…	GO:0016796,exonuclease activity, active with either ribo- or deoxyribonucleic acids and producing 5'-phosphomonoesters|GO:0003676,nucleic acid binding|GO:0034061,DNA polymerase activity|GO:0008270,zinc ion binding|GO:0008310,single-stranded DNA 3'-5' exodeoxyribonuclease activity|GO:0003677,DNA binding|GO:0043167,ion binding|GO:1901363,heterocyclic compound binding|GO:1901265,nucleoside phosphate…	sce01100,Metabolic pathways|sce03030,DNA replication|sce03420,Nucleotide excision repair|sce00240,Pyrimidine metabolism|sce00230,Purine metabolism|sce03410,Base excision repair	http://www.uniprot.org/uniprot/P21951	FALSE
201	31.11	35.14	67.2	63.9	GL31415-R1_1	22	0.263	0.4169	0.2535	0.4018	0.334	-1.58208	53.11	1e-49	Q02326	RPL6A	GO:0022607,cellular component assembly|GO:0043933,macromolecular complex subunit organization|GO:0042255,ribosome assembly|GO:0044249,cellular biosynthetic process|GO:0034641,cellular nitrogen compound metabolic process|GO:0006807,nitrogen compound metabolic process|GO:0034645,cellular macromolecule biosynthetic process|GO:0034622,cellular macromolecular complex assembly|GO:1901576,organic substa…	GO:0022626,cytosolic ribosome|GO:0022625,cytosolic large ribosomal subunit|GO:0043229,intracellular organelle|GO:0043228,non-membrane-bounded organelle|GO:0015934,large ribosomal subunit|GO:0043226,organelle|GO:0005737,cytoplasm|GO:0030529,ribonucleoprotein complex|GO:0044391,ribosomal subunit|GO:0032991,macromolecular complex|GO:0005840,ribosome|GO:0043232,intracellular non-membrane-bounded orga…	GO:0097159,organic cyclic compound binding|GO:0005198,structural molecule activity|GO:0003735,structural constituent of ribosome|GO:0003723,RNA binding|GO:0003676,nucleic acid binding|GO:1901363,heterocyclic compound binding|GO:0005488,binding	sce03010,Ribosome	http://www.uniprot.org/uniprot/Q02326	FALSE
202	18.04	18.93	56.2	49.3	GL31416-R1_1	13	0.2355	0.2582	0.2754	0.3133	0.271	-1.88364	54.19	1e-71	P05738	RPL9A	GO:0044249,cellular biosynthetic process|GO:0034641,cellular nitrogen compound metabolic process|GO:0006807,nitrogen compound metabolic process|GO:0034645,cellular macromolecule biosynthetic process|GO:1901576,organic substance biosynthetic process|GO:0044267,cellular protein metabolic process|GO:0044260,cellular macromolecule metabolic process|GO:0043043,peptide biosynthetic process|GO:0071704,o…	GO:0022626,cytosolic ribosome|GO:0022625,cytosolic large ribosomal subunit|GO:0043229,intracellular organelle|GO:0043228,non-membrane-bounded organelle|GO:0015934,large ribosomal subunit|GO:0043226,organelle|GO:0005737,cytoplasm|GO:0030529,ribonucleoprotein complex|GO:0044391,ribosomal subunit|GO:0032991,macromolecular complex|GO:0005840,ribosome|GO:0043232,intracellular non-membrane-bounded orga…	GO:0097159,organic cyclic compound binding|GO:0019843,rRNA binding|GO:0003735,structural constituent of ribosome|GO:0003723,RNA binding|GO:0003676,nucleic acid binding|GO:0005198,structural molecule activity|GO:1901363,heterocyclic compound binding|GO:0005488,binding	sce03010,Ribosome	http://www.uniprot.org/uniprot/P05738	FALSE
203	6.51	7.5	35.5	22.6	GL31430-R1_1	5	0.492	0.5152	0.492	0.52	0.505	-0.985645	64.52	7e-42	P0CX85	RPL35B	GO:0044238,primary metabolic process|GO:0090304,nucleic acid metabolic process|GO:0044249,cellular biosynthetic process|GO:0034641,cellular nitrogen compound metabolic process|GO:0006807,nitrogen compound metabolic process|GO:0034645,cellular macromolecule biosynthetic process|GO:0000470,maturation of LSU-rRNA|GO:0034660,ncRNA metabolic process|GO:0071840,cellular component organization or biogen…	GO:0022626,cytosolic ribosome|GO:0022625,cytosolic large ribosomal subunit|GO:0030687,preribosome, large subunit precursor|GO:0030684,preribosome|GO:0043229,intracellular organelle|GO:0043228,non-membrane-bounded organelle|GO:0015934,large ribosomal subunit|GO:0043226,organelle|GO:0005737,cytoplasm|GO:0030529,ribonucleoprotein complex|GO:0044391,ribosomal subunit|GO:0032991,macromolecular complex…	GO:0003735,structural constituent of ribosome|GO:0005198,structural molecule activity	sce03010,Ribosome	http://www.uniprot.org/uniprot/P0CX85	FALSE
204	14.86	14.91	39.3	39.3	GL31438-R1_1	8	0.1019	0.3404	0.1019	0.3404	0.221	-2.17788	64.25	2e-85	P48164	RPS7B	GO:0044238,primary metabolic process|GO:0090304,nucleic acid metabolic process|GO:0044249,cellular biosynthetic process|GO:0034641,cellular nitrogen compound metabolic process|GO:0006807,nitrogen compound metabolic process|GO:0034645,cellular macromolecule biosynthetic process|GO:0034660,ncRNA metabolic process|GO:0071840,cellular component organization or biogenesis|GO:0006139,nucleobase-contain…	GO:0032040,small-subunit processome|GO:0022626,cytosolic ribosome|GO:0022627,cytosolic small ribosomal subunit|GO:0031974,membrane-enclosed lumen|GO:0030684,preribosome|GO:0043229,intracellular organelle|GO:0043228,non-membrane-bounded organelle|GO:0043227,membrane-bounded organelle|GO:0043226,organelle|GO:0015935,small ribosomal subunit|GO:0005737,cytoplasm|GO:0031981,nuclear lumen|GO:0005730,nu…	GO:0003735,structural constituent of ribosome|GO:0005198,structural molecule activity	sce03010,Ribosome	http://www.uniprot.org/uniprot/P48164	FALSE
205	9.2	9.27	65.8	65.8	GL31536-R1_1	5	3.1915	2.0137	3.342	2.1677	2.679	1.42169	41.18	0.1	P53819	YRF1-6	GO:0071103,DNA conformation change|GO:0044238,primary metabolic process|GO:0060249,anatomical structure homeostasis|GO:0044699,single-organism process|GO:0090304,nucleic acid metabolic process|GO:0034641,cellular nitrogen compound metabolic process|GO:0006807,nitrogen compound metabolic process|GO:0071840,cellular component organization or biogenesis|GO:0000723,telomere maintenance|GO:0000722,tel…	GO:0043231,intracellular membrane-bounded organelle|GO:0005634,nucleus|GO:0044464,cell part|GO:0005623,cell|GO:0005622,intracellular|GO:0043229,intracellular organelle|GO:0044424,intracellular part|GO:0043227,membrane-bounded organelle|GO:0043226,organelle	GO:0035639,purine ribonucleoside triphosphate binding|GO:0005488,binding|GO:0003676,nucleic acid binding|GO:0003678,DNA helicase activity|GO:0043167,ion binding|GO:1901363,heterocyclic compound binding|GO:1901265,nucleoside phosphate binding|GO:0001882,nucleoside binding|GO:0043168,anion binding|GO:0000166,nucleotide binding|GO:0001883,purine nucleoside binding|GO:0032549,ribonucleoside binding|G…		http://www.uniprot.org/uniprot/P53819	FALSE
206	9.54	11.03	32.6	28.1	GL31661-R1_1	8	0.4786	0.3733	0.4325	0.3373	0.405	-1.30401	41.84	4e-67	P35497	SOR1	GO:0044238,primary metabolic process|GO:0044710,single-organism metabolic process|GO:0005975,carbohydrate metabolic process|GO:0005996,monosaccharide metabolic process|GO:0019318,hexose metabolic process|GO:0071704,organic substance metabolic process|GO:0055114,oxidation-reduction process|GO:0008152,metabolic process|GO:0044723,single-organism carbohydrate metabolic process|GO:0044699,single-orga…		GO:0005488,binding|GO:0043169,cation binding|GO:0016614,oxidoreductase activity, acting on CH-OH group of donors|GO:0003939,L-iditol 2-dehydrogenase activity|GO:0016616,oxidoreductase activity, acting on the CH-OH group of donors, NAD or NADP as acceptor|GO:0043167,ion binding|GO:0046914,transition metal ion binding|GO:0003824,catalytic activity|GO:0008270,zinc ion binding|GO:0046872,metal ion bi…	sce00051,Fructose and mannose metabolism|sce00040,Pentose and glucuronate interconversions|sce01100,Metabolic pathways	http://www.uniprot.org/uniprot/P35497	FALSE
207	75.41	75.99	53.2	48	GL31662-R1_1	51	0.4018	0.3404	0.3221	0.2606	0.331	-1.5951	53.08	0	P05694	MET6	GO:0019752,carboxylic acid metabolic process|GO:0044249,cellular biosynthetic process|GO:0006807,nitrogen compound metabolic process|GO:0009067,aspartate family amino acid biosynthetic process|GO:0009066,aspartate family amino acid metabolic process|GO:0044283,small molecule biosynthetic process|GO:0044699,single-organism process|GO:1901576,organic substance biosynthetic process|GO:0044710,single…		GO:0043169,cation binding|GO:0046872,metal ion binding|GO:0046914,transition metal ion binding|GO:0042085,5-methyltetrahydropteroyltri-L-glutamate-dependent methyltransferase activity|GO:0043167,ion binding|GO:0008172,S-methyltransferase activity|GO:0003824,catalytic activity|GO:0016740,transferase activity|GO:0016741,transferase activity, transferring one-carbon groups|GO:0008270,zinc ion bindin…	sce00270,Cysteine and methionine metabolism|sce01110,Biosynthesis of secondary metabolites|sce01230,Biosynthesis of amino acids|sce00450,Selenocompound metabolism|sce01100,Metabolic pathways	http://www.uniprot.org/uniprot/P05694	FALSE
208	6	6	25.6	25.6	GL31667-R1_1	5	12.5893	7.656	3.8726	2.1281	6.562	2.71414	39.67	1e-17	Q00381	APS2	GO:0033036,macromolecule localization|GO:0034613,cellular protein localization|GO:0006897,endocytosis|GO:0016192,vesicle-mediated transport|GO:0046907,intracellular transport|GO:0070727,cellular macromolecule localization|GO:0006886,intracellular protein transport|GO:0006810,transport|GO:0045184,establishment of protein localization|GO:0008104,protein localization|GO:0071702,organic substance tra…	GO:0030139,endocytic vesicle|GO:0043229,intracellular organelle|GO:0071944,cell periphery|GO:0030117,membrane coat|GO:0005905,coated pit|GO:0030131,clathrin adaptor complex|GO:0030119,AP-type membrane coat adaptor complex|GO:0030132,clathrin coat of coated pit|GO:0030135,coated vesicle|GO:0043226,organelle|GO:0030136,clathrin-coated vesicle|GO:0030665,clathrin-coated vesicle membrane|GO:0098797,p…	GO:0008565,protein transporter activity|GO:0022892,substrate-specific transporter activity|GO:0005215,transporter activity|GO:0005488,binding|GO:0005515,protein binding	sce04144,Endocytosis	http://www.uniprot.org/uniprot/Q00381	FALSE
209	8.28	8.5	23.9	20.5	GL21539-R1_1	5	9.7275	8.8716	12.2462	11.5878	10.608	3.40708	35.79	2e-10	P28240	ICL1	GO:0019752,carboxylic acid metabolic process|GO:0044723,single-organism carbohydrate metabolic process|GO:0006099,tricarboxylic acid cycle|GO:0009060,aerobic respiration|GO:0044281,small molecule metabolic process|GO:0006091,generation of precursor metabolites and energy|GO:0072350,tricarboxylic acid metabolic process|GO:0006097,glyoxylate cycle|GO:0044699,single-organism process|GO:0044710,singl…	GO:0005737,cytoplasm|GO:0043231,intracellular membrane-bounded organelle|GO:0005773,vacuole|GO:0044464,cell part|GO:0044444,cytoplasmic part|GO:0005623,cell|GO:0031012,extracellular matrix|GO:0043226,organelle|GO:0044421,extracellular region part|GO:0043229,intracellular organelle|GO:0005576,extracellular region|GO:0044424,intracellular part|GO:0005622,intracellular|GO:0043227,membrane-bounded or…	GO:0043169,cation binding|GO:0046421,methylisocitrate lyase activity|GO:0043167,ion binding|GO:0016829,lyase activity|GO:0016830,carbon-carbon lyase activity|GO:0016833,oxo-acid-lyase activity|GO:0004451,isocitrate lyase activity|GO:0003824,catalytic activity|GO:0005488,binding|GO:0046872,metal ion binding	sce01200,Carbon metabolism|sce00630,Glyoxylate and dicarboxylate metabolism|sce01110,Biosynthesis of secondary metabolites|sce01100,Metabolic pathways	http://www.uniprot.org/uniprot/P28240	FALSE
